# Supplementary material for: Coordinated plant and microbial transcriptional responses to oil-sands process–affected water
Source: ISME Commun. 2026 Jun 1;6(1):ycag152. doi: 10.1093/ismeco/ycag152 (PMC13374859; doi:10.1093/ismeco/ycag152)
Supplement: Supplementary_materials_ycag152 [file supplementary_materials_ycag152.zip]

Archive with 2 entries (2 files):
- Manuscript_Exp_Supplemetary_Figures_Final_Revised_2.docx
- Manuscript_Supplementary_Tables_Final_Revised_2.xlsx
