# Supplementary material for: Coordinated plant and microbial transcriptional responses to oil-sands process–affected water
Source: ISME Commun. 2026 Jun 1;6(1):ycag152. doi: 10.1093/ismeco/ycag152 (PMC13374859; doi:10.1093/ismeco/ycag152)
Supplement: Supplementary_materials_ycag152 [file supplementary_materials_ycag152.zip › Manuscript_Supplementary_Tables_Final_Revised_2.xlsx]

## Sheet: Table S1
	Table S1: Experimental setup and results for naphthenic acid fraction compound (NAFCs) removal by T. latifolia
	Experimental setup summary
	Greenhouse	Mesocosm	Type	Water Type	Substrate	Temperature
	G	5	No Plant	RO	CST	20ºC day/ 10ºC night
	G	12*	No Plant	RO	CST	20ºC day/ 10ºC night
	G	8	Typha	RO	CST	20ºC day/ 10ºC night
	G	9*	Typha	RO	CST	20ºC day/ 10ºC night
	G	7	No Plant	OSPW	CST	20ºC day/ 10ºC night
	G	10*	No Plant	OSPW	CST	20ºC day/ 10ºC night
	G	1	Typha	OSPW	CST	20ºC day/ 10ºC night
	G	11*	Typha	OSPW	CST	20ºC day/ 10ºC night
	E	14	No Plant	RO	CST	20ºC day/ 10ºC night
	E	20*	No Plant	RO	CST	20ºC day/ 10ºC night
	E	15	Typha	RO	CST	20ºC day/ 10ºC night
	E	22*	Typha	RO	CST	20ºC day/ 10ºC night
	E	17	No Plant	OSPW	CST	20ºC day/ 10ºC night
	E	23*	No Plant	OSPW	CST	20ºC day/ 10ºC night
	E	16	Typha	OSPW	CST	20ºC day/ 10ºC night
	E	18*	Typha	OSPW	CST	20ºC day/ 10ºC night
			*mesocosms with sensors

## Sheet: Table S2
	Table S2: Sequencing information and co-assembly stats for quality-filtered sequence reads from OSPW and ROW samples
	A											B
	Samples used for sequencing from plant root											Assembly stats	Values
												contigs greater than 0.5kb	17541
	SampleID	Label Instructions	Time	Experiment	Sampling date dd/mm/aaaa	Mesocosm #	Water type	Plant type	Greenhouse	Sample type		contigs greater than 1kb	17541
	M1G-55-Root-Exp3-D-0	M1G-55-Root	D-0	Exp3	20/09/2022	1	OSPW	Typha	G	Washed Roots		contigs greater than 2kb	3254
	M8G-60-Root-Exp3-D-0	M8G-60-Root	D-0	Exp3	20/09/2022	8	RO	Typha	G	Washed Roots		contigs greater than 5kb	189
	M9G-61-Root-Exp3-D-0	M9G-61-Root	D-0	Exp3	20/09/2022	9	RO	Typha	G	Washed Roots		contigs greater than 10kb	21
	M11G-62-Root-Exp3-D-0	M11G-62-Root	D-0	Exp3	20/09/2022	11	OSPW	Typha	G	Washed Roots		contigs greater than 20kb	0
	M15E-64-Root-Exp3-D-0	M15E-64-Root	D-0	Exp3	20/09/2022	15	RO	Typha	E	Washed Roots		contigs greater than 40kb	0
	M16E-65-Root-Exp3-D-0	M16E-65-Root	D-0	Exp3	20/09/2022	16	OSPW	Typha	E	Washed Roots		contigs greater than 80kb	0
	M18E-66-Root-Exp3-D-0	M18E-66-Root	D-0	Exp3	20/09/2022	18	OSPW	Typha	E	Washed Roots		contigs greater than 160kb	0
	M22E-69-Root-Exp3-D-0	M22E-69-Root	D-0	Exp3	20/09/2022	22	RO	Typha	E	Washed Roots		contigs greater than 320kb	0
	M1G-254-Root-Exp3-D-6	M1G-254-Root	D6	Exp3	28/09/2022	1	OSPW	Typha	G	Washed Roots		contigs greater than 640kb	0
	M8G-259-Root-Exp3-D-6	M8G-259-Root	D6	Exp3	28/09/2022	8	RO	Typha	G	Washed Roots		contigs greater than 1Mb	0
	M9G-260-Root-Exp3-D-6	M9G-260-Root	D6	Exp3	28/09/2022	9	RO	Typha	G	Washed Roots		contigs greater than 2Mb	0
	M11G-261-Root-Exp3-D-6	M11G-261-Root	D6	Exp3	28/09/2022	11	OSPW	Typha	G	Washed Roots		contigs greater than 4Mb	0
	M15E-263-Root-Exp3-D-6	M15E-263-Root	D6	Exp3	28/09/2022	15	RO	Typha	E	Washed Roots		contigs greater than 6Mb	0
	M16E-264-Root-Exp3-D-6	M16E-264-Root	D6	Exp3	28/09/2022	16	OSPW	Typha	E	Washed Roots		contigs greater than 8Mb	0
	M18E-265-Root-Exp3-D-6	M18E-265-Root	D6	Exp3	28/09/2022	18	OSPW	Typha	E	Washed Roots		contigs greater than 10Mb	0
	M22E-268-Root-Exp3-D-6	M22E-268-Root	D6	Exp3	28/09/2022	22	RO	Typha	E	Washed Roots		Total contigs	17541
	M1G-374-Root-Exp3-D-19	M1G-374-Root	D19	Exp3	11/10/2022	1	OSPW	Typha	G	Washed Roots		Total bases in contigs (bp)	28847129
	M8G-379-Root-Exp3-D-19	M8G-379-Root	D19	Exp3	11/10/2022	8	RO	Typha	G	Washed Roots		Minimum contigs length (bp)	1000
	M9G-380-Root-Exp3-D-19	M9G-380-Root	D19	Exp3	11/10/2022	9	RO	Typha	G	Washed Roots		Maximum contigs length (bp)	16907
	M11G-381-Root-Exp3-D-19	M11G-381-Root	D19	Exp3	11/10/2022	11	OSPW	Typha	G	Washed Roots		GC content (%)	54.2
	M15E-383-Root-Exp3-D-19	M15E-383-Root	D19	Exp3	11/10/2022	15	RO	Typha	E	Washed Roots		"N25 - 25% of total sequence length is contained in the 2,075 sequence(s) having a length >=	2,339 bp
	M16E-384-Root-Exp3-D-19	M16E-384-Root	D19	Exp3	11/10/2022	16	OSPW	Typha	E	Washed Roots		"N50 - 50% of total sequence length is contained in the 5,870 sequence(s) having a length >=	1,604bp
	M18E-385-Root-Exp3-D-19	M18E-385-Root	D19	Exp3	11/10/2022	18	OSPW	Typha	E	Washed Roots		"N75 - 75% of total sequence length is contained in the 11,030 sequence(s) having a length >=	1,237bp
	M22E-388-Root-Exp3-D-19	M22E-388-Root	D19	Exp3	11/10/2022	22	RO	Typha	E	Washed Roots		"N90 - 90% of total sequence length is contained in the 14,771 sequence(s) having a length >=	1,085bp
	M1G-494-Root-Exp3-D-40	M1G-494-Root	D40	Exp3	1/11/2022	1	OSPW	Typha	G	Washed Roots
	M8G-499-Root-Exp3-D-40	M8G-499-Root	D40	Exp3	1/11/2022	8	RO	Typha	G	Washed Roots
	M9G-500-Root-Exp3-D-40	M9G-500-Root	D40	Exp3	1/11/2022	9	RO	Typha	G	Washed Roots
	M11G-501-Root-Exp3-D-40	M11G-501-Root	D40	Exp3	1/11/2022	11	OSPW	Typha	G	Washed Roots
	M15E-503-Root-Exp3-D-40	M15E-503-Root	D40	Exp3	1/11/2022	15	RO	Typha	E	Washed Roots
	M16E-504-Root-Exp3-D-40	M16E-504-Root	D40	Exp3	1/11/2022	16	OSPW	Typha	E	Washed Roots
	M18E-505-Root-Exp3-D-40	M18E-505-Root	D40	Exp3	1/11/2022	18	OSPW	Typha	E	Washed Roots
	M22E-508-Root-Exp3-D-40	M22E-508-Root	D40	Exp3	1/11/2022	22	RO	Typha	E	Washed Roots
	M1G-614-Root-Exp3-D-60	M1G-614-Root	D60	Exp3	21/11/2022	1	OSPW	Typha	G	Washed Roots
	M8G-619-Root-Exp3-D-60	M8G-619-Root	D60	Exp3	21/11/2022	8	RO	Typha	G	Washed Roots
	M9G-620-Root-Exp3-D-60	M9G-620-Root	D60	Exp3	21/11/2022	9	RO	Typha	G	Washed Roots
	M11G-621-Root-Exp3-D-60	M11G-621-Root	D60	Exp3	21/11/2022	11	OSPW	Typha	G	Washed Roots
	M15E-623-Root-Exp3-D-60	M15E-623-Root	D60	Exp3	21/11/2022	15	RO	Typha	E	Washed Roots
	M16E-624-Root-Exp3-D-60	M16E-624-Root	D60	Exp3	21/11/2022	16	OSPW	Typha	E	Washed Roots
	M18E-625-Root-Exp3-D-60	M18E-625-Root	D60	Exp3	21/11/2022	18	OSPW	Typha	E	Washed Roots
	M22E-628-Root-Exp3-D-60	M22E-628-Root	D60	Exp3	21/11/2022	22	RO	Typha	E	Washed Roots

## Sheet: Table S3
	Table S3: Taxonomic classification and relative abundance of prokaryotes in OSPW and ROW samples
	SampleID	Label Instructions	Time	Experiment	Sampling date dd/mm/aaaa	Mesocosm #	Water type	Plant type	Greenhouse	Sample type	sample	coverage	full_coverage	relative_abundance	level	Root	Domian	Phylum	Class	Order	Family	Genus	Species
	M1G-55-Root-Exp3-D-0	M1G-55-Root	D-0	Exp3	20/09/2022	1	OSPW	Typha	G	Washed Roots	NS.LH00487_0019.005.NEBNext_i703---NEBNext_i501.M1G-55-Root-Exp3-D-0	0	63.75	100	root	Root	NA	NA	NA	NA	NA	NA	NA
	M1G-55-Root-Exp3-D-0	M1G-55-Root	D-0	Exp3	20/09/2022	1	OSPW	Typha	G	Washed Roots	NS.LH00487_0019.005.NEBNext_i703---NEBNext_i501.M1G-55-Root-Exp3-D-0	12	63.75	100	domain	Root	Bacteria	NA	NA	NA	NA	NA	NA
	M1G-55-Root-Exp3-D-0	M1G-55-Root	D-0	Exp3	20/09/2022	1	OSPW	Typha	G	Washed Roots	NS.LH00487_0019.005.NEBNext_i703---NEBNext_i501.M1G-55-Root-Exp3-D-0	1.16	43.2	67.76	phylum	Root	Bacteria	Pseudomonadota	NA	NA	NA	NA	NA
	M1G-55-Root-Exp3-D-0	M1G-55-Root	D-0	Exp3	20/09/2022	1	OSPW	Typha	G	Washed Roots	NS.LH00487_0019.005.NEBNext_i703---NEBNext_i501.M1G-55-Root-Exp3-D-0	0.17	0.67	1.05	phylum	Root	Bacteria	Acidobacteriota	NA	NA	NA	NA	NA
	M1G-55-Root-Exp3-D-0	M1G-55-Root	D-0	Exp3	20/09/2022	1	OSPW	Typha	G	Washed Roots	NS.LH00487_0019.005.NEBNext_i703---NEBNext_i501.M1G-55-Root-Exp3-D-0	0	5.39	8.45	phylum	Root	Bacteria	Bacteroidota	NA	NA	NA	NA	NA
	M1G-55-Root-Exp3-D-0	M1G-55-Root	D-0	Exp3	20/09/2022	1	OSPW	Typha	G	Washed Roots	NS.LH00487_0019.005.NEBNext_i703---NEBNext_i501.M1G-55-Root-Exp3-D-0	0	2.49	3.91	phylum	Root	Bacteria	Verrucomicrobiota	NA	NA	NA	NA	NA
	M1G-55-Root-Exp3-D-0	M1G-55-Root	D-0	Exp3	20/09/2022	1	OSPW	Typha	G	Washed Roots	NS.LH00487_0019.005.NEBNext_i703---NEBNext_i501.M1G-55-Root-Exp3-D-0	1.38	25.14	39.44	class	Root	Bacteria	Pseudomonadota	Gammaproteobacteria	NA	NA	NA	NA
	M1G-55-Root-Exp3-D-0	M1G-55-Root	D-0	Exp3	20/09/2022	1	OSPW	Typha	G	Washed Roots	NS.LH00487_0019.005.NEBNext_i703---NEBNext_i501.M1G-55-Root-Exp3-D-0	4.69	16.9	26.51	class	Root	Bacteria	Pseudomonadota	Alphaproteobacteria	NA	NA	NA	NA
	M1G-55-Root-Exp3-D-0	M1G-55-Root	D-0	Exp3	20/09/2022	1	OSPW	Typha	G	Washed Roots	NS.LH00487_0019.005.NEBNext_i703---NEBNext_i501.M1G-55-Root-Exp3-D-0	0.5	0.5	0.78	class	Root	Bacteria	Acidobacteriota	Terriglobia	NA	NA	NA	NA
	M1G-55-Root-Exp3-D-0	M1G-55-Root	D-0	Exp3	20/09/2022	1	OSPW	Typha	G	Washed Roots	NS.LH00487_0019.005.NEBNext_i703---NEBNext_i501.M1G-55-Root-Exp3-D-0	2.16	5.39	8.45	class	Root	Bacteria	Bacteroidota	Bacteroidia	NA	NA	NA	NA
	M1G-55-Root-Exp3-D-0	M1G-55-Root	D-0	Exp3	20/09/2022	1	OSPW	Typha	G	Washed Roots	NS.LH00487_0019.005.NEBNext_i703---NEBNext_i501.M1G-55-Root-Exp3-D-0	0.41	2.49	3.91	class	Root	Bacteria	Verrucomicrobiota	Verrucomicrobiae	NA	NA	NA	NA
	M1G-55-Root-Exp3-D-0	M1G-55-Root	D-0	Exp3	20/09/2022	1	OSPW	Typha	G	Washed Roots	NS.LH00487_0019.005.NEBNext_i703---NEBNext_i501.M1G-55-Root-Exp3-D-0	1.11	23.76	37.27	order	Root	Bacteria	Pseudomonadota	Gammaproteobacteria	Burkholderiales	NA	NA	NA
	M1G-55-Root-Exp3-D-0	M1G-55-Root	D-0	Exp3	20/09/2022	1	OSPW	Typha	G	Washed Roots	NS.LH00487_0019.005.NEBNext_i703---NEBNext_i501.M1G-55-Root-Exp3-D-0	2.24	8.62	13.52	order	Root	Bacteria	Pseudomonadota	Alphaproteobacteria	Rhizobiales	NA	NA	NA
	M1G-55-Root-Exp3-D-0	M1G-55-Root	D-0	Exp3	20/09/2022	1	OSPW	Typha	G	Washed Roots	NS.LH00487_0019.005.NEBNext_i703---NEBNext_i501.M1G-55-Root-Exp3-D-0	0.11	0.77	1.21	order	Root	Bacteria	Pseudomonadota	Alphaproteobacteria	Caulobacterales	NA	NA	NA
	M1G-55-Root-Exp3-D-0	M1G-55-Root	D-0	Exp3	20/09/2022	1	OSPW	Typha	G	Washed Roots	NS.LH00487_0019.005.NEBNext_i703---NEBNext_i501.M1G-55-Root-Exp3-D-0	0	2.82	4.42	order	Root	Bacteria	Pseudomonadota	Alphaproteobacteria	Sphingomonadales	NA	NA	NA
	M1G-55-Root-Exp3-D-0	M1G-55-Root	D-0	Exp3	20/09/2022	1	OSPW	Typha	G	Washed Roots	NS.LH00487_0019.005.NEBNext_i703---NEBNext_i501.M1G-55-Root-Exp3-D-0	0	2.32	3.64	order	Root	Bacteria	Bacteroidota	Bacteroidia	Chitinophagales	NA	NA	NA
	M1G-55-Root-Exp3-D-0	M1G-55-Root	D-0	Exp3	20/09/2022	1	OSPW	Typha	G	Washed Roots	NS.LH00487_0019.005.NEBNext_i703---NEBNext_i501.M1G-55-Root-Exp3-D-0	0	0.91	1.43	order	Root	Bacteria	Bacteroidota	Bacteroidia	Sphingobacteriales	NA	NA	NA
	M1G-55-Root-Exp3-D-0	M1G-55-Root	D-0	Exp3	20/09/2022	1	OSPW	Typha	G	Washed Roots	NS.LH00487_0019.005.NEBNext_i703---NEBNext_i501.M1G-55-Root-Exp3-D-0	0.58	1.16	1.82	order	Root	Bacteria	Verrucomicrobiota	Verrucomicrobiae	Limisphaerales	NA	NA	NA
	M1G-55-Root-Exp3-D-0	M1G-55-Root	D-0	Exp3	20/09/2022	1	OSPW	Typha	G	Washed Roots	NS.LH00487_0019.005.NEBNext_i703---NEBNext_i501.M1G-55-Root-Exp3-D-0	0.29	0.92	1.44	order	Root	Bacteria	Verrucomicrobiota	Verrucomicrobiae	Chthoniobacterales	NA	NA	NA
	M1G-55-Root-Exp3-D-0	M1G-55-Root	D-0	Exp3	20/09/2022	1	OSPW	Typha	G	Washed Roots	NS.LH00487_0019.005.NEBNext_i703---NEBNext_i501.M1G-55-Root-Exp3-D-0	12.53	22.65	35.53	family	Root	Bacteria	Pseudomonadota	Gammaproteobacteria	Burkholderiales	Burkholderiaceae	NA	NA
	M1G-55-Root-Exp3-D-0	M1G-55-Root	D-0	Exp3	20/09/2022	1	OSPW	Typha	G	Washed Roots	NS.LH00487_0019.005.NEBNext_i703---NEBNext_i501.M1G-55-Root-Exp3-D-0	0.6	3.24	5.08	family	Root	Bacteria	Pseudomonadota	Alphaproteobacteria	Rhizobiales	Xanthobacteraceae	NA	NA
	M1G-55-Root-Exp3-D-0	M1G-55-Root	D-0	Exp3	20/09/2022	1	OSPW	Typha	G	Washed Roots	NS.LH00487_0019.005.NEBNext_i703---NEBNext_i501.M1G-55-Root-Exp3-D-0	1.9	2.73	4.28	family	Root	Bacteria	Pseudomonadota	Alphaproteobacteria	Rhizobiales	Beijerinckiaceae	NA	NA
	M1G-55-Root-Exp3-D-0	M1G-55-Root	D-0	Exp3	20/09/2022	1	OSPW	Typha	G	Washed Roots	NS.LH00487_0019.005.NEBNext_i703---NEBNext_i501.M1G-55-Root-Exp3-D-0	0	0.41	0.64	family	Root	Bacteria	Pseudomonadota	Alphaproteobacteria	Rhizobiales	Aestuariivirgaceae	NA	NA
	M1G-55-Root-Exp3-D-0	M1G-55-Root	D-0	Exp3	20/09/2022	1	OSPW	Typha	G	Washed Roots	NS.LH00487_0019.005.NEBNext_i703---NEBNext_i501.M1G-55-Root-Exp3-D-0	0.66	0.66	1.04	family	Root	Bacteria	Pseudomonadota	Alphaproteobacteria	Caulobacterales	Caulobacteraceae	NA	NA
	M1G-55-Root-Exp3-D-0	M1G-55-Root	D-0	Exp3	20/09/2022	1	OSPW	Typha	G	Washed Roots	NS.LH00487_0019.005.NEBNext_i703---NEBNext_i501.M1G-55-Root-Exp3-D-0	1.08	2.82	4.42	family	Root	Bacteria	Pseudomonadota	Alphaproteobacteria	Sphingomonadales	Sphingomonadaceae	NA	NA
	M1G-55-Root-Exp3-D-0	M1G-55-Root	D-0	Exp3	20/09/2022	1	OSPW	Typha	G	Washed Roots	NS.LH00487_0019.005.NEBNext_i703---NEBNext_i501.M1G-55-Root-Exp3-D-0	1.4	2.32	3.64	family	Root	Bacteria	Bacteroidota	Bacteroidia	Chitinophagales	Chitinophagaceae	NA	NA
	M1G-55-Root-Exp3-D-0	M1G-55-Root	D-0	Exp3	20/09/2022	1	OSPW	Typha	G	Washed Roots	NS.LH00487_0019.005.NEBNext_i703---NEBNext_i501.M1G-55-Root-Exp3-D-0	0	0.91	1.43	family	Root	Bacteria	Bacteroidota	Bacteroidia	Sphingobacteriales	Sphingobacteriaceae	NA	NA
	M1G-55-Root-Exp3-D-0	M1G-55-Root	D-0	Exp3	20/09/2022	1	OSPW	Typha	G	Washed Roots	NS.LH00487_0019.005.NEBNext_i703---NEBNext_i501.M1G-55-Root-Exp3-D-0	0.17	0.58	0.91	family	Root	Bacteria	Verrucomicrobiota	Verrucomicrobiae	Limisphaerales	UBA11358	NA	NA
	M1G-55-Root-Exp3-D-0	M1G-55-Root	D-0	Exp3	20/09/2022	1	OSPW	Typha	G	Washed Roots	NS.LH00487_0019.005.NEBNext_i703---NEBNext_i501.M1G-55-Root-Exp3-D-0	0.17	0.63	0.99	family	Root	Bacteria	Verrucomicrobiota	Verrucomicrobiae	Chthoniobacterales	Chthoniobacteraceae	NA	NA
	M1G-55-Root-Exp3-D-0	M1G-55-Root	D-0	Exp3	20/09/2022	1	OSPW	Typha	G	Washed Roots	NS.LH00487_0019.005.NEBNext_i703---NEBNext_i501.M1G-55-Root-Exp3-D-0	2.51	4.3	6.75	genus	Root	Bacteria	Pseudomonadota	Gammaproteobacteria	Burkholderiales	Burkholderiaceae	Scleromatobacter	NA
	M1G-55-Root-Exp3-D-0	M1G-55-Root	D-0	Exp3	20/09/2022	1	OSPW	Typha	G	Washed Roots	NS.LH00487_0019.005.NEBNext_i703---NEBNext_i501.M1G-55-Root-Exp3-D-0	1.18	1.18	1.85	genus	Root	Bacteria	Pseudomonadota	Gammaproteobacteria	Burkholderiales	Burkholderiaceae	Herbaspirillum	NA
	M1G-55-Root-Exp3-D-0	M1G-55-Root	D-0	Exp3	20/09/2022	1	OSPW	Typha	G	Washed Roots	NS.LH00487_0019.005.NEBNext_i703---NEBNext_i501.M1G-55-Root-Exp3-D-0	2.19	2.19	3.44	genus	Root	Bacteria	Pseudomonadota	Gammaproteobacteria	Burkholderiales	Burkholderiaceae	PKWO01	NA
	M1G-55-Root-Exp3-D-0	M1G-55-Root	D-0	Exp3	20/09/2022	1	OSPW	Typha	G	Washed Roots	NS.LH00487_0019.005.NEBNext_i703---NEBNext_i501.M1G-55-Root-Exp3-D-0	0.46	0.46	0.72	genus	Root	Bacteria	Pseudomonadota	Gammaproteobacteria	Burkholderiales	Burkholderiaceae	Paucimonas	NA
	M1G-55-Root-Exp3-D-0	M1G-55-Root	D-0	Exp3	20/09/2022	1	OSPW	Typha	G	Washed Roots	NS.LH00487_0019.005.NEBNext_i703---NEBNext_i501.M1G-55-Root-Exp3-D-0	0.47	0.47	0.74	genus	Root	Bacteria	Pseudomonadota	Gammaproteobacteria	Burkholderiales	Burkholderiaceae	SYFN01	NA
	M1G-55-Root-Exp3-D-0	M1G-55-Root	D-0	Exp3	20/09/2022	1	OSPW	Typha	G	Washed Roots	NS.LH00487_0019.005.NEBNext_i703---NEBNext_i501.M1G-55-Root-Exp3-D-0	0.77	1.52	2.38	genus	Root	Bacteria	Pseudomonadota	Gammaproteobacteria	Burkholderiales	Burkholderiaceae	Rhodoferax_B	NA
	M1G-55-Root-Exp3-D-0	M1G-55-Root	D-0	Exp3	20/09/2022	1	OSPW	Typha	G	Washed Roots	NS.LH00487_0019.005.NEBNext_i703---NEBNext_i501.M1G-55-Root-Exp3-D-0	1.98	2.64	4.14	genus	Root	Bacteria	Pseudomonadota	Alphaproteobacteria	Rhizobiales	Xanthobacteraceae	Bradyrhizobium	NA
	M1G-55-Root-Exp3-D-0	M1G-55-Root	D-0	Exp3	20/09/2022	1	OSPW	Typha	G	Washed Roots	NS.LH00487_0019.005.NEBNext_i703---NEBNext_i501.M1G-55-Root-Exp3-D-0	0.83	0.83	1.3	genus	Root	Bacteria	Pseudomonadota	Alphaproteobacteria	Rhizobiales	Beijerinckiaceae	Roseiarcus	NA
	M1G-55-Root-Exp3-D-0	M1G-55-Root	D-0	Exp3	20/09/2022	1	OSPW	Typha	G	Washed Roots	NS.LH00487_0019.005.NEBNext_i703---NEBNext_i501.M1G-55-Root-Exp3-D-0	0.41	0.41	0.64	genus	Root	Bacteria	Pseudomonadota	Alphaproteobacteria	Rhizobiales	Aestuariivirgaceae	Aestuariivirga	NA
	M1G-55-Root-Exp3-D-0	M1G-55-Root	D-0	Exp3	20/09/2022	1	OSPW	Typha	G	Washed Roots	NS.LH00487_0019.005.NEBNext_i703---NEBNext_i501.M1G-55-Root-Exp3-D-0	0.82	1.74	2.73	genus	Root	Bacteria	Pseudomonadota	Alphaproteobacteria	Sphingomonadales	Sphingomonadaceae	Novosphingobium	NA
	M1G-55-Root-Exp3-D-0	M1G-55-Root	D-0	Exp3	20/09/2022	1	OSPW	Typha	G	Washed Roots	NS.LH00487_0019.005.NEBNext_i703---NEBNext_i501.M1G-55-Root-Exp3-D-0	0.92	0.92	1.44	genus	Root	Bacteria	Bacteroidota	Bacteroidia	Chitinophagales	Chitinophagaceae	JABDFW01	NA
	M1G-55-Root-Exp3-D-0	M1G-55-Root	D-0	Exp3	20/09/2022	1	OSPW	Typha	G	Washed Roots	NS.LH00487_0019.005.NEBNext_i703---NEBNext_i501.M1G-55-Root-Exp3-D-0	0.91	0.91	1.43	genus	Root	Bacteria	Bacteroidota	Bacteroidia	Sphingobacteriales	Sphingobacteriaceae	Mucilaginibacter	NA
	M1G-55-Root-Exp3-D-0	M1G-55-Root	D-0	Exp3	20/09/2022	1	OSPW	Typha	G	Washed Roots	NS.LH00487_0019.005.NEBNext_i703---NEBNext_i501.M1G-55-Root-Exp3-D-0	0.41	0.41	0.64	genus	Root	Bacteria	Verrucomicrobiota	Verrucomicrobiae	Limisphaerales	UBA11358	UBA11358	NA
	M1G-55-Root-Exp3-D-0	M1G-55-Root	D-0	Exp3	20/09/2022	1	OSPW	Typha	G	Washed Roots	NS.LH00487_0019.005.NEBNext_i703---NEBNext_i501.M1G-55-Root-Exp3-D-0	0.46	0.46	0.72	genus	Root	Bacteria	Verrucomicrobiota	Verrucomicrobiae	Chthoniobacterales	Chthoniobacteraceae	Chthoniobacter	NA
	M1G-55-Root-Exp3-D-0	M1G-55-Root	D-0	Exp3	20/09/2022	1	OSPW	Typha	G	Washed Roots	NS.LH00487_0019.005.NEBNext_i703---NEBNext_i501.M1G-55-Root-Exp3-D-0	1.79	1.79	2.81	species	Root	Bacteria	Pseudomonadota	Gammaproteobacteria	Burkholderiales	Burkholderiaceae	Scleromatobacter	Scleromatobacter humisilvae
	M1G-55-Root-Exp3-D-0	M1G-55-Root	D-0	Exp3	20/09/2022	1	OSPW	Typha	G	Washed Roots	NS.LH00487_0019.005.NEBNext_i703---NEBNext_i501.M1G-55-Root-Exp3-D-0	0.75	0.75	1.18	species	Root	Bacteria	Pseudomonadota	Gammaproteobacteria	Burkholderiales	Burkholderiaceae	Rhodoferax_B	Rhodoferax_B sp026400275
	M1G-55-Root-Exp3-D-0	M1G-55-Root	D-0	Exp3	20/09/2022	1	OSPW	Typha	G	Washed Roots	NS.LH00487_0019.005.NEBNext_i703---NEBNext_i501.M1G-55-Root-Exp3-D-0	0.66	0.66	1.04	species	Root	Bacteria	Pseudomonadota	Alphaproteobacteria	Rhizobiales	Xanthobacteraceae	Bradyrhizobium	Bradyrhizobium sp936943645
	M1G-55-Root-Exp3-D-0	M1G-55-Root	D-0	Exp3	20/09/2022	1	OSPW	Typha	G	Washed Roots	NS.LH00487_0019.005.NEBNext_i703---NEBNext_i501.M1G-55-Root-Exp3-D-0	0.92	0.92	1.44	species	Root	Bacteria	Pseudomonadota	Alphaproteobacteria	Sphingomonadales	Sphingomonadaceae	Novosphingobium	Novosphingobium sp001519065
	M8G-60-Root-Exp3-D-0	M8G-60-Root	D-0	Exp3	20/09/2022	8	ROW	Typha	G	Washed Roots	NS.LH00487_0019.005.NEBNext_i703---NEBNext_i502.M8G-60-Root-Exp3-D-0	0	37.55	100	root	Root	NA	NA	NA	NA	NA	NA	NA
	M8G-60-Root-Exp3-D-0	M8G-60-Root	D-0	Exp3	20/09/2022	8	ROW	Typha	G	Washed Roots	NS.LH00487_0019.005.NEBNext_i703---NEBNext_i502.M8G-60-Root-Exp3-D-0	8.31	37.55	100	domain	Root	Bacteria	NA	NA	NA	NA	NA	NA
	M8G-60-Root-Exp3-D-0	M8G-60-Root	D-0	Exp3	20/09/2022	8	ROW	Typha	G	Washed Roots	NS.LH00487_0019.005.NEBNext_i703---NEBNext_i502.M8G-60-Root-Exp3-D-0	1.05	26.84	71.48	phylum	Root	Bacteria	Pseudomonadota	NA	NA	NA	NA	NA
	M8G-60-Root-Exp3-D-0	M8G-60-Root	D-0	Exp3	20/09/2022	8	ROW	Typha	G	Washed Roots	NS.LH00487_0019.005.NEBNext_i703---NEBNext_i502.M8G-60-Root-Exp3-D-0	0.5	0.5	1.33	phylum	Root	Bacteria	Acidobacteriota	NA	NA	NA	NA	NA
	M8G-60-Root-Exp3-D-0	M8G-60-Root	D-0	Exp3	20/09/2022	8	ROW	Typha	G	Washed Roots	NS.LH00487_0019.005.NEBNext_i703---NEBNext_i502.M8G-60-Root-Exp3-D-0	0	1.9	5.06	phylum	Root	Bacteria	Bacteroidota	NA	NA	NA	NA	NA
	M8G-60-Root-Exp3-D-0	M8G-60-Root	D-0	Exp3	20/09/2022	8	ROW	Typha	G	Washed Roots	NS.LH00487_0019.005.NEBNext_i703---NEBNext_i502.M8G-60-Root-Exp3-D-0	1.41	19.64	52.3	class	Root	Bacteria	Pseudomonadota	Gammaproteobacteria	NA	NA	NA	NA
	M8G-60-Root-Exp3-D-0	M8G-60-Root	D-0	Exp3	20/09/2022	8	ROW	Typha	G	Washed Roots	NS.LH00487_0019.005.NEBNext_i703---NEBNext_i502.M8G-60-Root-Exp3-D-0	3.17	6.15	16.38	class	Root	Bacteria	Pseudomonadota	Alphaproteobacteria	NA	NA	NA	NA
	M8G-60-Root-Exp3-D-0	M8G-60-Root	D-0	Exp3	20/09/2022	8	ROW	Typha	G	Washed Roots	NS.LH00487_0019.005.NEBNext_i703---NEBNext_i502.M8G-60-Root-Exp3-D-0	0.66	1.9	5.06	class	Root	Bacteria	Bacteroidota	Bacteroidia	NA	NA	NA	NA
	M8G-60-Root-Exp3-D-0	M8G-60-Root	D-0	Exp3	20/09/2022	8	ROW	Typha	G	Washed Roots	NS.LH00487_0019.005.NEBNext_i703---NEBNext_i502.M8G-60-Root-Exp3-D-0	1.17	17.65	47	order	Root	Bacteria	Pseudomonadota	Gammaproteobacteria	Burkholderiales	NA	NA	NA
	M8G-60-Root-Exp3-D-0	M8G-60-Root	D-0	Exp3	20/09/2022	8	ROW	Typha	G	Washed Roots	NS.LH00487_0019.005.NEBNext_i703---NEBNext_i502.M8G-60-Root-Exp3-D-0	0	0.58	1.54	order	Root	Bacteria	Pseudomonadota	Gammaproteobacteria	Enterobacterales	NA	NA	NA
	M8G-60-Root-Exp3-D-0	M8G-60-Root	D-0	Exp3	20/09/2022	8	ROW	Typha	G	Washed Roots	NS.LH00487_0019.005.NEBNext_i703---NEBNext_i502.M8G-60-Root-Exp3-D-0	2.07	2.07	5.51	order	Root	Bacteria	Pseudomonadota	Alphaproteobacteria	Rhizobiales	NA	NA	NA
	M8G-60-Root-Exp3-D-0	M8G-60-Root	D-0	Exp3	20/09/2022	8	ROW	Typha	G	Washed Roots	NS.LH00487_0019.005.NEBNext_i703---NEBNext_i502.M8G-60-Root-Exp3-D-0	0	0.91	2.42	order	Root	Bacteria	Pseudomonadota	Alphaproteobacteria	Sphingomonadales	NA	NA	NA
	M8G-60-Root-Exp3-D-0	M8G-60-Root	D-0	Exp3	20/09/2022	8	ROW	Typha	G	Washed Roots	NS.LH00487_0019.005.NEBNext_i703---NEBNext_i502.M8G-60-Root-Exp3-D-0	0.08	0.49	1.3	order	Root	Bacteria	Bacteroidota	Bacteroidia	Chitinophagales	NA	NA	NA
	M8G-60-Root-Exp3-D-0	M8G-60-Root	D-0	Exp3	20/09/2022	8	ROW	Typha	G	Washed Roots	NS.LH00487_0019.005.NEBNext_i703---NEBNext_i502.M8G-60-Root-Exp3-D-0	0	0.75	2	order	Root	Bacteria	Bacteroidota	Bacteroidia	Flavobacteriales	NA	NA	NA
	M8G-60-Root-Exp3-D-0	M8G-60-Root	D-0	Exp3	20/09/2022	8	ROW	Typha	G	Washed Roots	NS.LH00487_0019.005.NEBNext_i703---NEBNext_i502.M8G-60-Root-Exp3-D-0	9.1	16.48	43.89	family	Root	Bacteria	Pseudomonadota	Gammaproteobacteria	Burkholderiales	Burkholderiaceae	NA	NA
	M8G-60-Root-Exp3-D-0	M8G-60-Root	D-0	Exp3	20/09/2022	8	ROW	Typha	G	Washed Roots	NS.LH00487_0019.005.NEBNext_i703---NEBNext_i502.M8G-60-Root-Exp3-D-0	0.17	0.58	1.54	family	Root	Bacteria	Pseudomonadota	Gammaproteobacteria	Enterobacterales	Enterobacteriaceae	NA	NA
	M8G-60-Root-Exp3-D-0	M8G-60-Root	D-0	Exp3	20/09/2022	8	ROW	Typha	G	Washed Roots	NS.LH00487_0019.005.NEBNext_i703---NEBNext_i502.M8G-60-Root-Exp3-D-0	0.91	0.91	2.42	family	Root	Bacteria	Pseudomonadota	Alphaproteobacteria	Sphingomonadales	Sphingomonadaceae	NA	NA
	M8G-60-Root-Exp3-D-0	M8G-60-Root	D-0	Exp3	20/09/2022	8	ROW	Typha	G	Washed Roots	NS.LH00487_0019.005.NEBNext_i703---NEBNext_i502.M8G-60-Root-Exp3-D-0	0.41	0.41	1.09	family	Root	Bacteria	Bacteroidota	Bacteroidia	Chitinophagales	Chitinophagaceae	NA	NA
	M8G-60-Root-Exp3-D-0	M8G-60-Root	D-0	Exp3	20/09/2022	8	ROW	Typha	G	Washed Roots	NS.LH00487_0019.005.NEBNext_i703---NEBNext_i502.M8G-60-Root-Exp3-D-0	0.1	0.75	2	family	Root	Bacteria	Bacteroidota	Bacteroidia	Flavobacteriales	Flavobacteriaceae	NA	NA
	M8G-60-Root-Exp3-D-0	M8G-60-Root	D-0	Exp3	20/09/2022	8	ROW	Typha	G	Washed Roots	NS.LH00487_0019.005.NEBNext_i703---NEBNext_i502.M8G-60-Root-Exp3-D-0	1.77	1.77	4.71	genus	Root	Bacteria	Pseudomonadota	Gammaproteobacteria	Burkholderiales	Burkholderiaceae	LMDS01	NA
	M8G-60-Root-Exp3-D-0	M8G-60-Root	D-0	Exp3	20/09/2022	8	ROW	Typha	G	Washed Roots	NS.LH00487_0019.005.NEBNext_i703---NEBNext_i502.M8G-60-Root-Exp3-D-0	0.77	0.77	2.05	genus	Root	Bacteria	Pseudomonadota	Gammaproteobacteria	Burkholderiales	Burkholderiaceae	Duganella	NA
	M8G-60-Root-Exp3-D-0	M8G-60-Root	D-0	Exp3	20/09/2022	8	ROW	Typha	G	Washed Roots	NS.LH00487_0019.005.NEBNext_i703---NEBNext_i502.M8G-60-Root-Exp3-D-0	0.75	0.75	2	genus	Root	Bacteria	Pseudomonadota	Gammaproteobacteria	Burkholderiales	Burkholderiaceae	Pelomonas	NA
	M8G-60-Root-Exp3-D-0	M8G-60-Root	D-0	Exp3	20/09/2022	8	ROW	Typha	G	Washed Roots	NS.LH00487_0019.005.NEBNext_i703---NEBNext_i502.M8G-60-Root-Exp3-D-0	1.19	1.72	4.58	genus	Root	Bacteria	Pseudomonadota	Gammaproteobacteria	Burkholderiales	Burkholderiaceae	Scleromatobacter	NA
	M8G-60-Root-Exp3-D-0	M8G-60-Root	D-0	Exp3	20/09/2022	8	ROW	Typha	G	Washed Roots	NS.LH00487_0019.005.NEBNext_i703---NEBNext_i502.M8G-60-Root-Exp3-D-0	0.63	1.31	3.49	genus	Root	Bacteria	Pseudomonadota	Gammaproteobacteria	Burkholderiales	Burkholderiaceae	Curvibacter	NA
	M8G-60-Root-Exp3-D-0	M8G-60-Root	D-0	Exp3	20/09/2022	8	ROW	Typha	G	Washed Roots	NS.LH00487_0019.005.NEBNext_i703---NEBNext_i502.M8G-60-Root-Exp3-D-0	0.54	1.06	2.82	genus	Root	Bacteria	Pseudomonadota	Gammaproteobacteria	Burkholderiales	Burkholderiaceae	Rhodoferax_B	NA
	M8G-60-Root-Exp3-D-0	M8G-60-Root	D-0	Exp3	20/09/2022	8	ROW	Typha	G	Washed Roots	NS.LH00487_0019.005.NEBNext_i703---NEBNext_i502.M8G-60-Root-Exp3-D-0	0.41	0.41	1.09	genus	Root	Bacteria	Pseudomonadota	Gammaproteobacteria	Enterobacterales	Enterobacteriaceae	Rahnella	NA
	M8G-60-Root-Exp3-D-0	M8G-60-Root	D-0	Exp3	20/09/2022	8	ROW	Typha	G	Washed Roots	NS.LH00487_0019.005.NEBNext_i703---NEBNext_i502.M8G-60-Root-Exp3-D-0	0.65	0.65	1.73	genus	Root	Bacteria	Bacteroidota	Bacteroidia	Flavobacteriales	Flavobacteriaceae	Flavobacterium	NA
	M8G-60-Root-Exp3-D-0	M8G-60-Root	D-0	Exp3	20/09/2022	8	ROW	Typha	G	Washed Roots	NS.LH00487_0019.005.NEBNext_i703---NEBNext_i502.M8G-60-Root-Exp3-D-0	0.53	0.53	1.41	species	Root	Bacteria	Pseudomonadota	Gammaproteobacteria	Burkholderiales	Burkholderiaceae	Scleromatobacter	Scleromatobacter humisilvae
	M8G-60-Root-Exp3-D-0	M8G-60-Root	D-0	Exp3	20/09/2022	8	ROW	Typha	G	Washed Roots	NS.LH00487_0019.005.NEBNext_i703---NEBNext_i502.M8G-60-Root-Exp3-D-0	0.68	0.68	1.81	species	Root	Bacteria	Pseudomonadota	Gammaproteobacteria	Burkholderiales	Burkholderiaceae	Curvibacter	Curvibacter gracilis
	M8G-60-Root-Exp3-D-0	M8G-60-Root	D-0	Exp3	20/09/2022	8	ROW	Typha	G	Washed Roots	NS.LH00487_0019.005.NEBNext_i703---NEBNext_i502.M8G-60-Root-Exp3-D-0	0.52	0.52	1.38	species	Root	Bacteria	Pseudomonadota	Gammaproteobacteria	Burkholderiales	Burkholderiaceae	Rhodoferax_B	Rhodoferax_B sp026400275
	M9G-61-Root-Exp3-D-0	M9G-61-Root	D-0	Exp3	20/09/2022	9	ROW	Typha	G	Washed Roots	NS.LH00487_0019.005.NEBNext_i703---NEBNext_i503.M9G-61-Root-Exp3-D-0	0	44.46	100	root	Root	NA	NA	NA	NA	NA	NA	NA
	M9G-61-Root-Exp3-D-0	M9G-61-Root	D-0	Exp3	20/09/2022	9	ROW	Typha	G	Washed Roots	NS.LH00487_0019.005.NEBNext_i703---NEBNext_i503.M9G-61-Root-Exp3-D-0	8.87	44.46	100	domain	Root	Bacteria	NA	NA	NA	NA	NA	NA
	M9G-61-Root-Exp3-D-0	M9G-61-Root	D-0	Exp3	20/09/2022	9	ROW	Typha	G	Washed Roots	NS.LH00487_0019.005.NEBNext_i703---NEBNext_i503.M9G-61-Root-Exp3-D-0	2.24	29.46	66.26	phylum	Root	Bacteria	Pseudomonadota	NA	NA	NA	NA	NA
	M9G-61-Root-Exp3-D-0	M9G-61-Root	D-0	Exp3	20/09/2022	9	ROW	Typha	G	Washed Roots	NS.LH00487_0019.005.NEBNext_i703---NEBNext_i503.M9G-61-Root-Exp3-D-0	0	6.13	13.79	phylum	Root	Bacteria	Bacteroidota	NA	NA	NA	NA	NA
	M9G-61-Root-Exp3-D-0	M9G-61-Root	D-0	Exp3	20/09/2022	9	ROW	Typha	G	Washed Roots	NS.LH00487_0019.005.NEBNext_i703---NEBNext_i503.M9G-61-Root-Exp3-D-0	1.07	23.99	53.96	class	Root	Bacteria	Pseudomonadota	Gammaproteobacteria	NA	NA	NA	NA
	M9G-61-Root-Exp3-D-0	M9G-61-Root	D-0	Exp3	20/09/2022	9	ROW	Typha	G	Washed Roots	NS.LH00487_0019.005.NEBNext_i703---NEBNext_i503.M9G-61-Root-Exp3-D-0	1.74	3.23	7.26	class	Root	Bacteria	Pseudomonadota	Alphaproteobacteria	NA	NA	NA	NA
	M9G-61-Root-Exp3-D-0	M9G-61-Root	D-0	Exp3	20/09/2022	9	ROW	Typha	G	Washed Roots	NS.LH00487_0019.005.NEBNext_i703---NEBNext_i503.M9G-61-Root-Exp3-D-0	1	6.13	13.79	class	Root	Bacteria	Bacteroidota	Bacteroidia	NA	NA	NA	NA
	M9G-61-Root-Exp3-D-0	M9G-61-Root	D-0	Exp3	20/09/2022	9	ROW	Typha	G	Washed Roots	NS.LH00487_0019.005.NEBNext_i703---NEBNext_i503.M9G-61-Root-Exp3-D-0	1.1	22.51	50.63	order	Root	Bacteria	Pseudomonadota	Gammaproteobacteria	Burkholderiales	NA	NA	NA
	M9G-61-Root-Exp3-D-0	M9G-61-Root	D-0	Exp3	20/09/2022	9	ROW	Typha	G	Washed Roots	NS.LH00487_0019.005.NEBNext_i703---NEBNext_i503.M9G-61-Root-Exp3-D-0	0.41	0.41	0.92	order	Root	Bacteria	Pseudomonadota	Gammaproteobacteria	Enterobacterales	NA	NA	NA
	M9G-61-Root-Exp3-D-0	M9G-61-Root	D-0	Exp3	20/09/2022	9	ROW	Typha	G	Washed Roots	NS.LH00487_0019.005.NEBNext_i703---NEBNext_i503.M9G-61-Root-Exp3-D-0	1.49	1.49	3.35	order	Root	Bacteria	Pseudomonadota	Alphaproteobacteria	Rhizobiales	NA	NA	NA
	M9G-61-Root-Exp3-D-0	M9G-61-Root	D-0	Exp3	20/09/2022	9	ROW	Typha	G	Washed Roots	NS.LH00487_0019.005.NEBNext_i703---NEBNext_i503.M9G-61-Root-Exp3-D-0	0.41	4.8	10.8	order	Root	Bacteria	Bacteroidota	Bacteroidia	Flavobacteriales	NA	NA	NA
	M9G-61-Root-Exp3-D-0	M9G-61-Root	D-0	Exp3	20/09/2022	9	ROW	Typha	G	Washed Roots	NS.LH00487_0019.005.NEBNext_i703---NEBNext_i503.M9G-61-Root-Exp3-D-0	0	0.33	0.74	order	Root	Bacteria	Bacteroidota	Bacteroidia	Chitinophagales	NA	NA	NA
	M9G-61-Root-Exp3-D-0	M9G-61-Root	D-0	Exp3	20/09/2022	9	ROW	Typha	G	Washed Roots	NS.LH00487_0019.005.NEBNext_i703---NEBNext_i503.M9G-61-Root-Exp3-D-0	11.02	19.84	44.62	family	Root	Bacteria	Pseudomonadota	Gammaproteobacteria	Burkholderiales	Burkholderiaceae	NA	NA
	M9G-61-Root-Exp3-D-0	M9G-61-Root	D-0	Exp3	20/09/2022	9	ROW	Typha	G	Washed Roots	NS.LH00487_0019.005.NEBNext_i703---NEBNext_i503.M9G-61-Root-Exp3-D-0	0	1.57	3.53	family	Root	Bacteria	Pseudomonadota	Gammaproteobacteria	Burkholderiales	Methylophilaceae	NA	NA
	M9G-61-Root-Exp3-D-0	M9G-61-Root	D-0	Exp3	20/09/2022	9	ROW	Typha	G	Washed Roots	NS.LH00487_0019.005.NEBNext_i703---NEBNext_i503.M9G-61-Root-Exp3-D-0	0	3.81	8.57	family	Root	Bacteria	Bacteroidota	Bacteroidia	Flavobacteriales	Flavobacteriaceae	NA	NA
	M9G-61-Root-Exp3-D-0	M9G-61-Root	D-0	Exp3	20/09/2022	9	ROW	Typha	G	Washed Roots	NS.LH00487_0019.005.NEBNext_i703---NEBNext_i503.M9G-61-Root-Exp3-D-0	0	0.58	1.3	family	Root	Bacteria	Bacteroidota	Bacteroidia	Flavobacteriales	Crocinitomicaceae	NA	NA
	M9G-61-Root-Exp3-D-0	M9G-61-Root	D-0	Exp3	20/09/2022	9	ROW	Typha	G	Washed Roots	NS.LH00487_0019.005.NEBNext_i703---NEBNext_i503.M9G-61-Root-Exp3-D-0	0.33	0.33	0.74	family	Root	Bacteria	Bacteroidota	Bacteroidia	Chitinophagales	Chitinophagaceae	NA	NA
	M9G-61-Root-Exp3-D-0	M9G-61-Root	D-0	Exp3	20/09/2022	9	ROW	Typha	G	Washed Roots	NS.LH00487_0019.005.NEBNext_i703---NEBNext_i503.M9G-61-Root-Exp3-D-0	0.84	1.67	3.76	genus	Root	Bacteria	Pseudomonadota	Gammaproteobacteria	Burkholderiales	Burkholderiaceae	Rhodoferax_B	NA
	M9G-61-Root-Exp3-D-0	M9G-61-Root	D-0	Exp3	20/09/2022	9	ROW	Typha	G	Washed Roots	NS.LH00487_0019.005.NEBNext_i703---NEBNext_i503.M9G-61-Root-Exp3-D-0	1.84	1.84	4.14	genus	Root	Bacteria	Pseudomonadota	Gammaproteobacteria	Burkholderiales	Burkholderiaceae	LMDS01	NA
	M9G-61-Root-Exp3-D-0	M9G-61-Root	D-0	Exp3	20/09/2022	9	ROW	Typha	G	Washed Roots	NS.LH00487_0019.005.NEBNext_i703---NEBNext_i503.M9G-61-Root-Exp3-D-0	0.61	0.61	1.37	genus	Root	Bacteria	Pseudomonadota	Gammaproteobacteria	Burkholderiales	Burkholderiaceae	Duganella	NA
	M9G-61-Root-Exp3-D-0	M9G-61-Root	D-0	Exp3	20/09/2022	9	ROW	Typha	G	Washed Roots	NS.LH00487_0019.005.NEBNext_i703---NEBNext_i503.M9G-61-Root-Exp3-D-0	0.27	0.85	1.91	genus	Root	Bacteria	Pseudomonadota	Gammaproteobacteria	Burkholderiales	Burkholderiaceae	Curvibacter	NA
	M9G-61-Root-Exp3-D-0	M9G-61-Root	D-0	Exp3	20/09/2022	9	ROW	Typha	G	Washed Roots	NS.LH00487_0019.005.NEBNext_i703---NEBNext_i503.M9G-61-Root-Exp3-D-0	0.27	1.59	3.58	genus	Root	Bacteria	Pseudomonadota	Gammaproteobacteria	Burkholderiales	Burkholderiaceae	Mitsuaria	NA
	M9G-61-Root-Exp3-D-0	M9G-61-Root	D-0	Exp3	20/09/2022	9	ROW	Typha	G	Washed Roots	NS.LH00487_0019.005.NEBNext_i703---NEBNext_i503.M9G-61-Root-Exp3-D-0	0.18	1.22	2.74	genus	Root	Bacteria	Pseudomonadota	Gammaproteobacteria	Burkholderiales	Burkholderiaceae	Herbaspirillum	NA
	M9G-61-Root-Exp3-D-0	M9G-61-Root	D-0	Exp3	20/09/2022	9	ROW	Typha	G	Washed Roots	NS.LH00487_0019.005.NEBNext_i703---NEBNext_i503.M9G-61-Root-Exp3-D-0	0.53	0.53	1.19	genus	Root	Bacteria	Pseudomonadota	Gammaproteobacteria	Burkholderiales	Burkholderiaceae	Pelomonas	NA
	M9G-61-Root-Exp3-D-0	M9G-61-Root	D-0	Exp3	20/09/2022	9	ROW	Typha	G	Washed Roots	NS.LH00487_0019.005.NEBNext_i703---NEBNext_i503.M9G-61-Root-Exp3-D-0	0.51	0.51	1.15	genus	Root	Bacteria	Pseudomonadota	Gammaproteobacteria	Burkholderiales	Burkholderiaceae	Scleromatobacter	NA
	M9G-61-Root-Exp3-D-0	M9G-61-Root	D-0	Exp3	20/09/2022	9	ROW	Typha	G	Washed Roots	NS.LH00487_0019.005.NEBNext_i703---NEBNext_i503.M9G-61-Root-Exp3-D-0	0.87	1.57	3.53	genus	Root	Bacteria	Pseudomonadota	Gammaproteobacteria	Burkholderiales	Methylophilaceae	Methylophilus	NA
	M9G-61-Root-Exp3-D-0	M9G-61-Root	D-0	Exp3	20/09/2022	9	ROW	Typha	G	Washed Roots	NS.LH00487_0019.005.NEBNext_i703---NEBNext_i503.M9G-61-Root-Exp3-D-0	1.56	3.81	8.57	genus	Root	Bacteria	Bacteroidota	Bacteroidia	Flavobacteriales	Flavobacteriaceae	Flavobacterium	NA
	M9G-61-Root-Exp3-D-0	M9G-61-Root	D-0	Exp3	20/09/2022	9	ROW	Typha	G	Washed Roots	NS.LH00487_0019.005.NEBNext_i703---NEBNext_i503.M9G-61-Root-Exp3-D-0	0.58	0.58	1.3	genus	Root	Bacteria	Bacteroidota	Bacteroidia	Flavobacteriales	Crocinitomicaceae	Fluviicola	NA
	M9G-61-Root-Exp3-D-0	M9G-61-Root	D-0	Exp3	20/09/2022	9	ROW	Typha	G	Washed Roots	NS.LH00487_0019.005.NEBNext_i703---NEBNext_i503.M9G-61-Root-Exp3-D-0	0.83	0.83	1.87	species	Root	Bacteria	Pseudomonadota	Gammaproteobacteria	Burkholderiales	Burkholderiaceae	Rhodoferax_B	Rhodoferax_B sp026400275
	M9G-61-Root-Exp3-D-0	M9G-61-Root	D-0	Exp3	20/09/2022	9	ROW	Typha	G	Washed Roots	NS.LH00487_0019.005.NEBNext_i703---NEBNext_i503.M9G-61-Root-Exp3-D-0	0.58	0.58	1.3	species	Root	Bacteria	Pseudomonadota	Gammaproteobacteria	Burkholderiales	Burkholderiaceae	Curvibacter	Curvibacter gracilis
	M9G-61-Root-Exp3-D-0	M9G-61-Root	D-0	Exp3	20/09/2022	9	ROW	Typha	G	Washed Roots	NS.LH00487_0019.005.NEBNext_i703---NEBNext_i503.M9G-61-Root-Exp3-D-0	1.32	1.32	2.97	species	Root	Bacteria	Pseudomonadota	Gammaproteobacteria	Burkholderiales	Burkholderiaceae	Mitsuaria	Mitsuaria sp946886855
	M9G-61-Root-Exp3-D-0	M9G-61-Root	D-0	Exp3	20/09/2022	9	ROW	Typha	G	Washed Roots	NS.LH00487_0019.005.NEBNext_i703---NEBNext_i503.M9G-61-Root-Exp3-D-0	0.54	0.54	1.21	species	Root	Bacteria	Pseudomonadota	Gammaproteobacteria	Burkholderiales	Burkholderiaceae	Herbaspirillum	Herbaspirillum aquaticum
	M9G-61-Root-Exp3-D-0	M9G-61-Root	D-0	Exp3	20/09/2022	9	ROW	Typha	G	Washed Roots	NS.LH00487_0019.005.NEBNext_i703---NEBNext_i503.M9G-61-Root-Exp3-D-0	0.5	0.5	1.12	species	Root	Bacteria	Pseudomonadota	Gammaproteobacteria	Burkholderiales	Burkholderiaceae	Herbaspirillum	Herbaspirillum huttiense
	M9G-61-Root-Exp3-D-0	M9G-61-Root	D-0	Exp3	20/09/2022	9	ROW	Typha	G	Washed Roots	NS.LH00487_0019.005.NEBNext_i703---NEBNext_i503.M9G-61-Root-Exp3-D-0	0.7	0.7	1.57	species	Root	Bacteria	Pseudomonadota	Gammaproteobacteria	Burkholderiales	Methylophilaceae	Methylophilus	Methylophilus medardicus
	M9G-61-Root-Exp3-D-0	M9G-61-Root	D-0	Exp3	20/09/2022	9	ROW	Typha	G	Washed Roots	NS.LH00487_0019.005.NEBNext_i703---NEBNext_i503.M9G-61-Root-Exp3-D-0	2.25	2.25	5.06	species	Root	Bacteria	Bacteroidota	Bacteroidia	Flavobacteriales	Flavobacteriaceae	Flavobacterium	Flavobacterium sp029959285
	M11G-62-Root-Exp3-D-0	M11G-62-Root	D-0	Exp3	20/09/2022	11	OSPW	Typha	G	Washed Roots	NS.LH00487_0019.005.NEBNext_i704---NEBNext_i501.M11G-62-Root-Exp3-D-0	0	66.52	100	root	Root	NA	NA	NA	NA	NA	NA	NA
	M11G-62-Root-Exp3-D-0	M11G-62-Root	D-0	Exp3	20/09/2022	11	OSPW	Typha	G	Washed Roots	NS.LH00487_0019.005.NEBNext_i704---NEBNext_i501.M11G-62-Root-Exp3-D-0	9.78	66.52	100	domain	Root	Bacteria	NA	NA	NA	NA	NA	NA
	M11G-62-Root-Exp3-D-0	M11G-62-Root	D-0	Exp3	20/09/2022	11	OSPW	Typha	G	Washed Roots	NS.LH00487_0019.005.NEBNext_i704---NEBNext_i501.M11G-62-Root-Exp3-D-0	1.87	45.14	67.86	phylum	Root	Bacteria	Pseudomonadota	NA	NA	NA	NA	NA
	M11G-62-Root-Exp3-D-0	M11G-62-Root	D-0	Exp3	20/09/2022	11	OSPW	Typha	G	Washed Roots	NS.LH00487_0019.005.NEBNext_i704---NEBNext_i501.M11G-62-Root-Exp3-D-0	0.35	2.48	3.73	phylum	Root	Bacteria	Planctomycetota	NA	NA	NA	NA	NA
	M11G-62-Root-Exp3-D-0	M11G-62-Root	D-0	Exp3	20/09/2022	11	OSPW	Typha	G	Washed Roots	NS.LH00487_0019.005.NEBNext_i704---NEBNext_i501.M11G-62-Root-Exp3-D-0	0.66	1.82	2.74	phylum	Root	Bacteria	Acidobacteriota	NA	NA	NA	NA	NA
	M11G-62-Root-Exp3-D-0	M11G-62-Root	D-0	Exp3	20/09/2022	11	OSPW	Typha	G	Washed Roots	NS.LH00487_0019.005.NEBNext_i704---NEBNext_i501.M11G-62-Root-Exp3-D-0	0.08	1.67	2.51	phylum	Root	Bacteria	Verrucomicrobiota	NA	NA	NA	NA	NA
	M11G-62-Root-Exp3-D-0	M11G-62-Root	D-0	Exp3	20/09/2022	11	OSPW	Typha	G	Washed Roots	NS.LH00487_0019.005.NEBNext_i704---NEBNext_i501.M11G-62-Root-Exp3-D-0	0.33	0.66	0.99	phylum	Root	Bacteria	Myxococcota	NA	NA	NA	NA	NA
	M11G-62-Root-Exp3-D-0	M11G-62-Root	D-0	Exp3	20/09/2022	11	OSPW	Typha	G	Washed Roots	NS.LH00487_0019.005.NEBNext_i704---NEBNext_i501.M11G-62-Root-Exp3-D-0	0	4.97	7.47	phylum	Root	Bacteria	Bacteroidota	NA	NA	NA	NA	NA
	M11G-62-Root-Exp3-D-0	M11G-62-Root	D-0	Exp3	20/09/2022	11	OSPW	Typha	G	Washed Roots	NS.LH00487_0019.005.NEBNext_i704---NEBNext_i501.M11G-62-Root-Exp3-D-0	3.41	12.41	18.66	class	Root	Bacteria	Pseudomonadota	Alphaproteobacteria	NA	NA	NA	NA
	M11G-62-Root-Exp3-D-0	M11G-62-Root	D-0	Exp3	20/09/2022	11	OSPW	Typha	G	Washed Roots	NS.LH00487_0019.005.NEBNext_i704---NEBNext_i501.M11G-62-Root-Exp3-D-0	1.33	30.86	46.39	class	Root	Bacteria	Pseudomonadota	Gammaproteobacteria	NA	NA	NA	NA
	M11G-62-Root-Exp3-D-0	M11G-62-Root	D-0	Exp3	20/09/2022	11	OSPW	Typha	G	Washed Roots	NS.LH00487_0019.005.NEBNext_i704---NEBNext_i501.M11G-62-Root-Exp3-D-0	0.48	0.48	0.72	class	Root	Bacteria	Planctomycetota	Phycisphaerae	NA	NA	NA	NA
	M11G-62-Root-Exp3-D-0	M11G-62-Root	D-0	Exp3	20/09/2022	11	OSPW	Typha	G	Washed Roots	NS.LH00487_0019.005.NEBNext_i704---NEBNext_i501.M11G-62-Root-Exp3-D-0	0.33	1.65	2.48	class	Root	Bacteria	Planctomycetota	Planctomycetia	NA	NA	NA	NA
	M11G-62-Root-Exp3-D-0	M11G-62-Root	D-0	Exp3	20/09/2022	11	OSPW	Typha	G	Washed Roots	NS.LH00487_0019.005.NEBNext_i704---NEBNext_i501.M11G-62-Root-Exp3-D-0	0.08	1.16	1.74	class	Root	Bacteria	Acidobacteriota	Terriglobia	NA	NA	NA	NA
	M11G-62-Root-Exp3-D-0	M11G-62-Root	D-0	Exp3	20/09/2022	11	OSPW	Typha	G	Washed Roots	NS.LH00487_0019.005.NEBNext_i704---NEBNext_i501.M11G-62-Root-Exp3-D-0	0.58	1.59	2.39	class	Root	Bacteria	Verrucomicrobiota	Verrucomicrobiae	NA	NA	NA	NA
	M11G-62-Root-Exp3-D-0	M11G-62-Root	D-0	Exp3	20/09/2022	11	OSPW	Typha	G	Washed Roots	NS.LH00487_0019.005.NEBNext_i704---NEBNext_i501.M11G-62-Root-Exp3-D-0	0.33	0.33	0.5	class	Root	Bacteria	Myxococcota	Polyangia	NA	NA	NA	NA
	M11G-62-Root-Exp3-D-0	M11G-62-Root	D-0	Exp3	20/09/2022	11	OSPW	Typha	G	Washed Roots	NS.LH00487_0019.005.NEBNext_i704---NEBNext_i501.M11G-62-Root-Exp3-D-0	1.79	4.97	7.47	class	Root	Bacteria	Bacteroidota	Bacteroidia	NA	NA	NA	NA
	M11G-62-Root-Exp3-D-0	M11G-62-Root	D-0	Exp3	20/09/2022	11	OSPW	Typha	G	Washed Roots	NS.LH00487_0019.005.NEBNext_i704---NEBNext_i501.M11G-62-Root-Exp3-D-0	2.53	4.64	6.98	order	Root	Bacteria	Pseudomonadota	Alphaproteobacteria	Rhizobiales	NA	NA	NA
	M11G-62-Root-Exp3-D-0	M11G-62-Root	D-0	Exp3	20/09/2022	11	OSPW	Typha	G	Washed Roots	NS.LH00487_0019.005.NEBNext_i704---NEBNext_i501.M11G-62-Root-Exp3-D-0	0	2.87	4.31	order	Root	Bacteria	Pseudomonadota	Alphaproteobacteria	Sphingomonadales	NA	NA	NA
	M11G-62-Root-Exp3-D-0	M11G-62-Root	D-0	Exp3	20/09/2022	11	OSPW	Typha	G	Washed Roots	NS.LH00487_0019.005.NEBNext_i704---NEBNext_i501.M11G-62-Root-Exp3-D-0	0	1.49	2.24	order	Root	Bacteria	Pseudomonadota	Alphaproteobacteria	Caulobacterales	NA	NA	NA
	M11G-62-Root-Exp3-D-0	M11G-62-Root	D-0	Exp3	20/09/2022	11	OSPW	Typha	G	Washed Roots	NS.LH00487_0019.005.NEBNext_i704---NEBNext_i501.M11G-62-Root-Exp3-D-0	3.82	28.78	43.27	order	Root	Bacteria	Pseudomonadota	Gammaproteobacteria	Burkholderiales	NA	NA	NA
	M11G-62-Root-Exp3-D-0	M11G-62-Root	D-0	Exp3	20/09/2022	11	OSPW	Typha	G	Washed Roots	NS.LH00487_0019.005.NEBNext_i704---NEBNext_i501.M11G-62-Root-Exp3-D-0	0	0.75	1.13	order	Root	Bacteria	Pseudomonadota	Gammaproteobacteria	Steroidobacterales	NA	NA	NA
	M11G-62-Root-Exp3-D-0	M11G-62-Root	D-0	Exp3	20/09/2022	11	OSPW	Typha	G	Washed Roots	NS.LH00487_0019.005.NEBNext_i704---NEBNext_i501.M11G-62-Root-Exp3-D-0	0	0.74	1.11	order	Root	Bacteria	Planctomycetota	Planctomycetia	Planctomycetales	NA	NA	NA
	M11G-62-Root-Exp3-D-0	M11G-62-Root	D-0	Exp3	20/09/2022	11	OSPW	Typha	G	Washed Roots	NS.LH00487_0019.005.NEBNext_i704---NEBNext_i501.M11G-62-Root-Exp3-D-0	0	0.58	0.87	order	Root	Bacteria	Planctomycetota	Planctomycetia	Gemmatales	NA	NA	NA
	M11G-62-Root-Exp3-D-0	M11G-62-Root	D-0	Exp3	20/09/2022	11	OSPW	Typha	G	Washed Roots	NS.LH00487_0019.005.NEBNext_i704---NEBNext_i501.M11G-62-Root-Exp3-D-0	0	1.08	1.62	order	Root	Bacteria	Acidobacteriota	Terriglobia	Bryobacterales	NA	NA	NA
	M11G-62-Root-Exp3-D-0	M11G-62-Root	D-0	Exp3	20/09/2022	11	OSPW	Typha	G	Washed Roots	NS.LH00487_0019.005.NEBNext_i704---NEBNext_i501.M11G-62-Root-Exp3-D-0	0.43	0.43	0.65	order	Root	Bacteria	Verrucomicrobiota	Verrucomicrobiae	Limisphaerales	NA	NA	NA
	M11G-62-Root-Exp3-D-0	M11G-62-Root	D-0	Exp3	20/09/2022	11	OSPW	Typha	G	Washed Roots	NS.LH00487_0019.005.NEBNext_i704---NEBNext_i501.M11G-62-Root-Exp3-D-0	0	0.58	0.87	order	Root	Bacteria	Verrucomicrobiota	Verrucomicrobiae	Chthoniobacterales	NA	NA	NA
	M11G-62-Root-Exp3-D-0	M11G-62-Root	D-0	Exp3	20/09/2022	11	OSPW	Typha	G	Washed Roots	NS.LH00487_0019.005.NEBNext_i704---NEBNext_i501.M11G-62-Root-Exp3-D-0	0.08	2.16	3.25	order	Root	Bacteria	Bacteroidota	Bacteroidia	Chitinophagales	NA	NA	NA
	M11G-62-Root-Exp3-D-0	M11G-62-Root	D-0	Exp3	20/09/2022	11	OSPW	Typha	G	Washed Roots	NS.LH00487_0019.005.NEBNext_i704---NEBNext_i501.M11G-62-Root-Exp3-D-0	0.08	1.02	1.53	order	Root	Bacteria	Bacteroidota	Bacteroidia	Cytophagales	NA	NA	NA
	M11G-62-Root-Exp3-D-0	M11G-62-Root	D-0	Exp3	20/09/2022	11	OSPW	Typha	G	Washed Roots	NS.LH00487_0019.005.NEBNext_i704---NEBNext_i501.M11G-62-Root-Exp3-D-0	1.04	1.45	2.18	family	Root	Bacteria	Pseudomonadota	Alphaproteobacteria	Rhizobiales	Beijerinckiaceae	NA	NA
	M11G-62-Root-Exp3-D-0	M11G-62-Root	D-0	Exp3	20/09/2022	11	OSPW	Typha	G	Washed Roots	NS.LH00487_0019.005.NEBNext_i704---NEBNext_i501.M11G-62-Root-Exp3-D-0	0.08	0.66	0.99	family	Root	Bacteria	Pseudomonadota	Alphaproteobacteria	Rhizobiales	Xanthobacteraceae	NA	NA
	M11G-62-Root-Exp3-D-0	M11G-62-Root	D-0	Exp3	20/09/2022	11	OSPW	Typha	G	Washed Roots	NS.LH00487_0019.005.NEBNext_i704---NEBNext_i501.M11G-62-Root-Exp3-D-0	1.31	2.87	4.31	family	Root	Bacteria	Pseudomonadota	Alphaproteobacteria	Sphingomonadales	Sphingomonadaceae	NA	NA
	M11G-62-Root-Exp3-D-0	M11G-62-Root	D-0	Exp3	20/09/2022	11	OSPW	Typha	G	Washed Roots	NS.LH00487_0019.005.NEBNext_i704---NEBNext_i501.M11G-62-Root-Exp3-D-0	1.49	1.49	2.24	family	Root	Bacteria	Pseudomonadota	Alphaproteobacteria	Caulobacterales	Caulobacteraceae	NA	NA
	M11G-62-Root-Exp3-D-0	M11G-62-Root	D-0	Exp3	20/09/2022	11	OSPW	Typha	G	Washed Roots	NS.LH00487_0019.005.NEBNext_i704---NEBNext_i501.M11G-62-Root-Exp3-D-0	12.52	23.29	35.01	family	Root	Bacteria	Pseudomonadota	Gammaproteobacteria	Burkholderiales	Burkholderiaceae	NA	NA
	M11G-62-Root-Exp3-D-0	M11G-62-Root	D-0	Exp3	20/09/2022	11	OSPW	Typha	G	Washed Roots	NS.LH00487_0019.005.NEBNext_i704---NEBNext_i501.M11G-62-Root-Exp3-D-0	0.8	0.8	1.2	family	Root	Bacteria	Pseudomonadota	Gammaproteobacteria	Burkholderiales	Rhodocyclaceae	NA	NA
	M11G-62-Root-Exp3-D-0	M11G-62-Root	D-0	Exp3	20/09/2022	11	OSPW	Typha	G	Washed Roots	NS.LH00487_0019.005.NEBNext_i704---NEBNext_i501.M11G-62-Root-Exp3-D-0	0.08	0.87	1.31	family	Root	Bacteria	Pseudomonadota	Gammaproteobacteria	Burkholderiales	Gallionellaceae	NA	NA
	M11G-62-Root-Exp3-D-0	M11G-62-Root	D-0	Exp3	20/09/2022	11	OSPW	Typha	G	Washed Roots	NS.LH00487_0019.005.NEBNext_i704---NEBNext_i501.M11G-62-Root-Exp3-D-0	0.75	0.75	1.13	family	Root	Bacteria	Pseudomonadota	Gammaproteobacteria	Steroidobacterales	Steroidobacteraceae	NA	NA
	M11G-62-Root-Exp3-D-0	M11G-62-Root	D-0	Exp3	20/09/2022	11	OSPW	Typha	G	Washed Roots	NS.LH00487_0019.005.NEBNext_i704---NEBNext_i501.M11G-62-Root-Exp3-D-0	0.08	0.74	1.11	family	Root	Bacteria	Planctomycetota	Planctomycetia	Planctomycetales	Planctomycetaceae	NA	NA
	M11G-62-Root-Exp3-D-0	M11G-62-Root	D-0	Exp3	20/09/2022	11	OSPW	Typha	G	Washed Roots	NS.LH00487_0019.005.NEBNext_i704---NEBNext_i501.M11G-62-Root-Exp3-D-0	0.58	0.58	0.87	family	Root	Bacteria	Planctomycetota	Planctomycetia	Gemmatales	Gemmataceae	NA	NA
	M11G-62-Root-Exp3-D-0	M11G-62-Root	D-0	Exp3	20/09/2022	11	OSPW	Typha	G	Washed Roots	NS.LH00487_0019.005.NEBNext_i704---NEBNext_i501.M11G-62-Root-Exp3-D-0	1.08	1.08	1.62	family	Root	Bacteria	Acidobacteriota	Terriglobia	Bryobacterales	Bryobacteraceae	NA	NA
	M11G-62-Root-Exp3-D-0	M11G-62-Root	D-0	Exp3	20/09/2022	11	OSPW	Typha	G	Washed Roots	NS.LH00487_0019.005.NEBNext_i704---NEBNext_i501.M11G-62-Root-Exp3-D-0	0.17	0.58	0.87	family	Root	Bacteria	Verrucomicrobiota	Verrucomicrobiae	Chthoniobacterales	Chthoniobacteraceae	NA	NA
	M11G-62-Root-Exp3-D-0	M11G-62-Root	D-0	Exp3	20/09/2022	11	OSPW	Typha	G	Washed Roots	NS.LH00487_0019.005.NEBNext_i704---NEBNext_i501.M11G-62-Root-Exp3-D-0	2.08	2.08	3.13	family	Root	Bacteria	Bacteroidota	Bacteroidia	Chitinophagales	Chitinophagaceae	NA	NA
	M11G-62-Root-Exp3-D-0	M11G-62-Root	D-0	Exp3	20/09/2022	11	OSPW	Typha	G	Washed Roots	NS.LH00487_0019.005.NEBNext_i704---NEBNext_i501.M11G-62-Root-Exp3-D-0	0.18	0.94	1.41	family	Root	Bacteria	Bacteroidota	Bacteroidia	Cytophagales	Spirosomataceae	NA	NA
	M11G-62-Root-Exp3-D-0	M11G-62-Root	D-0	Exp3	20/09/2022	11	OSPW	Typha	G	Washed Roots	NS.LH00487_0019.005.NEBNext_i704---NEBNext_i501.M11G-62-Root-Exp3-D-0	0.41	0.41	0.62	genus	Root	Bacteria	Pseudomonadota	Alphaproteobacteria	Rhizobiales	Beijerinckiaceae	Roseiarcus	NA
	M11G-62-Root-Exp3-D-0	M11G-62-Root	D-0	Exp3	20/09/2022	11	OSPW	Typha	G	Washed Roots	NS.LH00487_0019.005.NEBNext_i704---NEBNext_i501.M11G-62-Root-Exp3-D-0	0.58	0.58	0.87	genus	Root	Bacteria	Pseudomonadota	Alphaproteobacteria	Rhizobiales	Xanthobacteraceae	Bradyrhizobium	NA
	M11G-62-Root-Exp3-D-0	M11G-62-Root	D-0	Exp3	20/09/2022	11	OSPW	Typha	G	Washed Roots	NS.LH00487_0019.005.NEBNext_i704---NEBNext_i501.M11G-62-Root-Exp3-D-0	1.1	1.1	1.65	genus	Root	Bacteria	Pseudomonadota	Alphaproteobacteria	Sphingomonadales	Sphingomonadaceae	Sphingomonas	NA
	M11G-62-Root-Exp3-D-0	M11G-62-Root	D-0	Exp3	20/09/2022	11	OSPW	Typha	G	Washed Roots	NS.LH00487_0019.005.NEBNext_i704---NEBNext_i501.M11G-62-Root-Exp3-D-0	0.46	0.46	0.69	genus	Root	Bacteria	Pseudomonadota	Alphaproteobacteria	Sphingomonadales	Sphingomonadaceae	Novosphingobium	NA
	M11G-62-Root-Exp3-D-0	M11G-62-Root	D-0	Exp3	20/09/2022	11	OSPW	Typha	G	Washed Roots	NS.LH00487_0019.005.NEBNext_i704---NEBNext_i501.M11G-62-Root-Exp3-D-0	1.64	1.64	2.47	genus	Root	Bacteria	Pseudomonadota	Gammaproteobacteria	Burkholderiales	Burkholderiaceae	LMDS01	NA
	M11G-62-Root-Exp3-D-0	M11G-62-Root	D-0	Exp3	20/09/2022	11	OSPW	Typha	G	Washed Roots	NS.LH00487_0019.005.NEBNext_i704---NEBNext_i501.M11G-62-Root-Exp3-D-0	0.54	0.54	0.81	genus	Root	Bacteria	Pseudomonadota	Gammaproteobacteria	Burkholderiales	Burkholderiaceae	Mitsuaria	NA
	M11G-62-Root-Exp3-D-0	M11G-62-Root	D-0	Exp3	20/09/2022	11	OSPW	Typha	G	Washed Roots	NS.LH00487_0019.005.NEBNext_i704---NEBNext_i501.M11G-62-Root-Exp3-D-0	3.81	5.94	8.93	genus	Root	Bacteria	Pseudomonadota	Gammaproteobacteria	Burkholderiales	Burkholderiaceae	Scleromatobacter	NA
	M11G-62-Root-Exp3-D-0	M11G-62-Root	D-0	Exp3	20/09/2022	11	OSPW	Typha	G	Washed Roots	NS.LH00487_0019.005.NEBNext_i704---NEBNext_i501.M11G-62-Root-Exp3-D-0	0.41	0.41	0.62	genus	Root	Bacteria	Pseudomonadota	Gammaproteobacteria	Burkholderiales	Burkholderiaceae	Undibacterium	NA
	M11G-62-Root-Exp3-D-0	M11G-62-Root	D-0	Exp3	20/09/2022	11	OSPW	Typha	G	Washed Roots	NS.LH00487_0019.005.NEBNext_i704---NEBNext_i501.M11G-62-Root-Exp3-D-0	0.69	0.69	1.04	genus	Root	Bacteria	Pseudomonadota	Gammaproteobacteria	Burkholderiales	Burkholderiaceae	Pelomonas	NA
	M11G-62-Root-Exp3-D-0	M11G-62-Root	D-0	Exp3	20/09/2022	11	OSPW	Typha	G	Washed Roots	NS.LH00487_0019.005.NEBNext_i704---NEBNext_i501.M11G-62-Root-Exp3-D-0	0.9	1.55	2.33	genus	Root	Bacteria	Pseudomonadota	Gammaproteobacteria	Burkholderiales	Burkholderiaceae	Rhodoferax_B	NA
	M11G-62-Root-Exp3-D-0	M11G-62-Root	D-0	Exp3	20/09/2022	11	OSPW	Typha	G	Washed Roots	NS.LH00487_0019.005.NEBNext_i704---NEBNext_i501.M11G-62-Root-Exp3-D-0	0.79	0.79	1.19	genus	Root	Bacteria	Pseudomonadota	Gammaproteobacteria	Burkholderiales	Gallionellaceae	Sideroxyarcus	NA
	M11G-62-Root-Exp3-D-0	M11G-62-Root	D-0	Exp3	20/09/2022	11	OSPW	Typha	G	Washed Roots	NS.LH00487_0019.005.NEBNext_i704---NEBNext_i501.M11G-62-Root-Exp3-D-0	0.66	0.66	0.99	genus	Root	Bacteria	Planctomycetota	Planctomycetia	Planctomycetales	Planctomycetaceae	Schlesneria	NA
	M11G-62-Root-Exp3-D-0	M11G-62-Root	D-0	Exp3	20/09/2022	11	OSPW	Typha	G	Washed Roots	NS.LH00487_0019.005.NEBNext_i704---NEBNext_i501.M11G-62-Root-Exp3-D-0	0.41	0.41	0.62	genus	Root	Bacteria	Verrucomicrobiota	Verrucomicrobiae	Chthoniobacterales	Chthoniobacteraceae	Chthoniobacter	NA
	M11G-62-Root-Exp3-D-0	M11G-62-Root	D-0	Exp3	20/09/2022	11	OSPW	Typha	G	Washed Roots	NS.LH00487_0019.005.NEBNext_i704---NEBNext_i501.M11G-62-Root-Exp3-D-0	0.76	0.76	1.14	genus	Root	Bacteria	Bacteroidota	Bacteroidia	Cytophagales	Spirosomataceae	Arcicella	NA
	M11G-62-Root-Exp3-D-0	M11G-62-Root	D-0	Exp3	20/09/2022	11	OSPW	Typha	G	Washed Roots	NS.LH00487_0019.005.NEBNext_i704---NEBNext_i501.M11G-62-Root-Exp3-D-0	2.13	2.13	3.2	species	Root	Bacteria	Pseudomonadota	Gammaproteobacteria	Burkholderiales	Burkholderiaceae	Scleromatobacter	Scleromatobacter humisilvae
	M11G-62-Root-Exp3-D-0	M11G-62-Root	D-0	Exp3	20/09/2022	11	OSPW	Typha	G	Washed Roots	NS.LH00487_0019.005.NEBNext_i704---NEBNext_i501.M11G-62-Root-Exp3-D-0	0.65	0.65	0.98	species	Root	Bacteria	Pseudomonadota	Gammaproteobacteria	Burkholderiales	Burkholderiaceae	Rhodoferax_B	Rhodoferax_B sp026400275
	M15E-64-Root-Exp3-D-0	M15E-64-Root	D-0	Exp3	20/09/2022	15	ROW	Typha	E	Washed Roots	NS.LH00487_0019.005.NEBNext_i701---NEBNext_i501.M15E-64-Root-Exp3-D-0	0	104.76	100	root	Root	NA	NA	NA	NA	NA	NA	NA
	M15E-64-Root-Exp3-D-0	M15E-64-Root	D-0	Exp3	20/09/2022	15	ROW	Typha	E	Washed Roots	NS.LH00487_0019.005.NEBNext_i701---NEBNext_i501.M15E-64-Root-Exp3-D-0	13.71	104.76	100	domain	Root	Bacteria	NA	NA	NA	NA	NA	NA
	M15E-64-Root-Exp3-D-0	M15E-64-Root	D-0	Exp3	20/09/2022	15	ROW	Typha	E	Washed Roots	NS.LH00487_0019.005.NEBNext_i701---NEBNext_i501.M15E-64-Root-Exp3-D-0	2.74	66.9	63.86	phylum	Root	Bacteria	Pseudomonadota	NA	NA	NA	NA	NA
	M15E-64-Root-Exp3-D-0	M15E-64-Root	D-0	Exp3	20/09/2022	15	ROW	Typha	E	Washed Roots	NS.LH00487_0019.005.NEBNext_i701---NEBNext_i501.M15E-64-Root-Exp3-D-0	0.08	14.01	13.37	phylum	Root	Bacteria	Bacteroidota	NA	NA	NA	NA	NA
	M15E-64-Root-Exp3-D-0	M15E-64-Root	D-0	Exp3	20/09/2022	15	ROW	Typha	E	Washed Roots	NS.LH00487_0019.005.NEBNext_i701---NEBNext_i501.M15E-64-Root-Exp3-D-0	0.41	0.91	0.87	phylum	Root	Bacteria	Planctomycetota	NA	NA	NA	NA	NA
	M15E-64-Root-Exp3-D-0	M15E-64-Root	D-0	Exp3	20/09/2022	15	ROW	Typha	E	Washed Roots	NS.LH00487_0019.005.NEBNext_i701---NEBNext_i501.M15E-64-Root-Exp3-D-0	0.75	2.08	1.99	phylum	Root	Bacteria	Acidobacteriota	NA	NA	NA	NA	NA
	M15E-64-Root-Exp3-D-0	M15E-64-Root	D-0	Exp3	20/09/2022	15	ROW	Typha	E	Washed Roots	NS.LH00487_0019.005.NEBNext_i701---NEBNext_i501.M15E-64-Root-Exp3-D-0	0.33	0.83	0.79	phylum	Root	Bacteria	Actinomycetota	NA	NA	NA	NA	NA
	M15E-64-Root-Exp3-D-0	M15E-64-Root	D-0	Exp3	20/09/2022	15	ROW	Typha	E	Washed Roots	NS.LH00487_0019.005.NEBNext_i701---NEBNext_i501.M15E-64-Root-Exp3-D-0	0	3.31	3.16	phylum	Root	Bacteria	Verrucomicrobiota	NA	NA	NA	NA	NA
	M15E-64-Root-Exp3-D-0	M15E-64-Root	D-0	Exp3	20/09/2022	15	ROW	Typha	E	Washed Roots	NS.LH00487_0019.005.NEBNext_i701---NEBNext_i501.M15E-64-Root-Exp3-D-0	0	1.02	0.97	phylum	Root	Bacteria	Myxococcota	NA	NA	NA	NA	NA
	M15E-64-Root-Exp3-D-0	M15E-64-Root	D-0	Exp3	20/09/2022	15	ROW	Typha	E	Washed Roots	NS.LH00487_0019.005.NEBNext_i701---NEBNext_i501.M15E-64-Root-Exp3-D-0	0	1.99	1.9	phylum	Root	Bacteria	Spirochaetota	NA	NA	NA	NA	NA
	M15E-64-Root-Exp3-D-0	M15E-64-Root	D-0	Exp3	20/09/2022	15	ROW	Typha	E	Washed Roots	NS.LH00487_0019.005.NEBNext_i701---NEBNext_i501.M15E-64-Root-Exp3-D-0	6.32	35.6	33.98	class	Root	Bacteria	Pseudomonadota	Alphaproteobacteria	NA	NA	NA	NA
	M15E-64-Root-Exp3-D-0	M15E-64-Root	D-0	Exp3	20/09/2022	15	ROW	Typha	E	Washed Roots	NS.LH00487_0019.005.NEBNext_i701---NEBNext_i501.M15E-64-Root-Exp3-D-0	1.49	28.56	27.26	class	Root	Bacteria	Pseudomonadota	Gammaproteobacteria	NA	NA	NA	NA
	M15E-64-Root-Exp3-D-0	M15E-64-Root	D-0	Exp3	20/09/2022	15	ROW	Typha	E	Washed Roots	NS.LH00487_0019.005.NEBNext_i701---NEBNext_i501.M15E-64-Root-Exp3-D-0	4.03	13.93	13.3	class	Root	Bacteria	Bacteroidota	Bacteroidia	NA	NA	NA	NA
	M15E-64-Root-Exp3-D-0	M15E-64-Root	D-0	Exp3	20/09/2022	15	ROW	Typha	E	Washed Roots	NS.LH00487_0019.005.NEBNext_i701---NEBNext_i501.M15E-64-Root-Exp3-D-0	0.5	0.5	0.48	class	Root	Bacteria	Planctomycetota	Planctomycetia	NA	NA	NA	NA
	M15E-64-Root-Exp3-D-0	M15E-64-Root	D-0	Exp3	20/09/2022	15	ROW	Typha	E	Washed Roots	NS.LH00487_0019.005.NEBNext_i701---NEBNext_i501.M15E-64-Root-Exp3-D-0	0	1.33	1.27	class	Root	Bacteria	Acidobacteriota	Terriglobia	NA	NA	NA	NA
	M15E-64-Root-Exp3-D-0	M15E-64-Root	D-0	Exp3	20/09/2022	15	ROW	Typha	E	Washed Roots	NS.LH00487_0019.005.NEBNext_i701---NEBNext_i501.M15E-64-Root-Exp3-D-0	0.5	0.5	0.48	class	Root	Bacteria	Actinomycetota	Actinomycetes	NA	NA	NA	NA
	M15E-64-Root-Exp3-D-0	M15E-64-Root	D-0	Exp3	20/09/2022	15	ROW	Typha	E	Washed Roots	NS.LH00487_0019.005.NEBNext_i701---NEBNext_i501.M15E-64-Root-Exp3-D-0	1.09	3.31	3.16	class	Root	Bacteria	Verrucomicrobiota	Verrucomicrobiae	NA	NA	NA	NA
	M15E-64-Root-Exp3-D-0	M15E-64-Root	D-0	Exp3	20/09/2022	15	ROW	Typha	E	Washed Roots	NS.LH00487_0019.005.NEBNext_i701---NEBNext_i501.M15E-64-Root-Exp3-D-0	0.08	1.02	0.97	class	Root	Bacteria	Myxococcota	Polyangia	NA	NA	NA	NA
	M15E-64-Root-Exp3-D-0	M15E-64-Root	D-0	Exp3	20/09/2022	15	ROW	Typha	E	Washed Roots	NS.LH00487_0019.005.NEBNext_i701---NEBNext_i501.M15E-64-Root-Exp3-D-0	0	1.99	1.9	class	Root	Bacteria	Spirochaetota	Spirochaetia	NA	NA	NA	NA
	M15E-64-Root-Exp3-D-0	M15E-64-Root	D-0	Exp3	20/09/2022	15	ROW	Typha	E	Washed Roots	NS.LH00487_0019.005.NEBNext_i701---NEBNext_i501.M15E-64-Root-Exp3-D-0	4.52	28.2	26.92	order	Root	Bacteria	Pseudomonadota	Alphaproteobacteria	Rhizobiales	NA	NA	NA
	M15E-64-Root-Exp3-D-0	M15E-64-Root	D-0	Exp3	20/09/2022	15	ROW	Typha	E	Washed Roots	NS.LH00487_0019.005.NEBNext_i701---NEBNext_i501.M15E-64-Root-Exp3-D-0	0.08	0.5	0.48	order	Root	Bacteria	Pseudomonadota	Alphaproteobacteria	Caulobacterales	NA	NA	NA
	M15E-64-Root-Exp3-D-0	M15E-64-Root	D-0	Exp3	20/09/2022	15	ROW	Typha	E	Washed Roots	NS.LH00487_0019.005.NEBNext_i701---NEBNext_i501.M15E-64-Root-Exp3-D-0	0	0.58	0.55	order	Root	Bacteria	Pseudomonadota	Alphaproteobacteria	Sphingomonadales	NA	NA	NA
	M15E-64-Root-Exp3-D-0	M15E-64-Root	D-0	Exp3	20/09/2022	15	ROW	Typha	E	Washed Roots	NS.LH00487_0019.005.NEBNext_i701---NEBNext_i501.M15E-64-Root-Exp3-D-0	2.72	26.31	25.11	order	Root	Bacteria	Pseudomonadota	Gammaproteobacteria	Burkholderiales	NA	NA	NA
	M15E-64-Root-Exp3-D-0	M15E-64-Root	D-0	Exp3	20/09/2022	15	ROW	Typha	E	Washed Roots	NS.LH00487_0019.005.NEBNext_i701---NEBNext_i501.M15E-64-Root-Exp3-D-0	0	0.76	0.73	order	Root	Bacteria	Pseudomonadota	Gammaproteobacteria	Steroidobacterales	NA	NA	NA
	M15E-64-Root-Exp3-D-0	M15E-64-Root	D-0	Exp3	20/09/2022	15	ROW	Typha	E	Washed Roots	NS.LH00487_0019.005.NEBNext_i701---NEBNext_i501.M15E-64-Root-Exp3-D-0	1.25	2.99	2.85	order	Root	Bacteria	Bacteroidota	Bacteroidia	Cytophagales	NA	NA	NA
	M15E-64-Root-Exp3-D-0	M15E-64-Root	D-0	Exp3	20/09/2022	15	ROW	Typha	E	Washed Roots	NS.LH00487_0019.005.NEBNext_i701---NEBNext_i501.M15E-64-Root-Exp3-D-0	0.33	4.37	4.17	order	Root	Bacteria	Bacteroidota	Bacteroidia	Chitinophagales	NA	NA	NA
	M15E-64-Root-Exp3-D-0	M15E-64-Root	D-0	Exp3	20/09/2022	15	ROW	Typha	E	Washed Roots	NS.LH00487_0019.005.NEBNext_i701---NEBNext_i501.M15E-64-Root-Exp3-D-0	0.09	0.8	0.76	order	Root	Bacteria	Bacteroidota	Bacteroidia	Flavobacteriales	NA	NA	NA
	M15E-64-Root-Exp3-D-0	M15E-64-Root	D-0	Exp3	20/09/2022	15	ROW	Typha	E	Washed Roots	NS.LH00487_0019.005.NEBNext_i701---NEBNext_i501.M15E-64-Root-Exp3-D-0	0	0.58	0.55	order	Root	Bacteria	Bacteroidota	Bacteroidia	Sphingobacteriales	NA	NA	NA
	M15E-64-Root-Exp3-D-0	M15E-64-Root	D-0	Exp3	20/09/2022	15	ROW	Typha	E	Washed Roots	NS.LH00487_0019.005.NEBNext_i701---NEBNext_i501.M15E-64-Root-Exp3-D-0	0	1.16	1.11	order	Root	Bacteria	Bacteroidota	Bacteroidia	B-17B0	NA	NA	NA
	M15E-64-Root-Exp3-D-0	M15E-64-Root	D-0	Exp3	20/09/2022	15	ROW	Typha	E	Washed Roots	NS.LH00487_0019.005.NEBNext_i701---NEBNext_i501.M15E-64-Root-Exp3-D-0	0	1.33	1.27	order	Root	Bacteria	Acidobacteriota	Terriglobia	Bryobacterales	NA	NA	NA
	M15E-64-Root-Exp3-D-0	M15E-64-Root	D-0	Exp3	20/09/2022	15	ROW	Typha	E	Washed Roots	NS.LH00487_0019.005.NEBNext_i701---NEBNext_i501.M15E-64-Root-Exp3-D-0	1.06	1.06	1.01	order	Root	Bacteria	Verrucomicrobiota	Verrucomicrobiae	Limisphaerales	NA	NA	NA
	M15E-64-Root-Exp3-D-0	M15E-64-Root	D-0	Exp3	20/09/2022	15	ROW	Typha	E	Washed Roots	NS.LH00487_0019.005.NEBNext_i701---NEBNext_i501.M15E-64-Root-Exp3-D-0	0	1.16	1.11	order	Root	Bacteria	Verrucomicrobiota	Verrucomicrobiae	Verrucomicrobiales	NA	NA	NA
	M15E-64-Root-Exp3-D-0	M15E-64-Root	D-0	Exp3	20/09/2022	15	ROW	Typha	E	Washed Roots	NS.LH00487_0019.005.NEBNext_i701---NEBNext_i501.M15E-64-Root-Exp3-D-0	0.08	0.94	0.9	order	Root	Bacteria	Myxococcota	Polyangia	Polyangiales	NA	NA	NA
	M15E-64-Root-Exp3-D-0	M15E-64-Root	D-0	Exp3	20/09/2022	15	ROW	Typha	E	Washed Roots	NS.LH00487_0019.005.NEBNext_i701---NEBNext_i501.M15E-64-Root-Exp3-D-0	0	1.99	1.9	order	Root	Bacteria	Spirochaetota	Spirochaetia	JABEVK01	NA	NA	NA
	M15E-64-Root-Exp3-D-0	M15E-64-Root	D-0	Exp3	20/09/2022	15	ROW	Typha	E	Washed Roots	NS.LH00487_0019.005.NEBNext_i701---NEBNext_i501.M15E-64-Root-Exp3-D-0	2.05	5.65	5.39	family	Root	Bacteria	Pseudomonadota	Alphaproteobacteria	Rhizobiales	Beijerinckiaceae	NA	NA
	M15E-64-Root-Exp3-D-0	M15E-64-Root	D-0	Exp3	20/09/2022	15	ROW	Typha	E	Washed Roots	NS.LH00487_0019.005.NEBNext_i701---NEBNext_i501.M15E-64-Root-Exp3-D-0	1.77	8.77	8.37	family	Root	Bacteria	Pseudomonadota	Alphaproteobacteria	Rhizobiales	Xanthobacteraceae	NA	NA
	M15E-64-Root-Exp3-D-0	M15E-64-Root	D-0	Exp3	20/09/2022	15	ROW	Typha	E	Washed Roots	NS.LH00487_0019.005.NEBNext_i701---NEBNext_i501.M15E-64-Root-Exp3-D-0	2.9	7.87	7.51	family	Root	Bacteria	Pseudomonadota	Alphaproteobacteria	Rhizobiales	Rhizobiaceae	NA	NA
	M15E-64-Root-Exp3-D-0	M15E-64-Root	D-0	Exp3	20/09/2022	15	ROW	Typha	E	Washed Roots	NS.LH00487_0019.005.NEBNext_i701---NEBNext_i501.M15E-64-Root-Exp3-D-0	0.01	1.39	1.33	family	Root	Bacteria	Pseudomonadota	Alphaproteobacteria	Rhizobiales	Aestuariivirgaceae	NA	NA
	M15E-64-Root-Exp3-D-0	M15E-64-Root	D-0	Exp3	20/09/2022	15	ROW	Typha	E	Washed Roots	NS.LH00487_0019.005.NEBNext_i701---NEBNext_i501.M15E-64-Root-Exp3-D-0	0.42	0.42	0.4	family	Root	Bacteria	Pseudomonadota	Alphaproteobacteria	Caulobacterales	Caulobacteraceae	NA	NA
	M15E-64-Root-Exp3-D-0	M15E-64-Root	D-0	Exp3	20/09/2022	15	ROW	Typha	E	Washed Roots	NS.LH00487_0019.005.NEBNext_i701---NEBNext_i501.M15E-64-Root-Exp3-D-0	0.58	0.58	0.55	family	Root	Bacteria	Pseudomonadota	Alphaproteobacteria	Sphingomonadales	Sphingomonadaceae	NA	NA
	M15E-64-Root-Exp3-D-0	M15E-64-Root	D-0	Exp3	20/09/2022	15	ROW	Typha	E	Washed Roots	NS.LH00487_0019.005.NEBNext_i701---NEBNext_i501.M15E-64-Root-Exp3-D-0	13.77	23.59	22.52	family	Root	Bacteria	Pseudomonadota	Gammaproteobacteria	Burkholderiales	Burkholderiaceae	NA	NA
	M15E-64-Root-Exp3-D-0	M15E-64-Root	D-0	Exp3	20/09/2022	15	ROW	Typha	E	Washed Roots	NS.LH00487_0019.005.NEBNext_i701---NEBNext_i501.M15E-64-Root-Exp3-D-0	0.76	0.76	0.73	family	Root	Bacteria	Pseudomonadota	Gammaproteobacteria	Steroidobacterales	Steroidobacteraceae	NA	NA
	M15E-64-Root-Exp3-D-0	M15E-64-Root	D-0	Exp3	20/09/2022	15	ROW	Typha	E	Washed Roots	NS.LH00487_0019.005.NEBNext_i701---NEBNext_i501.M15E-64-Root-Exp3-D-0	0.25	1.74	1.66	family	Root	Bacteria	Bacteroidota	Bacteroidia	Cytophagales	Spirosomataceae	NA	NA
	M15E-64-Root-Exp3-D-0	M15E-64-Root	D-0	Exp3	20/09/2022	15	ROW	Typha	E	Washed Roots	NS.LH00487_0019.005.NEBNext_i701---NEBNext_i501.M15E-64-Root-Exp3-D-0	2.78	4.04	3.86	family	Root	Bacteria	Bacteroidota	Bacteroidia	Chitinophagales	Chitinophagaceae	NA	NA
	M15E-64-Root-Exp3-D-0	M15E-64-Root	D-0	Exp3	20/09/2022	15	ROW	Typha	E	Washed Roots	NS.LH00487_0019.005.NEBNext_i701---NEBNext_i501.M15E-64-Root-Exp3-D-0	0.18	0.71	0.68	family	Root	Bacteria	Bacteroidota	Bacteroidia	Flavobacteriales	Flavobacteriaceae	NA	NA
	M15E-64-Root-Exp3-D-0	M15E-64-Root	D-0	Exp3	20/09/2022	15	ROW	Typha	E	Washed Roots	NS.LH00487_0019.005.NEBNext_i701---NEBNext_i501.M15E-64-Root-Exp3-D-0	0.08	0.58	0.55	family	Root	Bacteria	Bacteroidota	Bacteroidia	Sphingobacteriales	Sphingobacteriaceae	NA	NA
	M15E-64-Root-Exp3-D-0	M15E-64-Root	D-0	Exp3	20/09/2022	15	ROW	Typha	E	Washed Roots	NS.LH00487_0019.005.NEBNext_i701---NEBNext_i501.M15E-64-Root-Exp3-D-0	0.46	1.16	1.11	family	Root	Bacteria	Bacteroidota	Bacteroidia	B-17B0	B-17BO	NA	NA
	M15E-64-Root-Exp3-D-0	M15E-64-Root	D-0	Exp3	20/09/2022	15	ROW	Typha	E	Washed Roots	NS.LH00487_0019.005.NEBNext_i701---NEBNext_i501.M15E-64-Root-Exp3-D-0	1.33	1.33	1.27	family	Root	Bacteria	Acidobacteriota	Terriglobia	Bryobacterales	Bryobacteraceae	NA	NA
	M15E-64-Root-Exp3-D-0	M15E-64-Root	D-0	Exp3	20/09/2022	15	ROW	Typha	E	Washed Roots	NS.LH00487_0019.005.NEBNext_i701---NEBNext_i501.M15E-64-Root-Exp3-D-0	0.79	1.16	1.11	family	Root	Bacteria	Verrucomicrobiota	Verrucomicrobiae	Verrucomicrobiales	Verrucomicrobiaceae	NA	NA
	M15E-64-Root-Exp3-D-0	M15E-64-Root	D-0	Exp3	20/09/2022	15	ROW	Typha	E	Washed Roots	NS.LH00487_0019.005.NEBNext_i701---NEBNext_i501.M15E-64-Root-Exp3-D-0	0.28	0.86	0.82	family	Root	Bacteria	Myxococcota	Polyangia	Polyangiales	Polyangiaceae	NA	NA
	M15E-64-Root-Exp3-D-0	M15E-64-Root	D-0	Exp3	20/09/2022	15	ROW	Typha	E	Washed Roots	NS.LH00487_0019.005.NEBNext_i701---NEBNext_i501.M15E-64-Root-Exp3-D-0	0	1.99	1.9	family	Root	Bacteria	Spirochaetota	Spirochaetia	JABEVK01	JABEVK01	NA	NA
	M15E-64-Root-Exp3-D-0	M15E-64-Root	D-0	Exp3	20/09/2022	15	ROW	Typha	E	Washed Roots	NS.LH00487_0019.005.NEBNext_i701---NEBNext_i501.M15E-64-Root-Exp3-D-0	1.09	1.09	1.04	genus	Root	Bacteria	Pseudomonadota	Alphaproteobacteria	Rhizobiales	Beijerinckiaceae	RH-AL1	NA
	M15E-64-Root-Exp3-D-0	M15E-64-Root	D-0	Exp3	20/09/2022	15	ROW	Typha	E	Washed Roots	NS.LH00487_0019.005.NEBNext_i701---NEBNext_i501.M15E-64-Root-Exp3-D-0	1.33	1.33	1.27	genus	Root	Bacteria	Pseudomonadota	Alphaproteobacteria	Rhizobiales	Beijerinckiaceae	Roseiarcus	NA
	M15E-64-Root-Exp3-D-0	M15E-64-Root	D-0	Exp3	20/09/2022	15	ROW	Typha	E	Washed Roots	NS.LH00487_0019.005.NEBNext_i701---NEBNext_i501.M15E-64-Root-Exp3-D-0	1.18	1.18	1.13	genus	Root	Bacteria	Pseudomonadota	Alphaproteobacteria	Rhizobiales	Beijerinckiaceae	Bosea	NA
	M15E-64-Root-Exp3-D-0	M15E-64-Root	D-0	Exp3	20/09/2022	15	ROW	Typha	E	Washed Roots	NS.LH00487_0019.005.NEBNext_i701---NEBNext_i501.M15E-64-Root-Exp3-D-0	4.25	7	6.68	genus	Root	Bacteria	Pseudomonadota	Alphaproteobacteria	Rhizobiales	Xanthobacteraceae	Bradyrhizobium	NA
	M15E-64-Root-Exp3-D-0	M15E-64-Root	D-0	Exp3	20/09/2022	15	ROW	Typha	E	Washed Roots	NS.LH00487_0019.005.NEBNext_i701---NEBNext_i501.M15E-64-Root-Exp3-D-0	1.43	4.97	4.74	genus	Root	Bacteria	Pseudomonadota	Alphaproteobacteria	Rhizobiales	Rhizobiaceae	Ensifer_A	NA
	M15E-64-Root-Exp3-D-0	M15E-64-Root	D-0	Exp3	20/09/2022	15	ROW	Typha	E	Washed Roots	NS.LH00487_0019.005.NEBNext_i701---NEBNext_i501.M15E-64-Root-Exp3-D-0	1.38	1.38	1.32	genus	Root	Bacteria	Pseudomonadota	Alphaproteobacteria	Rhizobiales	Aestuariivirgaceae	Aestuariivirga	NA
	M15E-64-Root-Exp3-D-0	M15E-64-Root	D-0	Exp3	20/09/2022	15	ROW	Typha	E	Washed Roots	NS.LH00487_0019.005.NEBNext_i701---NEBNext_i501.M15E-64-Root-Exp3-D-0	1.62	2.77	2.64	genus	Root	Bacteria	Pseudomonadota	Gammaproteobacteria	Burkholderiales	Burkholderiaceae	Scleromatobacter	NA
	M15E-64-Root-Exp3-D-0	M15E-64-Root	D-0	Exp3	20/09/2022	15	ROW	Typha	E	Washed Roots	NS.LH00487_0019.005.NEBNext_i701---NEBNext_i501.M15E-64-Root-Exp3-D-0	0.39	0.39	0.37	genus	Root	Bacteria	Pseudomonadota	Gammaproteobacteria	Burkholderiales	Burkholderiaceae	LMDS01	NA
	M15E-64-Root-Exp3-D-0	M15E-64-Root	D-0	Exp3	20/09/2022	15	ROW	Typha	E	Washed Roots	NS.LH00487_0019.005.NEBNext_i701---NEBNext_i501.M15E-64-Root-Exp3-D-0	2.21	3.93	3.75	genus	Root	Bacteria	Pseudomonadota	Gammaproteobacteria	Burkholderiales	Burkholderiaceae	Rhodoferax_B	NA
	M15E-64-Root-Exp3-D-0	M15E-64-Root	D-0	Exp3	20/09/2022	15	ROW	Typha	E	Washed Roots	NS.LH00487_0019.005.NEBNext_i701---NEBNext_i501.M15E-64-Root-Exp3-D-0	0.99	1.58	1.51	genus	Root	Bacteria	Pseudomonadota	Gammaproteobacteria	Burkholderiales	Burkholderiaceae	Pelomonas	NA
	M15E-64-Root-Exp3-D-0	M15E-64-Root	D-0	Exp3	20/09/2022	15	ROW	Typha	E	Washed Roots	NS.LH00487_0019.005.NEBNext_i701---NEBNext_i501.M15E-64-Root-Exp3-D-0	1.15	1.15	1.1	genus	Root	Bacteria	Pseudomonadota	Gammaproteobacteria	Burkholderiales	Burkholderiaceae	Rhizobacter	NA
	M15E-64-Root-Exp3-D-0	M15E-64-Root	D-0	Exp3	20/09/2022	15	ROW	Typha	E	Washed Roots	NS.LH00487_0019.005.NEBNext_i701---NEBNext_i501.M15E-64-Root-Exp3-D-0	0.68	1.49	1.42	genus	Root	Bacteria	Bacteroidota	Bacteroidia	Cytophagales	Spirosomataceae	Arcicella	NA
	M15E-64-Root-Exp3-D-0	M15E-64-Root	D-0	Exp3	20/09/2022	15	ROW	Typha	E	Washed Roots	NS.LH00487_0019.005.NEBNext_i701---NEBNext_i501.M15E-64-Root-Exp3-D-0	0.35	0.35	0.33	genus	Root	Bacteria	Bacteroidota	Bacteroidia	Chitinophagales	Chitinophagaceae	Ferruginibacter	NA
	M15E-64-Root-Exp3-D-0	M15E-64-Root	D-0	Exp3	20/09/2022	15	ROW	Typha	E	Washed Roots	NS.LH00487_0019.005.NEBNext_i701---NEBNext_i501.M15E-64-Root-Exp3-D-0	0.41	0.41	0.39	genus	Root	Bacteria	Bacteroidota	Bacteroidia	Chitinophagales	Chitinophagaceae	Niastella	NA
	M15E-64-Root-Exp3-D-0	M15E-64-Root	D-0	Exp3	20/09/2022	15	ROW	Typha	E	Washed Roots	NS.LH00487_0019.005.NEBNext_i701---NEBNext_i501.M15E-64-Root-Exp3-D-0	0	0.5	0.48	genus	Root	Bacteria	Bacteroidota	Bacteroidia	Chitinophagales	Chitinophagaceae	AWTP1-9	NA
	M15E-64-Root-Exp3-D-0	M15E-64-Root	D-0	Exp3	20/09/2022	15	ROW	Typha	E	Washed Roots	NS.LH00487_0019.005.NEBNext_i701---NEBNext_i501.M15E-64-Root-Exp3-D-0	0.53	0.53	0.51	genus	Root	Bacteria	Bacteroidota	Bacteroidia	Flavobacteriales	Flavobacteriaceae	Flavobacterium	NA
	M15E-64-Root-Exp3-D-0	M15E-64-Root	D-0	Exp3	20/09/2022	15	ROW	Typha	E	Washed Roots	NS.LH00487_0019.005.NEBNext_i701---NEBNext_i501.M15E-64-Root-Exp3-D-0	0.5	0.5	0.48	genus	Root	Bacteria	Bacteroidota	Bacteroidia	Sphingobacteriales	Sphingobacteriaceae	Mucilaginibacter	NA
	M15E-64-Root-Exp3-D-0	M15E-64-Root	D-0	Exp3	20/09/2022	15	ROW	Typha	E	Washed Roots	NS.LH00487_0019.005.NEBNext_i701---NEBNext_i501.M15E-64-Root-Exp3-D-0	0.7	0.7	0.67	genus	Root	Bacteria	Bacteroidota	Bacteroidia	B-17B0	B-17BO	JADJDM01	NA
	M15E-64-Root-Exp3-D-0	M15E-64-Root	D-0	Exp3	20/09/2022	15	ROW	Typha	E	Washed Roots	NS.LH00487_0019.005.NEBNext_i701---NEBNext_i501.M15E-64-Root-Exp3-D-0	0.37	0.37	0.35	genus	Root	Bacteria	Verrucomicrobiota	Verrucomicrobiae	Verrucomicrobiales	Verrucomicrobiaceae	CAINXC01	NA
	M15E-64-Root-Exp3-D-0	M15E-64-Root	D-0	Exp3	20/09/2022	15	ROW	Typha	E	Washed Roots	NS.LH00487_0019.005.NEBNext_i701---NEBNext_i501.M15E-64-Root-Exp3-D-0	0.58	0.58	0.55	genus	Root	Bacteria	Myxococcota	Polyangia	Polyangiales	Polyangiaceae	PMG-095	NA
	M15E-64-Root-Exp3-D-0	M15E-64-Root	D-0	Exp3	20/09/2022	15	ROW	Typha	E	Washed Roots	NS.LH00487_0019.005.NEBNext_i701---NEBNext_i501.M15E-64-Root-Exp3-D-0	1.99	1.99	1.9	genus	Root	Bacteria	Spirochaetota	Spirochaetia	JABEVK01	JABEVK01	JAIFLN01	NA
	M15E-64-Root-Exp3-D-0	M15E-64-Root	D-0	Exp3	20/09/2022	15	ROW	Typha	E	Washed Roots	NS.LH00487_0019.005.NEBNext_i701---NEBNext_i501.M15E-64-Root-Exp3-D-0	1	1	0.95	species	Root	Bacteria	Pseudomonadota	Alphaproteobacteria	Rhizobiales	Xanthobacteraceae	Bradyrhizobium	Bradyrhizobium sp029714325
	M15E-64-Root-Exp3-D-0	M15E-64-Root	D-0	Exp3	20/09/2022	15	ROW	Typha	E	Washed Roots	NS.LH00487_0019.005.NEBNext_i701---NEBNext_i501.M15E-64-Root-Exp3-D-0	1.75	1.75	1.67	species	Root	Bacteria	Pseudomonadota	Alphaproteobacteria	Rhizobiales	Xanthobacteraceae	Bradyrhizobium	Bradyrhizobium sp003963435
	M15E-64-Root-Exp3-D-0	M15E-64-Root	D-0	Exp3	20/09/2022	15	ROW	Typha	E	Washed Roots	NS.LH00487_0019.005.NEBNext_i701---NEBNext_i501.M15E-64-Root-Exp3-D-0	2.06	2.06	1.97	species	Root	Bacteria	Pseudomonadota	Alphaproteobacteria	Rhizobiales	Rhizobiaceae	Ensifer_A	Ensifer_A sp021026315
	M15E-64-Root-Exp3-D-0	M15E-64-Root	D-0	Exp3	20/09/2022	15	ROW	Typha	E	Washed Roots	NS.LH00487_0019.005.NEBNext_i701---NEBNext_i501.M15E-64-Root-Exp3-D-0	1.48	1.48	1.41	species	Root	Bacteria	Pseudomonadota	Alphaproteobacteria	Rhizobiales	Rhizobiaceae	Ensifer_A	Ensifer_A sp021026335
	M15E-64-Root-Exp3-D-0	M15E-64-Root	D-0	Exp3	20/09/2022	15	ROW	Typha	E	Washed Roots	NS.LH00487_0019.005.NEBNext_i701---NEBNext_i501.M15E-64-Root-Exp3-D-0	1.15	1.15	1.1	species	Root	Bacteria	Pseudomonadota	Gammaproteobacteria	Burkholderiales	Burkholderiaceae	Scleromatobacter	Scleromatobacter humisilvae
	M15E-64-Root-Exp3-D-0	M15E-64-Root	D-0	Exp3	20/09/2022	15	ROW	Typha	E	Washed Roots	NS.LH00487_0019.005.NEBNext_i701---NEBNext_i501.M15E-64-Root-Exp3-D-0	1.72	1.72	1.64	species	Root	Bacteria	Pseudomonadota	Gammaproteobacteria	Burkholderiales	Burkholderiaceae	Rhodoferax_B	Rhodoferax_B sp026400275
	M15E-64-Root-Exp3-D-0	M15E-64-Root	D-0	Exp3	20/09/2022	15	ROW	Typha	E	Washed Roots	NS.LH00487_0019.005.NEBNext_i701---NEBNext_i501.M15E-64-Root-Exp3-D-0	0.59	0.59	0.56	species	Root	Bacteria	Pseudomonadota	Gammaproteobacteria	Burkholderiales	Burkholderiaceae	Pelomonas	Pelomonas puraquae
	M15E-64-Root-Exp3-D-0	M15E-64-Root	D-0	Exp3	20/09/2022	15	ROW	Typha	E	Washed Roots	NS.LH00487_0019.005.NEBNext_i701---NEBNext_i501.M15E-64-Root-Exp3-D-0	0.81	0.81	0.77	species	Root	Bacteria	Bacteroidota	Bacteroidia	Cytophagales	Spirosomataceae	Arcicella	Arcicella rosea
	M15E-64-Root-Exp3-D-0	M15E-64-Root	D-0	Exp3	20/09/2022	15	ROW	Typha	E	Washed Roots	NS.LH00487_0019.005.NEBNext_i701---NEBNext_i501.M15E-64-Root-Exp3-D-0	0.5	0.5	0.48	species	Root	Bacteria	Bacteroidota	Bacteroidia	Chitinophagales	Chitinophagaceae	AWTP1-9	AWTP1-9 sp003963365
	M16E-65-Root-Exp3-D-0	M16E-65-Root	D-0	Exp3	20/09/2022	16	OSPW	Typha	E	Washed Roots	NS.LH00487_0019.005.NEBNext_i701---NEBNext_i503.M16E-65-Root-Exp3-D-0	0	227.01	100	root	Root	NA	NA	NA	NA	NA	NA	NA
	M16E-65-Root-Exp3-D-0	M16E-65-Root	D-0	Exp3	20/09/2022	16	OSPW	Typha	E	Washed Roots	NS.LH00487_0019.005.NEBNext_i701---NEBNext_i503.M16E-65-Root-Exp3-D-0	0.54	0.54	0.24	domain	Root	Archaea	NA	NA	NA	NA	NA	NA
	M16E-65-Root-Exp3-D-0	M16E-65-Root	D-0	Exp3	20/09/2022	16	OSPW	Typha	E	Washed Roots	NS.LH00487_0019.005.NEBNext_i701---NEBNext_i503.M16E-65-Root-Exp3-D-0	22.09	226.47	99.76	domain	Root	Bacteria	NA	NA	NA	NA	NA	NA
	M16E-65-Root-Exp3-D-0	M16E-65-Root	D-0	Exp3	20/09/2022	16	OSPW	Typha	E	Washed Roots	NS.LH00487_0019.005.NEBNext_i701---NEBNext_i503.M16E-65-Root-Exp3-D-0	0.83	9.41	4.15	phylum	Root	Bacteria	Planctomycetota	NA	NA	NA	NA	NA
	M16E-65-Root-Exp3-D-0	M16E-65-Root	D-0	Exp3	20/09/2022	16	OSPW	Typha	E	Washed Roots	NS.LH00487_0019.005.NEBNext_i701---NEBNext_i503.M16E-65-Root-Exp3-D-0	2.15	156.26	68.83	phylum	Root	Bacteria	Pseudomonadota	NA	NA	NA	NA	NA
	M16E-65-Root-Exp3-D-0	M16E-65-Root	D-0	Exp3	20/09/2022	16	OSPW	Typha	E	Washed Roots	NS.LH00487_0019.005.NEBNext_i701---NEBNext_i503.M16E-65-Root-Exp3-D-0	0.08	27.85	12.27	phylum	Root	Bacteria	Bacteroidota	NA	NA	NA	NA	NA
	M16E-65-Root-Exp3-D-0	M16E-65-Root	D-0	Exp3	20/09/2022	16	OSPW	Typha	E	Washed Roots	NS.LH00487_0019.005.NEBNext_i701---NEBNext_i503.M16E-65-Root-Exp3-D-0	0.28	0.58	0.26	phylum	Root	Bacteria	Bdellovibrionota	NA	NA	NA	NA	NA
	M16E-65-Root-Exp3-D-0	M16E-65-Root	D-0	Exp3	20/09/2022	16	OSPW	Typha	E	Washed Roots	NS.LH00487_0019.005.NEBNext_i701---NEBNext_i503.M16E-65-Root-Exp3-D-0	0.5	0.5	0.22	phylum	Root	Bacteria	Spirochaetota	NA	NA	NA	NA	NA
	M16E-65-Root-Exp3-D-0	M16E-65-Root	D-0	Exp3	20/09/2022	16	OSPW	Typha	E	Washed Roots	NS.LH00487_0019.005.NEBNext_i701---NEBNext_i503.M16E-65-Root-Exp3-D-0	0.17	2.87	1.26	phylum	Root	Bacteria	Myxococcota	NA	NA	NA	NA	NA
	M16E-65-Root-Exp3-D-0	M16E-65-Root	D-0	Exp3	20/09/2022	16	OSPW	Typha	E	Washed Roots	NS.LH00487_0019.005.NEBNext_i701---NEBNext_i503.M16E-65-Root-Exp3-D-0	0.17	1.08	0.48	phylum	Root	Bacteria	Actinomycetota	NA	NA	NA	NA	NA
	M16E-65-Root-Exp3-D-0	M16E-65-Root	D-0	Exp3	20/09/2022	16	OSPW	Typha	E	Washed Roots	NS.LH00487_0019.005.NEBNext_i701---NEBNext_i503.M16E-65-Root-Exp3-D-0	0.25	1.77	0.78	phylum	Root	Bacteria	Acidobacteriota	NA	NA	NA	NA	NA
	M16E-65-Root-Exp3-D-0	M16E-65-Root	D-0	Exp3	20/09/2022	16	OSPW	Typha	E	Washed Roots	NS.LH00487_0019.005.NEBNext_i701---NEBNext_i503.M16E-65-Root-Exp3-D-0	0	4.06	1.79	phylum	Root	Bacteria	Verrucomicrobiota	NA	NA	NA	NA	NA
	M16E-65-Root-Exp3-D-0	M16E-65-Root	D-0	Exp3	20/09/2022	16	OSPW	Typha	E	Washed Roots	NS.LH00487_0019.005.NEBNext_i701---NEBNext_i503.M16E-65-Root-Exp3-D-0	0.91	8.58	3.78	class	Root	Bacteria	Planctomycetota	Planctomycetia	NA	NA	NA	NA
	M16E-65-Root-Exp3-D-0	M16E-65-Root	D-0	Exp3	20/09/2022	16	OSPW	Typha	E	Washed Roots	NS.LH00487_0019.005.NEBNext_i701---NEBNext_i503.M16E-65-Root-Exp3-D-0	4.18	64.81	28.55	class	Root	Bacteria	Pseudomonadota	Gammaproteobacteria	NA	NA	NA	NA
	M16E-65-Root-Exp3-D-0	M16E-65-Root	D-0	Exp3	20/09/2022	16	OSPW	Typha	E	Washed Roots	NS.LH00487_0019.005.NEBNext_i701---NEBNext_i503.M16E-65-Root-Exp3-D-0	13.56	89.3	39.34	class	Root	Bacteria	Pseudomonadota	Alphaproteobacteria	NA	NA	NA	NA
	M16E-65-Root-Exp3-D-0	M16E-65-Root	D-0	Exp3	20/09/2022	16	OSPW	Typha	E	Washed Roots	NS.LH00487_0019.005.NEBNext_i701---NEBNext_i503.M16E-65-Root-Exp3-D-0	3.67	27.77	12.23	class	Root	Bacteria	Bacteroidota	Bacteroidia	NA	NA	NA	NA
	M16E-65-Root-Exp3-D-0	M16E-65-Root	D-0	Exp3	20/09/2022	16	OSPW	Typha	E	Washed Roots	NS.LH00487_0019.005.NEBNext_i701---NEBNext_i503.M16E-65-Root-Exp3-D-0	0	0.3	0.13	class	Root	Bacteria	Bdellovibrionota	Bdellovibrionia	NA	NA	NA	NA
	M16E-65-Root-Exp3-D-0	M16E-65-Root	D-0	Exp3	20/09/2022	16	OSPW	Typha	E	Washed Roots	NS.LH00487_0019.005.NEBNext_i701---NEBNext_i503.M16E-65-Root-Exp3-D-0	0	2.7	1.19	class	Root	Bacteria	Myxococcota	Polyangia	NA	NA	NA	NA
	M16E-65-Root-Exp3-D-0	M16E-65-Root	D-0	Exp3	20/09/2022	16	OSPW	Typha	E	Washed Roots	NS.LH00487_0019.005.NEBNext_i701---NEBNext_i503.M16E-65-Root-Exp3-D-0	0.41	0.91	0.4	class	Root	Bacteria	Actinomycetota	Actinomycetes	NA	NA	NA	NA
	M16E-65-Root-Exp3-D-0	M16E-65-Root	D-0	Exp3	20/09/2022	16	OSPW	Typha	E	Washed Roots	NS.LH00487_0019.005.NEBNext_i701---NEBNext_i503.M16E-65-Root-Exp3-D-0	0.08	1.52	0.67	class	Root	Bacteria	Acidobacteriota	Terriglobia	NA	NA	NA	NA
	M16E-65-Root-Exp3-D-0	M16E-65-Root	D-0	Exp3	20/09/2022	16	OSPW	Typha	E	Washed Roots	NS.LH00487_0019.005.NEBNext_i701---NEBNext_i503.M16E-65-Root-Exp3-D-0	1	4.06	1.79	class	Root	Bacteria	Verrucomicrobiota	Verrucomicrobiae	NA	NA	NA	NA
	M16E-65-Root-Exp3-D-0	M16E-65-Root	D-0	Exp3	20/09/2022	16	OSPW	Typha	E	Washed Roots	NS.LH00487_0019.005.NEBNext_i701---NEBNext_i503.M16E-65-Root-Exp3-D-0	0	6.26	2.76	order	Root	Bacteria	Planctomycetota	Planctomycetia	Gemmatales	NA	NA	NA
	M16E-65-Root-Exp3-D-0	M16E-65-Root	D-0	Exp3	20/09/2022	16	OSPW	Typha	E	Washed Roots	NS.LH00487_0019.005.NEBNext_i701---NEBNext_i503.M16E-65-Root-Exp3-D-0	0	1.41	0.62	order	Root	Bacteria	Planctomycetota	Planctomycetia	Planctomycetales	NA	NA	NA
	M16E-65-Root-Exp3-D-0	M16E-65-Root	D-0	Exp3	20/09/2022	16	OSPW	Typha	E	Washed Roots	NS.LH00487_0019.005.NEBNext_i701---NEBNext_i503.M16E-65-Root-Exp3-D-0	4.28	57.14	25.17	order	Root	Bacteria	Pseudomonadota	Gammaproteobacteria	Burkholderiales	NA	NA	NA
	M16E-65-Root-Exp3-D-0	M16E-65-Root	D-0	Exp3	20/09/2022	16	OSPW	Typha	E	Washed Roots	NS.LH00487_0019.005.NEBNext_i701---NEBNext_i503.M16E-65-Root-Exp3-D-0	0	2.91	1.28	order	Root	Bacteria	Pseudomonadota	Gammaproteobacteria	Steroidobacterales	NA	NA	NA
	M16E-65-Root-Exp3-D-0	M16E-65-Root	D-0	Exp3	20/09/2022	16	OSPW	Typha	E	Washed Roots	NS.LH00487_0019.005.NEBNext_i701---NEBNext_i503.M16E-65-Root-Exp3-D-0	0	0.58	0.26	order	Root	Bacteria	Pseudomonadota	Gammaproteobacteria	Pseudomonadales	NA	NA	NA
	M16E-65-Root-Exp3-D-0	M16E-65-Root	D-0	Exp3	20/09/2022	16	OSPW	Typha	E	Washed Roots	NS.LH00487_0019.005.NEBNext_i701---NEBNext_i503.M16E-65-Root-Exp3-D-0	11.02	66.17	29.15	order	Root	Bacteria	Pseudomonadota	Alphaproteobacteria	Rhizobiales	NA	NA	NA
	M16E-65-Root-Exp3-D-0	M16E-65-Root	D-0	Exp3	20/09/2022	16	OSPW	Typha	E	Washed Roots	NS.LH00487_0019.005.NEBNext_i701---NEBNext_i503.M16E-65-Root-Exp3-D-0	0.75	3.92	1.73	order	Root	Bacteria	Pseudomonadota	Alphaproteobacteria	Caulobacterales	NA	NA	NA
	M16E-65-Root-Exp3-D-0	M16E-65-Root	D-0	Exp3	20/09/2022	16	OSPW	Typha	E	Washed Roots	NS.LH00487_0019.005.NEBNext_i701---NEBNext_i503.M16E-65-Root-Exp3-D-0	0	4.94	2.18	order	Root	Bacteria	Pseudomonadota	Alphaproteobacteria	Sphingomonadales	NA	NA	NA
	M16E-65-Root-Exp3-D-0	M16E-65-Root	D-0	Exp3	20/09/2022	16	OSPW	Typha	E	Washed Roots	NS.LH00487_0019.005.NEBNext_i701---NEBNext_i503.M16E-65-Root-Exp3-D-0	0	0.71	0.31	order	Root	Bacteria	Pseudomonadota	Alphaproteobacteria	Acetobacterales	NA	NA	NA
	M16E-65-Root-Exp3-D-0	M16E-65-Root	D-0	Exp3	20/09/2022	16	OSPW	Typha	E	Washed Roots	NS.LH00487_0019.005.NEBNext_i701---NEBNext_i503.M16E-65-Root-Exp3-D-0	1	3.41	1.5	order	Root	Bacteria	Bacteroidota	Bacteroidia	Cytophagales	NA	NA	NA
	M16E-65-Root-Exp3-D-0	M16E-65-Root	D-0	Exp3	20/09/2022	16	OSPW	Typha	E	Washed Roots	NS.LH00487_0019.005.NEBNext_i701---NEBNext_i503.M16E-65-Root-Exp3-D-0	0.61	17.56	7.74	order	Root	Bacteria	Bacteroidota	Bacteroidia	Chitinophagales	NA	NA	NA
	M16E-65-Root-Exp3-D-0	M16E-65-Root	D-0	Exp3	20/09/2022	16	OSPW	Typha	E	Washed Roots	NS.LH00487_0019.005.NEBNext_i701---NEBNext_i503.M16E-65-Root-Exp3-D-0	0	1.59	0.7	order	Root	Bacteria	Bacteroidota	Bacteroidia	Sphingobacteriales	NA	NA	NA
	M16E-65-Root-Exp3-D-0	M16E-65-Root	D-0	Exp3	20/09/2022	16	OSPW	Typha	E	Washed Roots	NS.LH00487_0019.005.NEBNext_i701---NEBNext_i503.M16E-65-Root-Exp3-D-0	0	1.54	0.68	order	Root	Bacteria	Bacteroidota	Bacteroidia	B-17B0	NA	NA	NA
	M16E-65-Root-Exp3-D-0	M16E-65-Root	D-0	Exp3	20/09/2022	16	OSPW	Typha	E	Washed Roots	NS.LH00487_0019.005.NEBNext_i701---NEBNext_i503.M16E-65-Root-Exp3-D-0	0.3	0.3	0.13	order	Root	Bacteria	Bdellovibrionota	Bdellovibrionia	Bdellovibrionales	NA	NA	NA
	M16E-65-Root-Exp3-D-0	M16E-65-Root	D-0	Exp3	20/09/2022	16	OSPW	Typha	E	Washed Roots	NS.LH00487_0019.005.NEBNext_i701---NEBNext_i503.M16E-65-Root-Exp3-D-0	0.46	2.7	1.19	order	Root	Bacteria	Myxococcota	Polyangia	Polyangiales	NA	NA	NA
	M16E-65-Root-Exp3-D-0	M16E-65-Root	D-0	Exp3	20/09/2022	16	OSPW	Typha	E	Washed Roots	NS.LH00487_0019.005.NEBNext_i701---NEBNext_i503.M16E-65-Root-Exp3-D-0	0.5	0.5	0.22	order	Root	Bacteria	Actinomycetota	Actinomycetes	Actinomycetales	NA	NA	NA
	M16E-65-Root-Exp3-D-0	M16E-65-Root	D-0	Exp3	20/09/2022	16	OSPW	Typha	E	Washed Roots	NS.LH00487_0019.005.NEBNext_i701---NEBNext_i503.M16E-65-Root-Exp3-D-0	0	1.44	0.63	order	Root	Bacteria	Acidobacteriota	Terriglobia	Bryobacterales	NA	NA	NA
	M16E-65-Root-Exp3-D-0	M16E-65-Root	D-0	Exp3	20/09/2022	16	OSPW	Typha	E	Washed Roots	NS.LH00487_0019.005.NEBNext_i701---NEBNext_i503.M16E-65-Root-Exp3-D-0	1.49	2.23	0.98	order	Root	Bacteria	Verrucomicrobiota	Verrucomicrobiae	Limisphaerales	NA	NA	NA
	M16E-65-Root-Exp3-D-0	M16E-65-Root	D-0	Exp3	20/09/2022	16	OSPW	Typha	E	Washed Roots	NS.LH00487_0019.005.NEBNext_i701---NEBNext_i503.M16E-65-Root-Exp3-D-0	0	0.83	0.37	order	Root	Bacteria	Verrucomicrobiota	Verrucomicrobiae	Verrucomicrobiales	NA	NA	NA
	M16E-65-Root-Exp3-D-0	M16E-65-Root	D-0	Exp3	20/09/2022	16	OSPW	Typha	E	Washed Roots	NS.LH00487_0019.005.NEBNext_i701---NEBNext_i503.M16E-65-Root-Exp3-D-0	1.4	6.26	2.76	family	Root	Bacteria	Planctomycetota	Planctomycetia	Gemmatales	Gemmataceae	NA	NA
	M16E-65-Root-Exp3-D-0	M16E-65-Root	D-0	Exp3	20/09/2022	16	OSPW	Typha	E	Washed Roots	NS.LH00487_0019.005.NEBNext_i701---NEBNext_i503.M16E-65-Root-Exp3-D-0	0.09	1.41	0.62	family	Root	Bacteria	Planctomycetota	Planctomycetia	Planctomycetales	Planctomycetaceae	NA	NA
	M16E-65-Root-Exp3-D-0	M16E-65-Root	D-0	Exp3	20/09/2022	16	OSPW	Typha	E	Washed Roots	NS.LH00487_0019.005.NEBNext_i701---NEBNext_i503.M16E-65-Root-Exp3-D-0	25.82	51.21	22.56	family	Root	Bacteria	Pseudomonadota	Gammaproteobacteria	Burkholderiales	Burkholderiaceae	NA	NA
	M16E-65-Root-Exp3-D-0	M16E-65-Root	D-0	Exp3	20/09/2022	16	OSPW	Typha	E	Washed Roots	NS.LH00487_0019.005.NEBNext_i701---NEBNext_i503.M16E-65-Root-Exp3-D-0	0.56	0.56	0.25	family	Root	Bacteria	Pseudomonadota	Gammaproteobacteria	Burkholderiales	Rhodocyclaceae	NA	NA
	M16E-65-Root-Exp3-D-0	M16E-65-Root	D-0	Exp3	20/09/2022	16	OSPW	Typha	E	Washed Roots	NS.LH00487_0019.005.NEBNext_i701---NEBNext_i503.M16E-65-Root-Exp3-D-0	0.63	0.63	0.28	family	Root	Bacteria	Pseudomonadota	Gammaproteobacteria	Burkholderiales	Methylophilaceae	NA	NA
	M16E-65-Root-Exp3-D-0	M16E-65-Root	D-0	Exp3	20/09/2022	16	OSPW	Typha	E	Washed Roots	NS.LH00487_0019.005.NEBNext_i701---NEBNext_i503.M16E-65-Root-Exp3-D-0	0.46	0.46	0.2	family	Root	Bacteria	Pseudomonadota	Gammaproteobacteria	Burkholderiales	Gallionellaceae	NA	NA
	M16E-65-Root-Exp3-D-0	M16E-65-Root	D-0	Exp3	20/09/2022	16	OSPW	Typha	E	Washed Roots	NS.LH00487_0019.005.NEBNext_i701---NEBNext_i503.M16E-65-Root-Exp3-D-0	1.34	2.91	1.28	family	Root	Bacteria	Pseudomonadota	Gammaproteobacteria	Steroidobacterales	Steroidobacteraceae	NA	NA
	M16E-65-Root-Exp3-D-0	M16E-65-Root	D-0	Exp3	20/09/2022	16	OSPW	Typha	E	Washed Roots	NS.LH00487_0019.005.NEBNext_i701---NEBNext_i503.M16E-65-Root-Exp3-D-0	0	0.58	0.26	family	Root	Bacteria	Pseudomonadota	Gammaproteobacteria	Pseudomonadales	Pseudomonadaceae	NA	NA
	M16E-65-Root-Exp3-D-0	M16E-65-Root	D-0	Exp3	20/09/2022	16	OSPW	Typha	E	Washed Roots	NS.LH00487_0019.005.NEBNext_i701---NEBNext_i503.M16E-65-Root-Exp3-D-0	8.12	22.91	10.09	family	Root	Bacteria	Pseudomonadota	Alphaproteobacteria	Rhizobiales	Beijerinckiaceae	NA	NA
	M16E-65-Root-Exp3-D-0	M16E-65-Root	D-0	Exp3	20/09/2022	16	OSPW	Typha	E	Washed Roots	NS.LH00487_0019.005.NEBNext_i701---NEBNext_i503.M16E-65-Root-Exp3-D-0	0.72	5.86	2.58	family	Root	Bacteria	Pseudomonadota	Alphaproteobacteria	Rhizobiales	Aestuariivirgaceae	NA	NA
	M16E-65-Root-Exp3-D-0	M16E-65-Root	D-0	Exp3	20/09/2022	16	OSPW	Typha	E	Washed Roots	NS.LH00487_0019.005.NEBNext_i701---NEBNext_i503.M16E-65-Root-Exp3-D-0	2.29	8.91	3.92	family	Root	Bacteria	Pseudomonadota	Alphaproteobacteria	Rhizobiales	Xanthobacteraceae	NA	NA
	M16E-65-Root-Exp3-D-0	M16E-65-Root	D-0	Exp3	20/09/2022	16	OSPW	Typha	E	Washed Roots	NS.LH00487_0019.005.NEBNext_i701---NEBNext_i503.M16E-65-Root-Exp3-D-0	6.17	16.59	7.31	family	Root	Bacteria	Pseudomonadota	Alphaproteobacteria	Rhizobiales	Rhizobiaceae	NA	NA
	M16E-65-Root-Exp3-D-0	M16E-65-Root	D-0	Exp3	20/09/2022	16	OSPW	Typha	E	Washed Roots	NS.LH00487_0019.005.NEBNext_i701---NEBNext_i503.M16E-65-Root-Exp3-D-0	0.19	0.88	0.39	family	Root	Bacteria	Pseudomonadota	Alphaproteobacteria	Rhizobiales	Pleomorphomonadaceae	NA	NA
	M16E-65-Root-Exp3-D-0	M16E-65-Root	D-0	Exp3	20/09/2022	16	OSPW	Typha	E	Washed Roots	NS.LH00487_0019.005.NEBNext_i701---NEBNext_i503.M16E-65-Root-Exp3-D-0	1.15	3.17	1.4	family	Root	Bacteria	Pseudomonadota	Alphaproteobacteria	Caulobacterales	Caulobacteraceae	NA	NA
	M16E-65-Root-Exp3-D-0	M16E-65-Root	D-0	Exp3	20/09/2022	16	OSPW	Typha	E	Washed Roots	NS.LH00487_0019.005.NEBNext_i701---NEBNext_i503.M16E-65-Root-Exp3-D-0	1.77	4.94	2.18	family	Root	Bacteria	Pseudomonadota	Alphaproteobacteria	Sphingomonadales	Sphingomonadaceae	NA	NA
	M16E-65-Root-Exp3-D-0	M16E-65-Root	D-0	Exp3	20/09/2022	16	OSPW	Typha	E	Washed Roots	NS.LH00487_0019.005.NEBNext_i701---NEBNext_i503.M16E-65-Root-Exp3-D-0	0.71	0.71	0.31	family	Root	Bacteria	Pseudomonadota	Alphaproteobacteria	Acetobacterales	Acetobacteraceae	NA	NA
	M16E-65-Root-Exp3-D-0	M16E-65-Root	D-0	Exp3	20/09/2022	16	OSPW	Typha	E	Washed Roots	NS.LH00487_0019.005.NEBNext_i701---NEBNext_i503.M16E-65-Root-Exp3-D-0	0.74	0.74	0.33	family	Root	Bacteria	Bacteroidota	Bacteroidia	Cytophagales	Cyclobacteriaceae	NA	NA
	M16E-65-Root-Exp3-D-0	M16E-65-Root	D-0	Exp3	20/09/2022	16	OSPW	Typha	E	Washed Roots	NS.LH00487_0019.005.NEBNext_i701---NEBNext_i503.M16E-65-Root-Exp3-D-0	0.26	1.67	0.74	family	Root	Bacteria	Bacteroidota	Bacteroidia	Cytophagales	Spirosomataceae	NA	NA
	M16E-65-Root-Exp3-D-0	M16E-65-Root	D-0	Exp3	20/09/2022	16	OSPW	Typha	E	Washed Roots	NS.LH00487_0019.005.NEBNext_i701---NEBNext_i503.M16E-65-Root-Exp3-D-0	6.26	16.95	7.47	family	Root	Bacteria	Bacteroidota	Bacteroidia	Chitinophagales	Chitinophagaceae	NA	NA
	M16E-65-Root-Exp3-D-0	M16E-65-Root	D-0	Exp3	20/09/2022	16	OSPW	Typha	E	Washed Roots	NS.LH00487_0019.005.NEBNext_i701---NEBNext_i503.M16E-65-Root-Exp3-D-0	0.09	1.59	0.7	family	Root	Bacteria	Bacteroidota	Bacteroidia	Sphingobacteriales	Sphingobacteriaceae	NA	NA
	M16E-65-Root-Exp3-D-0	M16E-65-Root	D-0	Exp3	20/09/2022	16	OSPW	Typha	E	Washed Roots	NS.LH00487_0019.005.NEBNext_i701---NEBNext_i503.M16E-65-Root-Exp3-D-0	0.84	1.54	0.68	family	Root	Bacteria	Bacteroidota	Bacteroidia	B-17B0	B-17BO	NA	NA
	M16E-65-Root-Exp3-D-0	M16E-65-Root	D-0	Exp3	20/09/2022	16	OSPW	Typha	E	Washed Roots	NS.LH00487_0019.005.NEBNext_i701---NEBNext_i503.M16E-65-Root-Exp3-D-0	0.17	2.24	0.99	family	Root	Bacteria	Myxococcota	Polyangia	Polyangiales	Polyangiaceae	NA	NA
	M16E-65-Root-Exp3-D-0	M16E-65-Root	D-0	Exp3	20/09/2022	16	OSPW	Typha	E	Washed Roots	NS.LH00487_0019.005.NEBNext_i701---NEBNext_i503.M16E-65-Root-Exp3-D-0	0.66	1.44	0.63	family	Root	Bacteria	Acidobacteriota	Terriglobia	Bryobacterales	Bryobacteraceae	NA	NA
	M16E-65-Root-Exp3-D-0	M16E-65-Root	D-0	Exp3	20/09/2022	16	OSPW	Typha	E	Washed Roots	NS.LH00487_0019.005.NEBNext_i701---NEBNext_i503.M16E-65-Root-Exp3-D-0	0.09	0.74	0.33	family	Root	Bacteria	Verrucomicrobiota	Verrucomicrobiae	Limisphaerales	UBA11358	NA	NA
	M16E-65-Root-Exp3-D-0	M16E-65-Root	D-0	Exp3	20/09/2022	16	OSPW	Typha	E	Washed Roots	NS.LH00487_0019.005.NEBNext_i701---NEBNext_i503.M16E-65-Root-Exp3-D-0	0	0.83	0.37	family	Root	Bacteria	Verrucomicrobiota	Verrucomicrobiae	Verrucomicrobiales	Verrucomicrobiaceae	NA	NA
	M16E-65-Root-Exp3-D-0	M16E-65-Root	D-0	Exp3	20/09/2022	16	OSPW	Typha	E	Washed Roots	NS.LH00487_0019.005.NEBNext_i701---NEBNext_i503.M16E-65-Root-Exp3-D-0	1.05	1.05	0.46	genus	Root	Bacteria	Planctomycetota	Planctomycetia	Gemmatales	Gemmataceae	JALHQU01	NA
	M16E-65-Root-Exp3-D-0	M16E-65-Root	D-0	Exp3	20/09/2022	16	OSPW	Typha	E	Washed Roots	NS.LH00487_0019.005.NEBNext_i701---NEBNext_i503.M16E-65-Root-Exp3-D-0	0.84	0.84	0.37	genus	Root	Bacteria	Planctomycetota	Planctomycetia	Gemmatales	Gemmataceae	Gemmata	NA
	M16E-65-Root-Exp3-D-0	M16E-65-Root	D-0	Exp3	20/09/2022	16	OSPW	Typha	E	Washed Roots	NS.LH00487_0019.005.NEBNext_i701---NEBNext_i503.M16E-65-Root-Exp3-D-0	2.97	2.97	1.31	genus	Root	Bacteria	Planctomycetota	Planctomycetia	Gemmatales	Gemmataceae	Limnoglobus	NA
	M16E-65-Root-Exp3-D-0	M16E-65-Root	D-0	Exp3	20/09/2022	16	OSPW	Typha	E	Washed Roots	NS.LH00487_0019.005.NEBNext_i701---NEBNext_i503.M16E-65-Root-Exp3-D-0	1.32	1.32	0.58	genus	Root	Bacteria	Planctomycetota	Planctomycetia	Planctomycetales	Planctomycetaceae	Schlesneria	NA
	M16E-65-Root-Exp3-D-0	M16E-65-Root	D-0	Exp3	20/09/2022	16	OSPW	Typha	E	Washed Roots	NS.LH00487_0019.005.NEBNext_i701---NEBNext_i503.M16E-65-Root-Exp3-D-0	6.95	8.59	3.78	genus	Root	Bacteria	Pseudomonadota	Gammaproteobacteria	Burkholderiales	Burkholderiaceae	LMDS01	NA
	M16E-65-Root-Exp3-D-0	M16E-65-Root	D-0	Exp3	20/09/2022	16	OSPW	Typha	E	Washed Roots	NS.LH00487_0019.005.NEBNext_i701---NEBNext_i503.M16E-65-Root-Exp3-D-0	0.4	0.4	0.18	genus	Root	Bacteria	Pseudomonadota	Gammaproteobacteria	Burkholderiales	Burkholderiaceae	Herbaspirillum	NA
	M16E-65-Root-Exp3-D-0	M16E-65-Root	D-0	Exp3	20/09/2022	16	OSPW	Typha	E	Washed Roots	NS.LH00487_0019.005.NEBNext_i701---NEBNext_i503.M16E-65-Root-Exp3-D-0	5.98	11.41	5.03	genus	Root	Bacteria	Pseudomonadota	Gammaproteobacteria	Burkholderiales	Burkholderiaceae	Scleromatobacter	NA
	M16E-65-Root-Exp3-D-0	M16E-65-Root	D-0	Exp3	20/09/2022	16	OSPW	Typha	E	Washed Roots	NS.LH00487_0019.005.NEBNext_i701---NEBNext_i503.M16E-65-Root-Exp3-D-0	0.57	2.39	1.05	genus	Root	Bacteria	Pseudomonadota	Gammaproteobacteria	Burkholderiales	Burkholderiaceae	Curvibacter	NA
	M16E-65-Root-Exp3-D-0	M16E-65-Root	D-0	Exp3	20/09/2022	16	OSPW	Typha	E	Washed Roots	NS.LH00487_0019.005.NEBNext_i701---NEBNext_i503.M16E-65-Root-Exp3-D-0	0.87	0.87	0.38	genus	Root	Bacteria	Pseudomonadota	Gammaproteobacteria	Burkholderiales	Burkholderiaceae	Pelomonas	NA
	M16E-65-Root-Exp3-D-0	M16E-65-Root	D-0	Exp3	20/09/2022	16	OSPW	Typha	E	Washed Roots	NS.LH00487_0019.005.NEBNext_i701---NEBNext_i503.M16E-65-Root-Exp3-D-0	0.35	0.35	0.15	genus	Root	Bacteria	Pseudomonadota	Gammaproteobacteria	Burkholderiales	Burkholderiaceae	Mitsuaria	NA
	M16E-65-Root-Exp3-D-0	M16E-65-Root	D-0	Exp3	20/09/2022	16	OSPW	Typha	E	Washed Roots	NS.LH00487_0019.005.NEBNext_i701---NEBNext_i503.M16E-65-Root-Exp3-D-0	0.56	0.56	0.25	genus	Root	Bacteria	Pseudomonadota	Gammaproteobacteria	Burkholderiales	Burkholderiaceae	Aquabacterium_A	NA
	M16E-65-Root-Exp3-D-0	M16E-65-Root	D-0	Exp3	20/09/2022	16	OSPW	Typha	E	Washed Roots	NS.LH00487_0019.005.NEBNext_i701---NEBNext_i503.M16E-65-Root-Exp3-D-0	0.16	0.82	0.36	genus	Root	Bacteria	Pseudomonadota	Gammaproteobacteria	Burkholderiales	Burkholderiaceae	Rhodoferax_B	NA
	M16E-65-Root-Exp3-D-0	M16E-65-Root	D-0	Exp3	20/09/2022	16	OSPW	Typha	E	Washed Roots	NS.LH00487_0019.005.NEBNext_i701---NEBNext_i503.M16E-65-Root-Exp3-D-0	1	1.57	0.69	genus	Root	Bacteria	Pseudomonadota	Gammaproteobacteria	Steroidobacterales	Steroidobacteraceae	CAIKZZ01	NA
	M16E-65-Root-Exp3-D-0	M16E-65-Root	D-0	Exp3	20/09/2022	16	OSPW	Typha	E	Washed Roots	NS.LH00487_0019.005.NEBNext_i701---NEBNext_i503.M16E-65-Root-Exp3-D-0	0.11	0.58	0.26	genus	Root	Bacteria	Pseudomonadota	Gammaproteobacteria	Pseudomonadales	Pseudomonadaceae	Pseudomonas_E	NA
	M16E-65-Root-Exp3-D-0	M16E-65-Root	D-0	Exp3	20/09/2022	16	OSPW	Typha	E	Washed Roots	NS.LH00487_0019.005.NEBNext_i701---NEBNext_i503.M16E-65-Root-Exp3-D-0	7.03	7.03	3.1	genus	Root	Bacteria	Pseudomonadota	Alphaproteobacteria	Rhizobiales	Beijerinckiaceae	RH-AL1	NA
	M16E-65-Root-Exp3-D-0	M16E-65-Root	D-0	Exp3	20/09/2022	16	OSPW	Typha	E	Washed Roots	NS.LH00487_0019.005.NEBNext_i701---NEBNext_i503.M16E-65-Root-Exp3-D-0	3.19	3.95	1.74	genus	Root	Bacteria	Pseudomonadota	Alphaproteobacteria	Rhizobiales	Beijerinckiaceae	Roseiarcus	NA
	M16E-65-Root-Exp3-D-0	M16E-65-Root	D-0	Exp3	20/09/2022	16	OSPW	Typha	E	Washed Roots	NS.LH00487_0019.005.NEBNext_i701---NEBNext_i503.M16E-65-Root-Exp3-D-0	2.91	2.91	1.28	genus	Root	Bacteria	Pseudomonadota	Alphaproteobacteria	Rhizobiales	Beijerinckiaceae	Bosea	NA
	M16E-65-Root-Exp3-D-0	M16E-65-Root	D-0	Exp3	20/09/2022	16	OSPW	Typha	E	Washed Roots	NS.LH00487_0019.005.NEBNext_i701---NEBNext_i503.M16E-65-Root-Exp3-D-0	0.9	0.9	0.4	genus	Root	Bacteria	Pseudomonadota	Alphaproteobacteria	Rhizobiales	Beijerinckiaceae	28-YEA-48	NA
	M16E-65-Root-Exp3-D-0	M16E-65-Root	D-0	Exp3	20/09/2022	16	OSPW	Typha	E	Washed Roots	NS.LH00487_0019.005.NEBNext_i701---NEBNext_i503.M16E-65-Root-Exp3-D-0	5.14	5.14	2.26	genus	Root	Bacteria	Pseudomonadota	Alphaproteobacteria	Rhizobiales	Aestuariivirgaceae	Aestuariivirga	NA
	M16E-65-Root-Exp3-D-0	M16E-65-Root	D-0	Exp3	20/09/2022	16	OSPW	Typha	E	Washed Roots	NS.LH00487_0019.005.NEBNext_i701---NEBNext_i503.M16E-65-Root-Exp3-D-0	4.83	6.62	2.92	genus	Root	Bacteria	Pseudomonadota	Alphaproteobacteria	Rhizobiales	Xanthobacteraceae	Bradyrhizobium	NA
	M16E-65-Root-Exp3-D-0	M16E-65-Root	D-0	Exp3	20/09/2022	16	OSPW	Typha	E	Washed Roots	NS.LH00487_0019.005.NEBNext_i701---NEBNext_i503.M16E-65-Root-Exp3-D-0	3.55	9.36	4.12	genus	Root	Bacteria	Pseudomonadota	Alphaproteobacteria	Rhizobiales	Rhizobiaceae	Ensifer_A	NA
	M16E-65-Root-Exp3-D-0	M16E-65-Root	D-0	Exp3	20/09/2022	16	OSPW	Typha	E	Washed Roots	NS.LH00487_0019.005.NEBNext_i701---NEBNext_i503.M16E-65-Root-Exp3-D-0	0.54	1.06	0.47	genus	Root	Bacteria	Pseudomonadota	Alphaproteobacteria	Rhizobiales	Rhizobiaceae	Rhizobium	NA
	M16E-65-Root-Exp3-D-0	M16E-65-Root	D-0	Exp3	20/09/2022	16	OSPW	Typha	E	Washed Roots	NS.LH00487_0019.005.NEBNext_i701---NEBNext_i503.M16E-65-Root-Exp3-D-0	0.69	0.69	0.3	genus	Root	Bacteria	Pseudomonadota	Alphaproteobacteria	Rhizobiales	Pleomorphomonadaceae	Pleomorphomonas	NA
	M16E-65-Root-Exp3-D-0	M16E-65-Root	D-0	Exp3	20/09/2022	16	OSPW	Typha	E	Washed Roots	NS.LH00487_0019.005.NEBNext_i701---NEBNext_i503.M16E-65-Root-Exp3-D-0	0.41	0.41	0.18	genus	Root	Bacteria	Pseudomonadota	Alphaproteobacteria	Caulobacterales	Caulobacteraceae	Caulobacter	NA
	M16E-65-Root-Exp3-D-0	M16E-65-Root	D-0	Exp3	20/09/2022	16	OSPW	Typha	E	Washed Roots	NS.LH00487_0019.005.NEBNext_i701---NEBNext_i503.M16E-65-Root-Exp3-D-0	1.61	1.61	0.71	genus	Root	Bacteria	Pseudomonadota	Alphaproteobacteria	Caulobacterales	Caulobacteraceae	Phenylobacterium	NA
	M16E-65-Root-Exp3-D-0	M16E-65-Root	D-0	Exp3	20/09/2022	16	OSPW	Typha	E	Washed Roots	NS.LH00487_0019.005.NEBNext_i701---NEBNext_i503.M16E-65-Root-Exp3-D-0	0.32	0.91	0.4	genus	Root	Bacteria	Pseudomonadota	Alphaproteobacteria	Sphingomonadales	Sphingomonadaceae	Novosphingobium	NA
	M16E-65-Root-Exp3-D-0	M16E-65-Root	D-0	Exp3	20/09/2022	16	OSPW	Typha	E	Washed Roots	NS.LH00487_0019.005.NEBNext_i701---NEBNext_i503.M16E-65-Root-Exp3-D-0	2.26	2.26	1	genus	Root	Bacteria	Pseudomonadota	Alphaproteobacteria	Sphingomonadales	Sphingomonadaceae	Sphingomonas	NA
	M16E-65-Root-Exp3-D-0	M16E-65-Root	D-0	Exp3	20/09/2022	16	OSPW	Typha	E	Washed Roots	NS.LH00487_0019.005.NEBNext_i701---NEBNext_i503.M16E-65-Root-Exp3-D-0	1.41	1.41	0.62	genus	Root	Bacteria	Bacteroidota	Bacteroidia	Cytophagales	Spirosomataceae	Arcicella	NA
	M16E-65-Root-Exp3-D-0	M16E-65-Root	D-0	Exp3	20/09/2022	16	OSPW	Typha	E	Washed Roots	NS.LH00487_0019.005.NEBNext_i701---NEBNext_i503.M16E-65-Root-Exp3-D-0	5.72	5.72	2.52	genus	Root	Bacteria	Bacteroidota	Bacteroidia	Chitinophagales	Chitinophagaceae	JACMLD01	NA
	M16E-65-Root-Exp3-D-0	M16E-65-Root	D-0	Exp3	20/09/2022	16	OSPW	Typha	E	Washed Roots	NS.LH00487_0019.005.NEBNext_i701---NEBNext_i503.M16E-65-Root-Exp3-D-0	0.72	1.81	0.8	genus	Root	Bacteria	Bacteroidota	Bacteroidia	Chitinophagales	Chitinophagaceae	Puia	NA
	M16E-65-Root-Exp3-D-0	M16E-65-Root	D-0	Exp3	20/09/2022	16	OSPW	Typha	E	Washed Roots	NS.LH00487_0019.005.NEBNext_i701---NEBNext_i503.M16E-65-Root-Exp3-D-0	1.76	1.76	0.78	genus	Root	Bacteria	Bacteroidota	Bacteroidia	Chitinophagales	Chitinophagaceae	Flavipsychrobacter	NA
	M16E-65-Root-Exp3-D-0	M16E-65-Root	D-0	Exp3	20/09/2022	16	OSPW	Typha	E	Washed Roots	NS.LH00487_0019.005.NEBNext_i701---NEBNext_i503.M16E-65-Root-Exp3-D-0	0.39	0.39	0.17	genus	Root	Bacteria	Bacteroidota	Bacteroidia	Chitinophagales	Chitinophagaceae	Sediminibacterium	NA
	M16E-65-Root-Exp3-D-0	M16E-65-Root	D-0	Exp3	20/09/2022	16	OSPW	Typha	E	Washed Roots	NS.LH00487_0019.005.NEBNext_i701---NEBNext_i503.M16E-65-Root-Exp3-D-0	1.01	1.01	0.44	genus	Root	Bacteria	Bacteroidota	Bacteroidia	Chitinophagales	Chitinophagaceae	Ferruginibacter	NA
	M16E-65-Root-Exp3-D-0	M16E-65-Root	D-0	Exp3	20/09/2022	16	OSPW	Typha	E	Washed Roots	NS.LH00487_0019.005.NEBNext_i701---NEBNext_i503.M16E-65-Root-Exp3-D-0	1.5	1.5	0.66	genus	Root	Bacteria	Bacteroidota	Bacteroidia	Sphingobacteriales	Sphingobacteriaceae	Mucilaginibacter	NA
	M16E-65-Root-Exp3-D-0	M16E-65-Root	D-0	Exp3	20/09/2022	16	OSPW	Typha	E	Washed Roots	NS.LH00487_0019.005.NEBNext_i701---NEBNext_i503.M16E-65-Root-Exp3-D-0	0.7	0.7	0.31	genus	Root	Bacteria	Bacteroidota	Bacteroidia	B-17B0	B-17BO	PALSA-968	NA
	M16E-65-Root-Exp3-D-0	M16E-65-Root	D-0	Exp3	20/09/2022	16	OSPW	Typha	E	Washed Roots	NS.LH00487_0019.005.NEBNext_i701---NEBNext_i503.M16E-65-Root-Exp3-D-0	2.07	2.07	0.91	genus	Root	Bacteria	Myxococcota	Polyangia	Polyangiales	Polyangiaceae	PMG-095	NA
	M16E-65-Root-Exp3-D-0	M16E-65-Root	D-0	Exp3	20/09/2022	16	OSPW	Typha	E	Washed Roots	NS.LH00487_0019.005.NEBNext_i701---NEBNext_i503.M16E-65-Root-Exp3-D-0	0.78	0.78	0.34	genus	Root	Bacteria	Acidobacteriota	Terriglobia	Bryobacterales	Bryobacteraceae	F-183	NA
	M16E-65-Root-Exp3-D-0	M16E-65-Root	D-0	Exp3	20/09/2022	16	OSPW	Typha	E	Washed Roots	NS.LH00487_0019.005.NEBNext_i701---NEBNext_i503.M16E-65-Root-Exp3-D-0	0.65	0.65	0.29	genus	Root	Bacteria	Verrucomicrobiota	Verrucomicrobiae	Limisphaerales	UBA11358	UBA11358	NA
	M16E-65-Root-Exp3-D-0	M16E-65-Root	D-0	Exp3	20/09/2022	16	OSPW	Typha	E	Washed Roots	NS.LH00487_0019.005.NEBNext_i701---NEBNext_i503.M16E-65-Root-Exp3-D-0	0.83	0.83	0.37	genus	Root	Bacteria	Verrucomicrobiota	Verrucomicrobiae	Verrucomicrobiales	Verrucomicrobiaceae	Prosthecobacter	NA
	M16E-65-Root-Exp3-D-0	M16E-65-Root	D-0	Exp3	20/09/2022	16	OSPW	Typha	E	Washed Roots	NS.LH00487_0019.005.NEBNext_i701---NEBNext_i503.M16E-65-Root-Exp3-D-0	1.64	1.64	0.72	species	Root	Bacteria	Pseudomonadota	Gammaproteobacteria	Burkholderiales	Burkholderiaceae	LMDS01	LMDS01 sp001425865
	M16E-65-Root-Exp3-D-0	M16E-65-Root	D-0	Exp3	20/09/2022	16	OSPW	Typha	E	Washed Roots	NS.LH00487_0019.005.NEBNext_i701---NEBNext_i503.M16E-65-Root-Exp3-D-0	1.28	1.28	0.56	species	Root	Bacteria	Pseudomonadota	Gammaproteobacteria	Burkholderiales	Burkholderiaceae	Scleromatobacter	Scleromatobacter sp019510465
	M16E-65-Root-Exp3-D-0	M16E-65-Root	D-0	Exp3	20/09/2022	16	OSPW	Typha	E	Washed Roots	NS.LH00487_0019.005.NEBNext_i701---NEBNext_i503.M16E-65-Root-Exp3-D-0	4.15	4.15	1.83	species	Root	Bacteria	Pseudomonadota	Gammaproteobacteria	Burkholderiales	Burkholderiaceae	Scleromatobacter	Scleromatobacter humisilvae
	M16E-65-Root-Exp3-D-0	M16E-65-Root	D-0	Exp3	20/09/2022	16	OSPW	Typha	E	Washed Roots	NS.LH00487_0019.005.NEBNext_i701---NEBNext_i503.M16E-65-Root-Exp3-D-0	0.48	0.48	0.21	species	Root	Bacteria	Pseudomonadota	Gammaproteobacteria	Burkholderiales	Burkholderiaceae	Curvibacter	Curvibacter lanceolatus
	M16E-65-Root-Exp3-D-0	M16E-65-Root	D-0	Exp3	20/09/2022	16	OSPW	Typha	E	Washed Roots	NS.LH00487_0019.005.NEBNext_i701---NEBNext_i503.M16E-65-Root-Exp3-D-0	1.34	1.34	0.59	species	Root	Bacteria	Pseudomonadota	Gammaproteobacteria	Burkholderiales	Burkholderiaceae	Curvibacter	Curvibacter gracilis
	M16E-65-Root-Exp3-D-0	M16E-65-Root	D-0	Exp3	20/09/2022	16	OSPW	Typha	E	Washed Roots	NS.LH00487_0019.005.NEBNext_i701---NEBNext_i503.M16E-65-Root-Exp3-D-0	0.66	0.66	0.29	species	Root	Bacteria	Pseudomonadota	Gammaproteobacteria	Burkholderiales	Burkholderiaceae	Rhodoferax_B	Rhodoferax_B sp026400275
	M16E-65-Root-Exp3-D-0	M16E-65-Root	D-0	Exp3	20/09/2022	16	OSPW	Typha	E	Washed Roots	NS.LH00487_0019.005.NEBNext_i701---NEBNext_i503.M16E-65-Root-Exp3-D-0	0.57	0.57	0.25	species	Root	Bacteria	Pseudomonadota	Gammaproteobacteria	Steroidobacterales	Steroidobacteraceae	CAIKZZ01	CAIKZZ01 sp018241525
	M16E-65-Root-Exp3-D-0	M16E-65-Root	D-0	Exp3	20/09/2022	16	OSPW	Typha	E	Washed Roots	NS.LH00487_0019.005.NEBNext_i701---NEBNext_i503.M16E-65-Root-Exp3-D-0	0.47	0.47	0.21	species	Root	Bacteria	Pseudomonadota	Gammaproteobacteria	Pseudomonadales	Pseudomonadaceae	Pseudomonas_E	Pseudomonas_E sp002018875
	M16E-65-Root-Exp3-D-0	M16E-65-Root	D-0	Exp3	20/09/2022	16	OSPW	Typha	E	Washed Roots	NS.LH00487_0019.005.NEBNext_i701---NEBNext_i503.M16E-65-Root-Exp3-D-0	0.76	0.76	0.33	species	Root	Bacteria	Pseudomonadota	Alphaproteobacteria	Rhizobiales	Beijerinckiaceae	Roseiarcus	Roseiarcus sp025358745
	M16E-65-Root-Exp3-D-0	M16E-65-Root	D-0	Exp3	20/09/2022	16	OSPW	Typha	E	Washed Roots	NS.LH00487_0019.005.NEBNext_i701---NEBNext_i503.M16E-65-Root-Exp3-D-0	0.98	0.98	0.43	species	Root	Bacteria	Pseudomonadota	Alphaproteobacteria	Rhizobiales	Xanthobacteraceae	Bradyrhizobium	Bradyrhizobium sp900113735
	M16E-65-Root-Exp3-D-0	M16E-65-Root	D-0	Exp3	20/09/2022	16	OSPW	Typha	E	Washed Roots	NS.LH00487_0019.005.NEBNext_i701---NEBNext_i503.M16E-65-Root-Exp3-D-0	0.81	0.81	0.36	species	Root	Bacteria	Pseudomonadota	Alphaproteobacteria	Rhizobiales	Xanthobacteraceae	Bradyrhizobium	Bradyrhizobium sp003963435
	M16E-65-Root-Exp3-D-0	M16E-65-Root	D-0	Exp3	20/09/2022	16	OSPW	Typha	E	Washed Roots	NS.LH00487_0019.005.NEBNext_i701---NEBNext_i503.M16E-65-Root-Exp3-D-0	3.18	3.18	1.4	species	Root	Bacteria	Pseudomonadota	Alphaproteobacteria	Rhizobiales	Rhizobiaceae	Ensifer_A	Ensifer_A sp021026315
	M16E-65-Root-Exp3-D-0	M16E-65-Root	D-0	Exp3	20/09/2022	16	OSPW	Typha	E	Washed Roots	NS.LH00487_0019.005.NEBNext_i701---NEBNext_i503.M16E-65-Root-Exp3-D-0	2.63	2.63	1.16	species	Root	Bacteria	Pseudomonadota	Alphaproteobacteria	Rhizobiales	Rhizobiaceae	Ensifer_A	Ensifer_A sp021026335
	M16E-65-Root-Exp3-D-0	M16E-65-Root	D-0	Exp3	20/09/2022	16	OSPW	Typha	E	Washed Roots	NS.LH00487_0019.005.NEBNext_i701---NEBNext_i503.M16E-65-Root-Exp3-D-0	0.52	0.52	0.23	species	Root	Bacteria	Pseudomonadota	Alphaproteobacteria	Rhizobiales	Rhizobiaceae	Rhizobium	Rhizobium rhododendri
	M16E-65-Root-Exp3-D-0	M16E-65-Root	D-0	Exp3	20/09/2022	16	OSPW	Typha	E	Washed Roots	NS.LH00487_0019.005.NEBNext_i701---NEBNext_i503.M16E-65-Root-Exp3-D-0	0.59	0.59	0.26	species	Root	Bacteria	Pseudomonadota	Alphaproteobacteria	Sphingomonadales	Sphingomonadaceae	Novosphingobium	Novosphingobium sp012932495
	M16E-65-Root-Exp3-D-0	M16E-65-Root	D-0	Exp3	20/09/2022	16	OSPW	Typha	E	Washed Roots	NS.LH00487_0019.005.NEBNext_i701---NEBNext_i503.M16E-65-Root-Exp3-D-0	1.09	1.09	0.48	species	Root	Bacteria	Bacteroidota	Bacteroidia	Chitinophagales	Chitinophagaceae	Puia	Puia sp001898505
	M18E-66-Root-Exp3-D-0	M18E-66-Root	D-0	Exp3	20/09/2022	18	OSPW	Typha	E	Washed Roots	NS.LH00487_0019.005.NEBNext_i703---NEBNext_i504.M18E-66-Root-Exp3-D-0	0	56.54	100	root	Root	NA	NA	NA	NA	NA	NA	NA
	M18E-66-Root-Exp3-D-0	M18E-66-Root	D-0	Exp3	20/09/2022	18	OSPW	Typha	E	Washed Roots	NS.LH00487_0019.005.NEBNext_i703---NEBNext_i504.M18E-66-Root-Exp3-D-0	9.78	56.54	100	domain	Root	Bacteria	NA	NA	NA	NA	NA	NA
	M18E-66-Root-Exp3-D-0	M18E-66-Root	D-0	Exp3	20/09/2022	18	OSPW	Typha	E	Washed Roots	NS.LH00487_0019.005.NEBNext_i703---NEBNext_i504.M18E-66-Root-Exp3-D-0	0.17	0.58	1.03	phylum	Root	Bacteria	Actinomycetota	NA	NA	NA	NA	NA
	M18E-66-Root-Exp3-D-0	M18E-66-Root	D-0	Exp3	20/09/2022	18	OSPW	Typha	E	Washed Roots	NS.LH00487_0019.005.NEBNext_i703---NEBNext_i504.M18E-66-Root-Exp3-D-0	2.25	35.48	62.75	phylum	Root	Bacteria	Pseudomonadota	NA	NA	NA	NA	NA
	M18E-66-Root-Exp3-D-0	M18E-66-Root	D-0	Exp3	20/09/2022	18	OSPW	Typha	E	Washed Roots	NS.LH00487_0019.005.NEBNext_i703---NEBNext_i504.M18E-66-Root-Exp3-D-0	0.25	1.08	1.91	phylum	Root	Bacteria	Planctomycetota	NA	NA	NA	NA	NA
	M18E-66-Root-Exp3-D-0	M18E-66-Root	D-0	Exp3	20/09/2022	18	OSPW	Typha	E	Washed Roots	NS.LH00487_0019.005.NEBNext_i703---NEBNext_i504.M18E-66-Root-Exp3-D-0	0.75	0.75	1.33	phylum	Root	Bacteria	Acidobacteriota	NA	NA	NA	NA	NA
	M18E-66-Root-Exp3-D-0	M18E-66-Root	D-0	Exp3	20/09/2022	18	OSPW	Typha	E	Washed Roots	NS.LH00487_0019.005.NEBNext_i703---NEBNext_i504.M18E-66-Root-Exp3-D-0	0	8.87	15.69	phylum	Root	Bacteria	Bacteroidota	NA	NA	NA	NA	NA
	M18E-66-Root-Exp3-D-0	M18E-66-Root	D-0	Exp3	20/09/2022	18	OSPW	Typha	E	Washed Roots	NS.LH00487_0019.005.NEBNext_i703---NEBNext_i504.M18E-66-Root-Exp3-D-0	0.41	0.41	0.73	class	Root	Bacteria	Actinomycetota	Actinomycetes	NA	NA	NA	NA
	M18E-66-Root-Exp3-D-0	M18E-66-Root	D-0	Exp3	20/09/2022	18	OSPW	Typha	E	Washed Roots	NS.LH00487_0019.005.NEBNext_i703---NEBNext_i504.M18E-66-Root-Exp3-D-0	4.36	11.82	20.91	class	Root	Bacteria	Pseudomonadota	Alphaproteobacteria	NA	NA	NA	NA
	M18E-66-Root-Exp3-D-0	M18E-66-Root	D-0	Exp3	20/09/2022	18	OSPW	Typha	E	Washed Roots	NS.LH00487_0019.005.NEBNext_i703---NEBNext_i504.M18E-66-Root-Exp3-D-0	0.84	21.41	37.87	class	Root	Bacteria	Pseudomonadota	Gammaproteobacteria	NA	NA	NA	NA
	M18E-66-Root-Exp3-D-0	M18E-66-Root	D-0	Exp3	20/09/2022	18	OSPW	Typha	E	Washed Roots	NS.LH00487_0019.005.NEBNext_i703---NEBNext_i504.M18E-66-Root-Exp3-D-0	0.83	0.83	1.47	class	Root	Bacteria	Planctomycetota	Planctomycetia	NA	NA	NA	NA
	M18E-66-Root-Exp3-D-0	M18E-66-Root	D-0	Exp3	20/09/2022	18	OSPW	Typha	E	Washed Roots	NS.LH00487_0019.005.NEBNext_i703---NEBNext_i504.M18E-66-Root-Exp3-D-0	2.99	8.87	15.69	class	Root	Bacteria	Bacteroidota	Bacteroidia	NA	NA	NA	NA
	M18E-66-Root-Exp3-D-0	M18E-66-Root	D-0	Exp3	20/09/2022	18	OSPW	Typha	E	Washed Roots	NS.LH00487_0019.005.NEBNext_i703---NEBNext_i504.M18E-66-Root-Exp3-D-0	3.02	6.46	11.43	order	Root	Bacteria	Pseudomonadota	Alphaproteobacteria	Rhizobiales	NA	NA	NA
	M18E-66-Root-Exp3-D-0	M18E-66-Root	D-0	Exp3	20/09/2022	18	OSPW	Typha	E	Washed Roots	NS.LH00487_0019.005.NEBNext_i703---NEBNext_i504.M18E-66-Root-Exp3-D-0	0.5	0.5	0.88	order	Root	Bacteria	Pseudomonadota	Alphaproteobacteria	Caulobacterales	NA	NA	NA
	M18E-66-Root-Exp3-D-0	M18E-66-Root	D-0	Exp3	20/09/2022	18	OSPW	Typha	E	Washed Roots	NS.LH00487_0019.005.NEBNext_i703---NEBNext_i504.M18E-66-Root-Exp3-D-0	0	0.5	0.88	order	Root	Bacteria	Pseudomonadota	Alphaproteobacteria	Sphingomonadales	NA	NA	NA
	M18E-66-Root-Exp3-D-0	M18E-66-Root	D-0	Exp3	20/09/2022	18	OSPW	Typha	E	Washed Roots	NS.LH00487_0019.005.NEBNext_i703---NEBNext_i504.M18E-66-Root-Exp3-D-0	1.11	19.88	35.16	order	Root	Bacteria	Pseudomonadota	Gammaproteobacteria	Burkholderiales	NA	NA	NA
	M18E-66-Root-Exp3-D-0	M18E-66-Root	D-0	Exp3	20/09/2022	18	OSPW	Typha	E	Washed Roots	NS.LH00487_0019.005.NEBNext_i703---NEBNext_i504.M18E-66-Root-Exp3-D-0	0.25	0.25	0.44	order	Root	Bacteria	Pseudomonadota	Gammaproteobacteria	Pseudomonadales	NA	NA	NA
	M18E-66-Root-Exp3-D-0	M18E-66-Root	D-0	Exp3	20/09/2022	18	OSPW	Typha	E	Washed Roots	NS.LH00487_0019.005.NEBNext_i703---NEBNext_i504.M18E-66-Root-Exp3-D-0	0.44	0.44	0.78	order	Root	Bacteria	Pseudomonadota	Gammaproteobacteria	Enterobacterales	NA	NA	NA
	M18E-66-Root-Exp3-D-0	M18E-66-Root	D-0	Exp3	20/09/2022	18	OSPW	Typha	E	Washed Roots	NS.LH00487_0019.005.NEBNext_i703---NEBNext_i504.M18E-66-Root-Exp3-D-0	0.25	5.22	9.23	order	Root	Bacteria	Bacteroidota	Bacteroidia	Flavobacteriales	NA	NA	NA
	M18E-66-Root-Exp3-D-0	M18E-66-Root	D-0	Exp3	20/09/2022	18	OSPW	Typha	E	Washed Roots	NS.LH00487_0019.005.NEBNext_i703---NEBNext_i504.M18E-66-Root-Exp3-D-0	0.66	0.66	1.17	order	Root	Bacteria	Bacteroidota	Bacteroidia	Chitinophagales	NA	NA	NA
	M18E-66-Root-Exp3-D-0	M18E-66-Root	D-0	Exp3	20/09/2022	18	OSPW	Typha	E	Washed Roots	NS.LH00487_0019.005.NEBNext_i703---NEBNext_i504.M18E-66-Root-Exp3-D-0	1.08	1.08	1.91	family	Root	Bacteria	Pseudomonadota	Alphaproteobacteria	Rhizobiales	Rhizobiaceae	NA	NA
	M18E-66-Root-Exp3-D-0	M18E-66-Root	D-0	Exp3	20/09/2022	18	OSPW	Typha	E	Washed Roots	NS.LH00487_0019.005.NEBNext_i703---NEBNext_i504.M18E-66-Root-Exp3-D-0	0.8	1.38	2.44	family	Root	Bacteria	Pseudomonadota	Alphaproteobacteria	Rhizobiales	Xanthobacteraceae	NA	NA
	M18E-66-Root-Exp3-D-0	M18E-66-Root	D-0	Exp3	20/09/2022	18	OSPW	Typha	E	Washed Roots	NS.LH00487_0019.005.NEBNext_i703---NEBNext_i504.M18E-66-Root-Exp3-D-0	0.12	0.48	0.85	family	Root	Bacteria	Pseudomonadota	Alphaproteobacteria	Rhizobiales	Pleomorphomonadaceae	NA	NA
	M18E-66-Root-Exp3-D-0	M18E-66-Root	D-0	Exp3	20/09/2022	18	OSPW	Typha	E	Washed Roots	NS.LH00487_0019.005.NEBNext_i703---NEBNext_i504.M18E-66-Root-Exp3-D-0	0	0.5	0.88	family	Root	Bacteria	Pseudomonadota	Alphaproteobacteria	Rhizobiales	Devosiaceae	NA	NA
	M18E-66-Root-Exp3-D-0	M18E-66-Root	D-0	Exp3	20/09/2022	18	OSPW	Typha	E	Washed Roots	NS.LH00487_0019.005.NEBNext_i703---NEBNext_i504.M18E-66-Root-Exp3-D-0	0.5	0.5	0.88	family	Root	Bacteria	Pseudomonadota	Alphaproteobacteria	Sphingomonadales	Sphingomonadaceae	NA	NA
	M18E-66-Root-Exp3-D-0	M18E-66-Root	D-0	Exp3	20/09/2022	18	OSPW	Typha	E	Washed Roots	NS.LH00487_0019.005.NEBNext_i703---NEBNext_i504.M18E-66-Root-Exp3-D-0	0.09	2.46	4.35	family	Root	Bacteria	Pseudomonadota	Gammaproteobacteria	Burkholderiales	Methylophilaceae	NA	NA
	M18E-66-Root-Exp3-D-0	M18E-66-Root	D-0	Exp3	20/09/2022	18	OSPW	Typha	E	Washed Roots	NS.LH00487_0019.005.NEBNext_i703---NEBNext_i504.M18E-66-Root-Exp3-D-0	8.1	15.32	27.1	family	Root	Bacteria	Pseudomonadota	Gammaproteobacteria	Burkholderiales	Burkholderiaceae	NA	NA
	M18E-66-Root-Exp3-D-0	M18E-66-Root	D-0	Exp3	20/09/2022	18	OSPW	Typha	E	Washed Roots	NS.LH00487_0019.005.NEBNext_i703---NEBNext_i504.M18E-66-Root-Exp3-D-0	0.99	0.99	1.75	family	Root	Bacteria	Pseudomonadota	Gammaproteobacteria	Burkholderiales	Rhodocyclaceae	NA	NA
	M18E-66-Root-Exp3-D-0	M18E-66-Root	D-0	Exp3	20/09/2022	18	OSPW	Typha	E	Washed Roots	NS.LH00487_0019.005.NEBNext_i703---NEBNext_i504.M18E-66-Root-Exp3-D-0	0	4.97	8.79	family	Root	Bacteria	Bacteroidota	Bacteroidia	Flavobacteriales	Flavobacteriaceae	NA	NA
	M18E-66-Root-Exp3-D-0	M18E-66-Root	D-0	Exp3	20/09/2022	18	OSPW	Typha	E	Washed Roots	NS.LH00487_0019.005.NEBNext_i703---NEBNext_i504.M18E-66-Root-Exp3-D-0	0.58	0.58	1.03	genus	Root	Bacteria	Pseudomonadota	Alphaproteobacteria	Rhizobiales	Xanthobacteraceae	Bradyrhizobium	NA
	M18E-66-Root-Exp3-D-0	M18E-66-Root	D-0	Exp3	20/09/2022	18	OSPW	Typha	E	Washed Roots	NS.LH00487_0019.005.NEBNext_i703---NEBNext_i504.M18E-66-Root-Exp3-D-0	0.36	0.36	0.64	genus	Root	Bacteria	Pseudomonadota	Alphaproteobacteria	Rhizobiales	Pleomorphomonadaceae	Pleomorphomonas	NA
	M18E-66-Root-Exp3-D-0	M18E-66-Root	D-0	Exp3	20/09/2022	18	OSPW	Typha	E	Washed Roots	NS.LH00487_0019.005.NEBNext_i703---NEBNext_i504.M18E-66-Root-Exp3-D-0	0.5	0.5	0.88	genus	Root	Bacteria	Pseudomonadota	Alphaproteobacteria	Rhizobiales	Devosiaceae	Devosia_A	NA
	M18E-66-Root-Exp3-D-0	M18E-66-Root	D-0	Exp3	20/09/2022	18	OSPW	Typha	E	Washed Roots	NS.LH00487_0019.005.NEBNext_i703---NEBNext_i504.M18E-66-Root-Exp3-D-0	2.37	2.37	4.19	genus	Root	Bacteria	Pseudomonadota	Gammaproteobacteria	Burkholderiales	Methylophilaceae	Methylophilus	NA
	M18E-66-Root-Exp3-D-0	M18E-66-Root	D-0	Exp3	20/09/2022	18	OSPW	Typha	E	Washed Roots	NS.LH00487_0019.005.NEBNext_i703---NEBNext_i504.M18E-66-Root-Exp3-D-0	0.39	1.53	2.71	genus	Root	Bacteria	Pseudomonadota	Gammaproteobacteria	Burkholderiales	Burkholderiaceae	Curvibacter	NA
	M18E-66-Root-Exp3-D-0	M18E-66-Root	D-0	Exp3	20/09/2022	18	OSPW	Typha	E	Washed Roots	NS.LH00487_0019.005.NEBNext_i703---NEBNext_i504.M18E-66-Root-Exp3-D-0	0.17	0.82	1.45	genus	Root	Bacteria	Pseudomonadota	Gammaproteobacteria	Burkholderiales	Burkholderiaceae	Acidovorax	NA
	M18E-66-Root-Exp3-D-0	M18E-66-Root	D-0	Exp3	20/09/2022	18	OSPW	Typha	E	Washed Roots	NS.LH00487_0019.005.NEBNext_i703---NEBNext_i504.M18E-66-Root-Exp3-D-0	1.53	1.53	2.71	genus	Root	Bacteria	Pseudomonadota	Gammaproteobacteria	Burkholderiales	Burkholderiaceae	Ideonella	NA
	M18E-66-Root-Exp3-D-0	M18E-66-Root	D-0	Exp3	20/09/2022	18	OSPW	Typha	E	Washed Roots	NS.LH00487_0019.005.NEBNext_i703---NEBNext_i504.M18E-66-Root-Exp3-D-0	1.79	1.79	3.17	genus	Root	Bacteria	Pseudomonadota	Gammaproteobacteria	Burkholderiales	Burkholderiaceae	Pelomonas	NA
	M18E-66-Root-Exp3-D-0	M18E-66-Root	D-0	Exp3	20/09/2022	18	OSPW	Typha	E	Washed Roots	NS.LH00487_0019.005.NEBNext_i703---NEBNext_i504.M18E-66-Root-Exp3-D-0	1	1	1.77	genus	Root	Bacteria	Pseudomonadota	Gammaproteobacteria	Burkholderiales	Burkholderiaceae	Rhodoferax_B	NA
	M18E-66-Root-Exp3-D-0	M18E-66-Root	D-0	Exp3	20/09/2022	18	OSPW	Typha	E	Washed Roots	NS.LH00487_0019.005.NEBNext_i703---NEBNext_i504.M18E-66-Root-Exp3-D-0	0.55	0.55	0.97	genus	Root	Bacteria	Pseudomonadota	Gammaproteobacteria	Burkholderiales	Burkholderiaceae	LMDS01	NA
	M18E-66-Root-Exp3-D-0	M18E-66-Root	D-0	Exp3	20/09/2022	18	OSPW	Typha	E	Washed Roots	NS.LH00487_0019.005.NEBNext_i703---NEBNext_i504.M18E-66-Root-Exp3-D-0	3.22	4.97	8.79	genus	Root	Bacteria	Bacteroidota	Bacteroidia	Flavobacteriales	Flavobacteriaceae	Flavobacterium	NA
	M18E-66-Root-Exp3-D-0	M18E-66-Root	D-0	Exp3	20/09/2022	18	OSPW	Typha	E	Washed Roots	NS.LH00487_0019.005.NEBNext_i703---NEBNext_i504.M18E-66-Root-Exp3-D-0	0.56	0.56	0.99	species	Root	Bacteria	Pseudomonadota	Gammaproteobacteria	Burkholderiales	Burkholderiaceae	Curvibacter	Curvibacter lanceolatus
	M18E-66-Root-Exp3-D-0	M18E-66-Root	D-0	Exp3	20/09/2022	18	OSPW	Typha	E	Washed Roots	NS.LH00487_0019.005.NEBNext_i703---NEBNext_i504.M18E-66-Root-Exp3-D-0	0.58	0.58	1.03	species	Root	Bacteria	Pseudomonadota	Gammaproteobacteria	Burkholderiales	Burkholderiaceae	Curvibacter	Curvibacter gracilis
	M18E-66-Root-Exp3-D-0	M18E-66-Root	D-0	Exp3	20/09/2022	18	OSPW	Typha	E	Washed Roots	NS.LH00487_0019.005.NEBNext_i703---NEBNext_i504.M18E-66-Root-Exp3-D-0	0.65	0.65	1.15	species	Root	Bacteria	Pseudomonadota	Gammaproteobacteria	Burkholderiales	Burkholderiaceae	Acidovorax	Acidovorax sp002754495
	M18E-66-Root-Exp3-D-0	M18E-66-Root	D-0	Exp3	20/09/2022	18	OSPW	Typha	E	Washed Roots	NS.LH00487_0019.005.NEBNext_i703---NEBNext_i504.M18E-66-Root-Exp3-D-0	1.01	1.01	1.79	species	Root	Bacteria	Bacteroidota	Bacteroidia	Flavobacteriales	Flavobacteriaceae	Flavobacterium	Flavobacterium sp001975985
	M18E-66-Root-Exp3-D-0	M18E-66-Root	D-0	Exp3	20/09/2022	18	OSPW	Typha	E	Washed Roots	NS.LH00487_0019.005.NEBNext_i703---NEBNext_i504.M18E-66-Root-Exp3-D-0	0.74	0.74	1.31	species	Root	Bacteria	Bacteroidota	Bacteroidia	Flavobacteriales	Flavobacteriaceae	Flavobacterium	Flavobacterium sp029959285
	M22E-69-Root-Exp3-D-0	M22E-69-Root	D-0	Exp3	20/09/2022	22	ROW	Typha	E	Washed Roots	NS.LH00487_0019.005.NEBNext_i701---NEBNext_i502.M22E-69-Root-Exp3-D-0	0	177.44	100	root	Root	NA	NA	NA	NA	NA	NA	NA
	M22E-69-Root-Exp3-D-0	M22E-69-Root	D-0	Exp3	20/09/2022	22	ROW	Typha	E	Washed Roots	NS.LH00487_0019.005.NEBNext_i701---NEBNext_i502.M22E-69-Root-Exp3-D-0	0.46	0.46	0.26	domain	Root	Archaea	NA	NA	NA	NA	NA	NA
	M22E-69-Root-Exp3-D-0	M22E-69-Root	D-0	Exp3	20/09/2022	22	ROW	Typha	E	Washed Roots	NS.LH00487_0019.005.NEBNext_i701---NEBNext_i502.M22E-69-Root-Exp3-D-0	24.77	176.98	99.74	domain	Root	Bacteria	NA	NA	NA	NA	NA	NA
	M22E-69-Root-Exp3-D-0	M22E-69-Root	D-0	Exp3	20/09/2022	22	ROW	Typha	E	Washed Roots	NS.LH00487_0019.005.NEBNext_i701---NEBNext_i502.M22E-69-Root-Exp3-D-0	5.43	117.3	66.11	phylum	Root	Bacteria	Pseudomonadota	NA	NA	NA	NA	NA
	M22E-69-Root-Exp3-D-0	M22E-69-Root	D-0	Exp3	20/09/2022	22	ROW	Typha	E	Washed Roots	NS.LH00487_0019.005.NEBNext_i701---NEBNext_i502.M22E-69-Root-Exp3-D-0	0.17	5.14	2.9	phylum	Root	Bacteria	Verrucomicrobiota	NA	NA	NA	NA	NA
	M22E-69-Root-Exp3-D-0	M22E-69-Root	D-0	Exp3	20/09/2022	22	ROW	Typha	E	Washed Roots	NS.LH00487_0019.005.NEBNext_i701---NEBNext_i502.M22E-69-Root-Exp3-D-0	0.33	10.1	5.69	phylum	Root	Bacteria	Planctomycetota	NA	NA	NA	NA	NA
	M22E-69-Root-Exp3-D-0	M22E-69-Root	D-0	Exp3	20/09/2022	22	ROW	Typha	E	Washed Roots	NS.LH00487_0019.005.NEBNext_i701---NEBNext_i502.M22E-69-Root-Exp3-D-0	0.17	0.6	0.34	phylum	Root	Bacteria	Myxococcota	NA	NA	NA	NA	NA
	M22E-69-Root-Exp3-D-0	M22E-69-Root	D-0	Exp3	20/09/2022	22	ROW	Typha	E	Washed Roots	NS.LH00487_0019.005.NEBNext_i701---NEBNext_i502.M22E-69-Root-Exp3-D-0	0.33	0.83	0.47	phylum	Root	Bacteria	Bdellovibrionota	NA	NA	NA	NA	NA
	M22E-69-Root-Exp3-D-0	M22E-69-Root	D-0	Exp3	20/09/2022	22	ROW	Typha	E	Washed Roots	NS.LH00487_0019.005.NEBNext_i701---NEBNext_i502.M22E-69-Root-Exp3-D-0	0.83	1.24	0.7	phylum	Root	Bacteria	Actinomycetota	NA	NA	NA	NA	NA
	M22E-69-Root-Exp3-D-0	M22E-69-Root	D-0	Exp3	20/09/2022	22	ROW	Typha	E	Washed Roots	NS.LH00487_0019.005.NEBNext_i701---NEBNext_i502.M22E-69-Root-Exp3-D-0	0.08	1.41	0.79	phylum	Root	Bacteria	Acidobacteriota	NA	NA	NA	NA	NA
	M22E-69-Root-Exp3-D-0	M22E-69-Root	D-0	Exp3	20/09/2022	22	ROW	Typha	E	Washed Roots	NS.LH00487_0019.005.NEBNext_i701---NEBNext_i502.M22E-69-Root-Exp3-D-0	0	14.85	8.37	phylum	Root	Bacteria	Bacteroidota	NA	NA	NA	NA	NA
	M22E-69-Root-Exp3-D-0	M22E-69-Root	D-0	Exp3	20/09/2022	22	ROW	Typha	E	Washed Roots	NS.LH00487_0019.005.NEBNext_i701---NEBNext_i502.M22E-69-Root-Exp3-D-0	0	0.33	0.19	phylum	Root	Bacteria	Cyanobacteriota	NA	NA	NA	NA	NA
	M22E-69-Root-Exp3-D-0	M22E-69-Root	D-0	Exp3	20/09/2022	22	ROW	Typha	E	Washed Roots	NS.LH00487_0019.005.NEBNext_i701---NEBNext_i502.M22E-69-Root-Exp3-D-0	0	0.41	0.23	phylum	Root	Bacteria	Bacillota	NA	NA	NA	NA	NA
	M22E-69-Root-Exp3-D-0	M22E-69-Root	D-0	Exp3	20/09/2022	22	ROW	Typha	E	Washed Roots	NS.LH00487_0019.005.NEBNext_i701---NEBNext_i502.M22E-69-Root-Exp3-D-0	8.51	42.45	23.92	class	Root	Bacteria	Pseudomonadota	Alphaproteobacteria	NA	NA	NA	NA
	M22E-69-Root-Exp3-D-0	M22E-69-Root	D-0	Exp3	20/09/2022	22	ROW	Typha	E	Washed Roots	NS.LH00487_0019.005.NEBNext_i701---NEBNext_i502.M22E-69-Root-Exp3-D-0	3.01	69.42	39.12	class	Root	Bacteria	Pseudomonadota	Gammaproteobacteria	NA	NA	NA	NA
	M22E-69-Root-Exp3-D-0	M22E-69-Root	D-0	Exp3	20/09/2022	22	ROW	Typha	E	Washed Roots	NS.LH00487_0019.005.NEBNext_i701---NEBNext_i502.M22E-69-Root-Exp3-D-0	0.83	4.97	2.8	class	Root	Bacteria	Verrucomicrobiota	Verrucomicrobiae	NA	NA	NA	NA
	M22E-69-Root-Exp3-D-0	M22E-69-Root	D-0	Exp3	20/09/2022	22	ROW	Typha	E	Washed Roots	NS.LH00487_0019.005.NEBNext_i701---NEBNext_i502.M22E-69-Root-Exp3-D-0	1	9.77	5.51	class	Root	Bacteria	Planctomycetota	Planctomycetia	NA	NA	NA	NA
	M22E-69-Root-Exp3-D-0	M22E-69-Root	D-0	Exp3	20/09/2022	22	ROW	Typha	E	Washed Roots	NS.LH00487_0019.005.NEBNext_i701---NEBNext_i502.M22E-69-Root-Exp3-D-0	0	0.43	0.24	class	Root	Bacteria	Myxococcota	Polyangia	NA	NA	NA	NA
	M22E-69-Root-Exp3-D-0	M22E-69-Root	D-0	Exp3	20/09/2022	22	ROW	Typha	E	Washed Roots	NS.LH00487_0019.005.NEBNext_i701---NEBNext_i502.M22E-69-Root-Exp3-D-0	0	0.5	0.28	class	Root	Bacteria	Bdellovibrionota	UBA1018	NA	NA	NA	NA
	M22E-69-Root-Exp3-D-0	M22E-69-Root	D-0	Exp3	20/09/2022	22	ROW	Typha	E	Washed Roots	NS.LH00487_0019.005.NEBNext_i701---NEBNext_i502.M22E-69-Root-Exp3-D-0	0.41	0.41	0.23	class	Root	Bacteria	Actinomycetota	Actinomycetes	NA	NA	NA	NA
	M22E-69-Root-Exp3-D-0	M22E-69-Root	D-0	Exp3	20/09/2022	22	ROW	Typha	E	Washed Roots	NS.LH00487_0019.005.NEBNext_i701---NEBNext_i502.M22E-69-Root-Exp3-D-0	0	1.33	0.75	class	Root	Bacteria	Acidobacteriota	Terriglobia	NA	NA	NA	NA
	M22E-69-Root-Exp3-D-0	M22E-69-Root	D-0	Exp3	20/09/2022	22	ROW	Typha	E	Washed Roots	NS.LH00487_0019.005.NEBNext_i701---NEBNext_i502.M22E-69-Root-Exp3-D-0	2.36	14.85	8.37	class	Root	Bacteria	Bacteroidota	Bacteroidia	NA	NA	NA	NA
	M22E-69-Root-Exp3-D-0	M22E-69-Root	D-0	Exp3	20/09/2022	22	ROW	Typha	E	Washed Roots	NS.LH00487_0019.005.NEBNext_i701---NEBNext_i502.M22E-69-Root-Exp3-D-0	0.33	0.33	0.19	class	Root	Bacteria	Cyanobacteriota	Cyanobacteriia	NA	NA	NA	NA
	M22E-69-Root-Exp3-D-0	M22E-69-Root	D-0	Exp3	20/09/2022	22	ROW	Typha	E	Washed Roots	NS.LH00487_0019.005.NEBNext_i701---NEBNext_i502.M22E-69-Root-Exp3-D-0	0.41	0.41	0.23	class	Root	Bacteria	Bacillota	Clostridia	NA	NA	NA	NA
	M22E-69-Root-Exp3-D-0	M22E-69-Root	D-0	Exp3	20/09/2022	22	ROW	Typha	E	Washed Roots	NS.LH00487_0019.005.NEBNext_i701---NEBNext_i502.M22E-69-Root-Exp3-D-0	6.09	27.23	15.35	order	Root	Bacteria	Pseudomonadota	Alphaproteobacteria	Rhizobiales	NA	NA	NA
	M22E-69-Root-Exp3-D-0	M22E-69-Root	D-0	Exp3	20/09/2022	22	ROW	Typha	E	Washed Roots	NS.LH00487_0019.005.NEBNext_i701---NEBNext_i502.M22E-69-Root-Exp3-D-0	0.08	1.08	0.61	order	Root	Bacteria	Pseudomonadota	Alphaproteobacteria	Caulobacterales	NA	NA	NA
	M22E-69-Root-Exp3-D-0	M22E-69-Root	D-0	Exp3	20/09/2022	22	ROW	Typha	E	Washed Roots	NS.LH00487_0019.005.NEBNext_i701---NEBNext_i502.M22E-69-Root-Exp3-D-0	0	5.01	2.82	order	Root	Bacteria	Pseudomonadota	Alphaproteobacteria	Sphingomonadales	NA	NA	NA
	M22E-69-Root-Exp3-D-0	M22E-69-Root	D-0	Exp3	20/09/2022	22	ROW	Typha	E	Washed Roots	NS.LH00487_0019.005.NEBNext_i701---NEBNext_i502.M22E-69-Root-Exp3-D-0	0	0.62	0.35	order	Root	Bacteria	Pseudomonadota	Alphaproteobacteria	Reyranellales	NA	NA	NA
	M22E-69-Root-Exp3-D-0	M22E-69-Root	D-0	Exp3	20/09/2022	22	ROW	Typha	E	Washed Roots	NS.LH00487_0019.005.NEBNext_i701---NEBNext_i502.M22E-69-Root-Exp3-D-0	2.97	61.68	34.76	order	Root	Bacteria	Pseudomonadota	Gammaproteobacteria	Burkholderiales	NA	NA	NA
	M22E-69-Root-Exp3-D-0	M22E-69-Root	D-0	Exp3	20/09/2022	22	ROW	Typha	E	Washed Roots	NS.LH00487_0019.005.NEBNext_i701---NEBNext_i502.M22E-69-Root-Exp3-D-0	0	4.73	2.67	order	Root	Bacteria	Pseudomonadota	Gammaproteobacteria	Steroidobacterales	NA	NA	NA
	M22E-69-Root-Exp3-D-0	M22E-69-Root	D-0	Exp3	20/09/2022	22	ROW	Typha	E	Washed Roots	NS.LH00487_0019.005.NEBNext_i701---NEBNext_i502.M22E-69-Root-Exp3-D-0	1.32	1.74	0.98	order	Root	Bacteria	Verrucomicrobiota	Verrucomicrobiae	Limisphaerales	NA	NA	NA
	M22E-69-Root-Exp3-D-0	M22E-69-Root	D-0	Exp3	20/09/2022	22	ROW	Typha	E	Washed Roots	NS.LH00487_0019.005.NEBNext_i701---NEBNext_i502.M22E-69-Root-Exp3-D-0	0.5	0.5	0.28	order	Root	Bacteria	Verrucomicrobiota	Verrucomicrobiae	Verrucomicrobiales	NA	NA	NA
	M22E-69-Root-Exp3-D-0	M22E-69-Root	D-0	Exp3	20/09/2022	22	ROW	Typha	E	Washed Roots	NS.LH00487_0019.005.NEBNext_i701---NEBNext_i502.M22E-69-Root-Exp3-D-0	0	1.9	1.07	order	Root	Bacteria	Verrucomicrobiota	Verrucomicrobiae	Chthoniobacterales	NA	NA	NA
	M22E-69-Root-Exp3-D-0	M22E-69-Root	D-0	Exp3	20/09/2022	22	ROW	Typha	E	Washed Roots	NS.LH00487_0019.005.NEBNext_i701---NEBNext_i502.M22E-69-Root-Exp3-D-0	0	6.37	3.59	order	Root	Bacteria	Planctomycetota	Planctomycetia	Gemmatales	NA	NA	NA
	M22E-69-Root-Exp3-D-0	M22E-69-Root	D-0	Exp3	20/09/2022	22	ROW	Typha	E	Washed Roots	NS.LH00487_0019.005.NEBNext_i701---NEBNext_i502.M22E-69-Root-Exp3-D-0	0	2.4	1.35	order	Root	Bacteria	Planctomycetota	Planctomycetia	Planctomycetales	NA	NA	NA
	M22E-69-Root-Exp3-D-0	M22E-69-Root	D-0	Exp3	20/09/2022	22	ROW	Typha	E	Washed Roots	NS.LH00487_0019.005.NEBNext_i701---NEBNext_i502.M22E-69-Root-Exp3-D-0	0.43	0.43	0.24	order	Root	Bacteria	Myxococcota	Polyangia	Polyangiales	NA	NA	NA
	M22E-69-Root-Exp3-D-0	M22E-69-Root	D-0	Exp3	20/09/2022	22	ROW	Typha	E	Washed Roots	NS.LH00487_0019.005.NEBNext_i701---NEBNext_i502.M22E-69-Root-Exp3-D-0	0	0.5	0.28	order	Root	Bacteria	Bdellovibrionota	UBA1018	UBA1018	NA	NA	NA
	M22E-69-Root-Exp3-D-0	M22E-69-Root	D-0	Exp3	20/09/2022	22	ROW	Typha	E	Washed Roots	NS.LH00487_0019.005.NEBNext_i701---NEBNext_i502.M22E-69-Root-Exp3-D-0	0	1.33	0.75	order	Root	Bacteria	Acidobacteriota	Terriglobia	Bryobacterales	NA	NA	NA
	M22E-69-Root-Exp3-D-0	M22E-69-Root	D-0	Exp3	20/09/2022	22	ROW	Typha	E	Washed Roots	NS.LH00487_0019.005.NEBNext_i701---NEBNext_i502.M22E-69-Root-Exp3-D-0	0.85	8.69	4.9	order	Root	Bacteria	Bacteroidota	Bacteroidia	Chitinophagales	NA	NA	NA
	M22E-69-Root-Exp3-D-0	M22E-69-Root	D-0	Exp3	20/09/2022	22	ROW	Typha	E	Washed Roots	NS.LH00487_0019.005.NEBNext_i701---NEBNext_i502.M22E-69-Root-Exp3-D-0	0.18	1.48	0.83	order	Root	Bacteria	Bacteroidota	Bacteroidia	Cytophagales	NA	NA	NA
	M22E-69-Root-Exp3-D-0	M22E-69-Root	D-0	Exp3	20/09/2022	22	ROW	Typha	E	Washed Roots	NS.LH00487_0019.005.NEBNext_i701---NEBNext_i502.M22E-69-Root-Exp3-D-0	0.08	0.49	0.28	order	Root	Bacteria	Bacteroidota	Bacteroidia	Flavobacteriales	NA	NA	NA
	M22E-69-Root-Exp3-D-0	M22E-69-Root	D-0	Exp3	20/09/2022	22	ROW	Typha	E	Washed Roots	NS.LH00487_0019.005.NEBNext_i701---NEBNext_i502.M22E-69-Root-Exp3-D-0	0	1.83	1.03	order	Root	Bacteria	Bacteroidota	Bacteroidia	B-17B0	NA	NA	NA
	M22E-69-Root-Exp3-D-0	M22E-69-Root	D-0	Exp3	20/09/2022	22	ROW	Typha	E	Washed Roots	NS.LH00487_0019.005.NEBNext_i701---NEBNext_i502.M22E-69-Root-Exp3-D-0	1.65	4.03	2.27	family	Root	Bacteria	Pseudomonadota	Alphaproteobacteria	Rhizobiales	Xanthobacteraceae	NA	NA
	M22E-69-Root-Exp3-D-0	M22E-69-Root	D-0	Exp3	20/09/2022	22	ROW	Typha	E	Washed Roots	NS.LH00487_0019.005.NEBNext_i701---NEBNext_i502.M22E-69-Root-Exp3-D-0	0.35	2.61	1.47	family	Root	Bacteria	Pseudomonadota	Alphaproteobacteria	Rhizobiales	Aestuariivirgaceae	NA	NA
	M22E-69-Root-Exp3-D-0	M22E-69-Root	D-0	Exp3	20/09/2022	22	ROW	Typha	E	Washed Roots	NS.LH00487_0019.005.NEBNext_i701---NEBNext_i502.M22E-69-Root-Exp3-D-0	4.46	9.62	5.42	family	Root	Bacteria	Pseudomonadota	Alphaproteobacteria	Rhizobiales	Beijerinckiaceae	NA	NA
	M22E-69-Root-Exp3-D-0	M22E-69-Root	D-0	Exp3	20/09/2022	22	ROW	Typha	E	Washed Roots	NS.LH00487_0019.005.NEBNext_i701---NEBNext_i502.M22E-69-Root-Exp3-D-0	2.18	3.88	2.19	family	Root	Bacteria	Pseudomonadota	Alphaproteobacteria	Rhizobiales	Rhizobiaceae	NA	NA
	M22E-69-Root-Exp3-D-0	M22E-69-Root	D-0	Exp3	20/09/2022	22	ROW	Typha	E	Washed Roots	NS.LH00487_0019.005.NEBNext_i701---NEBNext_i502.M22E-69-Root-Exp3-D-0	0	1	0.56	family	Root	Bacteria	Pseudomonadota	Alphaproteobacteria	Rhizobiales	Kaistiaceae	NA	NA
	M22E-69-Root-Exp3-D-0	M22E-69-Root	D-0	Exp3	20/09/2022	22	ROW	Typha	E	Washed Roots	NS.LH00487_0019.005.NEBNext_i701---NEBNext_i502.M22E-69-Root-Exp3-D-0	0.17	1	0.56	family	Root	Bacteria	Pseudomonadota	Alphaproteobacteria	Caulobacterales	Caulobacteraceae	NA	NA
	M22E-69-Root-Exp3-D-0	M22E-69-Root	D-0	Exp3	20/09/2022	22	ROW	Typha	E	Washed Roots	NS.LH00487_0019.005.NEBNext_i701---NEBNext_i502.M22E-69-Root-Exp3-D-0	2	5.01	2.82	family	Root	Bacteria	Pseudomonadota	Alphaproteobacteria	Sphingomonadales	Sphingomonadaceae	NA	NA
	M22E-69-Root-Exp3-D-0	M22E-69-Root	D-0	Exp3	20/09/2022	22	ROW	Typha	E	Washed Roots	NS.LH00487_0019.005.NEBNext_i701---NEBNext_i502.M22E-69-Root-Exp3-D-0	0	0.62	0.35	family	Root	Bacteria	Pseudomonadota	Alphaproteobacteria	Reyranellales	Reyranellaceae	NA	NA
	M22E-69-Root-Exp3-D-0	M22E-69-Root	D-0	Exp3	20/09/2022	22	ROW	Typha	E	Washed Roots	NS.LH00487_0019.005.NEBNext_i701---NEBNext_i502.M22E-69-Root-Exp3-D-0	20.8	57.8	32.57	family	Root	Bacteria	Pseudomonadota	Gammaproteobacteria	Burkholderiales	Burkholderiaceae	NA	NA
	M22E-69-Root-Exp3-D-0	M22E-69-Root	D-0	Exp3	20/09/2022	22	ROW	Typha	E	Washed Roots	NS.LH00487_0019.005.NEBNext_i701---NEBNext_i502.M22E-69-Root-Exp3-D-0	0.55	0.91	0.51	family	Root	Bacteria	Pseudomonadota	Gammaproteobacteria	Burkholderiales	Methylophilaceae	NA	NA
	M22E-69-Root-Exp3-D-0	M22E-69-Root	D-0	Exp3	20/09/2022	22	ROW	Typha	E	Washed Roots	NS.LH00487_0019.005.NEBNext_i701---NEBNext_i502.M22E-69-Root-Exp3-D-0	2	4.73	2.67	family	Root	Bacteria	Pseudomonadota	Gammaproteobacteria	Steroidobacterales	Steroidobacteraceae	NA	NA
	M22E-69-Root-Exp3-D-0	M22E-69-Root	D-0	Exp3	20/09/2022	22	ROW	Typha	E	Washed Roots	NS.LH00487_0019.005.NEBNext_i701---NEBNext_i502.M22E-69-Root-Exp3-D-0	0.42	0.42	0.24	family	Root	Bacteria	Verrucomicrobiota	Verrucomicrobiae	Limisphaerales	UBA11358	NA	NA
	M22E-69-Root-Exp3-D-0	M22E-69-Root	D-0	Exp3	20/09/2022	22	ROW	Typha	E	Washed Roots	NS.LH00487_0019.005.NEBNext_i701---NEBNext_i502.M22E-69-Root-Exp3-D-0	0.25	1.9	1.07	family	Root	Bacteria	Verrucomicrobiota	Verrucomicrobiae	Chthoniobacterales	Chthoniobacteraceae	NA	NA
	M22E-69-Root-Exp3-D-0	M22E-69-Root	D-0	Exp3	20/09/2022	22	ROW	Typha	E	Washed Roots	NS.LH00487_0019.005.NEBNext_i701---NEBNext_i502.M22E-69-Root-Exp3-D-0	2.03	6.37	3.59	family	Root	Bacteria	Planctomycetota	Planctomycetia	Gemmatales	Gemmataceae	NA	NA
	M22E-69-Root-Exp3-D-0	M22E-69-Root	D-0	Exp3	20/09/2022	22	ROW	Typha	E	Washed Roots	NS.LH00487_0019.005.NEBNext_i701---NEBNext_i502.M22E-69-Root-Exp3-D-0	0	2.4	1.35	family	Root	Bacteria	Planctomycetota	Planctomycetia	Planctomycetales	Planctomycetaceae	NA	NA
	M22E-69-Root-Exp3-D-0	M22E-69-Root	D-0	Exp3	20/09/2022	22	ROW	Typha	E	Washed Roots	NS.LH00487_0019.005.NEBNext_i701---NEBNext_i502.M22E-69-Root-Exp3-D-0	0.5	0.5	0.28	family	Root	Bacteria	Bdellovibrionota	UBA1018	UBA1018	UBA1018	NA	NA
	M22E-69-Root-Exp3-D-0	M22E-69-Root	D-0	Exp3	20/09/2022	22	ROW	Typha	E	Washed Roots	NS.LH00487_0019.005.NEBNext_i701---NEBNext_i502.M22E-69-Root-Exp3-D-0	0.84	1.33	0.75	family	Root	Bacteria	Acidobacteriota	Terriglobia	Bryobacterales	Bryobacteraceae	NA	NA
	M22E-69-Root-Exp3-D-0	M22E-69-Root	D-0	Exp3	20/09/2022	22	ROW	Typha	E	Washed Roots	NS.LH00487_0019.005.NEBNext_i701---NEBNext_i502.M22E-69-Root-Exp3-D-0	2.52	7.84	4.42	family	Root	Bacteria	Bacteroidota	Bacteroidia	Chitinophagales	Chitinophagaceae	NA	NA
	M22E-69-Root-Exp3-D-0	M22E-69-Root	D-0	Exp3	20/09/2022	22	ROW	Typha	E	Washed Roots	NS.LH00487_0019.005.NEBNext_i701---NEBNext_i502.M22E-69-Root-Exp3-D-0	0.41	1.3	0.73	family	Root	Bacteria	Bacteroidota	Bacteroidia	Cytophagales	Spirosomataceae	NA	NA
	M22E-69-Root-Exp3-D-0	M22E-69-Root	D-0	Exp3	20/09/2022	22	ROW	Typha	E	Washed Roots	NS.LH00487_0019.005.NEBNext_i701---NEBNext_i502.M22E-69-Root-Exp3-D-0	0.41	0.41	0.23	family	Root	Bacteria	Bacteroidota	Bacteroidia	Flavobacteriales	Flavobacteriaceae	NA	NA
	M22E-69-Root-Exp3-D-0	M22E-69-Root	D-0	Exp3	20/09/2022	22	ROW	Typha	E	Washed Roots	NS.LH00487_0019.005.NEBNext_i701---NEBNext_i502.M22E-69-Root-Exp3-D-0	0.71	1.83	1.03	family	Root	Bacteria	Bacteroidota	Bacteroidia	B-17B0	B-17BO	NA	NA
	M22E-69-Root-Exp3-D-0	M22E-69-Root	D-0	Exp3	20/09/2022	22	ROW	Typha	E	Washed Roots	NS.LH00487_0019.005.NEBNext_i701---NEBNext_i502.M22E-69-Root-Exp3-D-0	2.38	2.38	1.34	genus	Root	Bacteria	Pseudomonadota	Alphaproteobacteria	Rhizobiales	Xanthobacteraceae	Bradyrhizobium	NA
	M22E-69-Root-Exp3-D-0	M22E-69-Root	D-0	Exp3	20/09/2022	22	ROW	Typha	E	Washed Roots	NS.LH00487_0019.005.NEBNext_i701---NEBNext_i502.M22E-69-Root-Exp3-D-0	2.26	2.26	1.27	genus	Root	Bacteria	Pseudomonadota	Alphaproteobacteria	Rhizobiales	Aestuariivirgaceae	Aestuariivirga	NA
	M22E-69-Root-Exp3-D-0	M22E-69-Root	D-0	Exp3	20/09/2022	22	ROW	Typha	E	Washed Roots	NS.LH00487_0019.005.NEBNext_i701---NEBNext_i502.M22E-69-Root-Exp3-D-0	1.74	1.74	0.98	genus	Root	Bacteria	Pseudomonadota	Alphaproteobacteria	Rhizobiales	Beijerinckiaceae	RH-AL1	NA
	M22E-69-Root-Exp3-D-0	M22E-69-Root	D-0	Exp3	20/09/2022	22	ROW	Typha	E	Washed Roots	NS.LH00487_0019.005.NEBNext_i701---NEBNext_i502.M22E-69-Root-Exp3-D-0	0.69	0.69	0.39	genus	Root	Bacteria	Pseudomonadota	Alphaproteobacteria	Rhizobiales	Beijerinckiaceae	Bosea	NA
	M22E-69-Root-Exp3-D-0	M22E-69-Root	D-0	Exp3	20/09/2022	22	ROW	Typha	E	Washed Roots	NS.LH00487_0019.005.NEBNext_i701---NEBNext_i502.M22E-69-Root-Exp3-D-0	2.73	2.73	1.54	genus	Root	Bacteria	Pseudomonadota	Alphaproteobacteria	Rhizobiales	Beijerinckiaceae	Roseiarcus	NA
	M22E-69-Root-Exp3-D-0	M22E-69-Root	D-0	Exp3	20/09/2022	22	ROW	Typha	E	Washed Roots	NS.LH00487_0019.005.NEBNext_i701---NEBNext_i502.M22E-69-Root-Exp3-D-0	1.7	1.7	0.96	genus	Root	Bacteria	Pseudomonadota	Alphaproteobacteria	Rhizobiales	Rhizobiaceae	Ensifer_A	NA
	M22E-69-Root-Exp3-D-0	M22E-69-Root	D-0	Exp3	20/09/2022	22	ROW	Typha	E	Washed Roots	NS.LH00487_0019.005.NEBNext_i701---NEBNext_i502.M22E-69-Root-Exp3-D-0	1	1	0.56	genus	Root	Bacteria	Pseudomonadota	Alphaproteobacteria	Rhizobiales	Kaistiaceae	Kaistia	NA
	M22E-69-Root-Exp3-D-0	M22E-69-Root	D-0	Exp3	20/09/2022	22	ROW	Typha	E	Washed Roots	NS.LH00487_0019.005.NEBNext_i701---NEBNext_i502.M22E-69-Root-Exp3-D-0	0.83	0.83	0.47	genus	Root	Bacteria	Pseudomonadota	Alphaproteobacteria	Caulobacterales	Caulobacteraceae	Phenylobacterium	NA
	M22E-69-Root-Exp3-D-0	M22E-69-Root	D-0	Exp3	20/09/2022	22	ROW	Typha	E	Washed Roots	NS.LH00487_0019.005.NEBNext_i701---NEBNext_i502.M22E-69-Root-Exp3-D-0	1.49	2.12	1.19	genus	Root	Bacteria	Pseudomonadota	Alphaproteobacteria	Sphingomonadales	Sphingomonadaceae	Sphingomonas	NA
	M22E-69-Root-Exp3-D-0	M22E-69-Root	D-0	Exp3	20/09/2022	22	ROW	Typha	E	Washed Roots	NS.LH00487_0019.005.NEBNext_i701---NEBNext_i502.M22E-69-Root-Exp3-D-0	0.89	0.89	0.5	genus	Root	Bacteria	Pseudomonadota	Alphaproteobacteria	Sphingomonadales	Sphingomonadaceae	Novosphingobium	NA
	M22E-69-Root-Exp3-D-0	M22E-69-Root	D-0	Exp3	20/09/2022	22	ROW	Typha	E	Washed Roots	NS.LH00487_0019.005.NEBNext_i701---NEBNext_i502.M22E-69-Root-Exp3-D-0	0.62	0.62	0.35	genus	Root	Bacteria	Pseudomonadota	Alphaproteobacteria	Reyranellales	Reyranellaceae	Reyranella	NA
	M22E-69-Root-Exp3-D-0	M22E-69-Root	D-0	Exp3	20/09/2022	22	ROW	Typha	E	Washed Roots	NS.LH00487_0019.005.NEBNext_i701---NEBNext_i502.M22E-69-Root-Exp3-D-0	4.67	5.93	3.34	genus	Root	Bacteria	Pseudomonadota	Gammaproteobacteria	Burkholderiales	Burkholderiaceae	LMDS01	NA
	M22E-69-Root-Exp3-D-0	M22E-69-Root	D-0	Exp3	20/09/2022	22	ROW	Typha	E	Washed Roots	NS.LH00487_0019.005.NEBNext_i701---NEBNext_i502.M22E-69-Root-Exp3-D-0	12.94	30.08	16.95	genus	Root	Bacteria	Pseudomonadota	Gammaproteobacteria	Burkholderiales	Burkholderiaceae	Scleromatobacter	NA
	M22E-69-Root-Exp3-D-0	M22E-69-Root	D-0	Exp3	20/09/2022	22	ROW	Typha	E	Washed Roots	NS.LH00487_0019.005.NEBNext_i701---NEBNext_i502.M22E-69-Root-Exp3-D-0	0.51	0.51	0.29	genus	Root	Bacteria	Pseudomonadota	Gammaproteobacteria	Burkholderiales	Burkholderiaceae	Curvibacter	NA
	M22E-69-Root-Exp3-D-0	M22E-69-Root	D-0	Exp3	20/09/2022	22	ROW	Typha	E	Washed Roots	NS.LH00487_0019.005.NEBNext_i701---NEBNext_i502.M22E-69-Root-Exp3-D-0	0.48	0.48	0.27	genus	Root	Bacteria	Pseudomonadota	Gammaproteobacteria	Burkholderiales	Burkholderiaceae	Rhodoferax_B	NA
	M22E-69-Root-Exp3-D-0	M22E-69-Root	D-0	Exp3	20/09/2022	22	ROW	Typha	E	Washed Roots	NS.LH00487_0019.005.NEBNext_i701---NEBNext_i502.M22E-69-Root-Exp3-D-0	0.36	0.36	0.2	genus	Root	Bacteria	Pseudomonadota	Gammaproteobacteria	Burkholderiales	Methylophilaceae	CAILHX01	NA
	M22E-69-Root-Exp3-D-0	M22E-69-Root	D-0	Exp3	20/09/2022	22	ROW	Typha	E	Washed Roots	NS.LH00487_0019.005.NEBNext_i701---NEBNext_i502.M22E-69-Root-Exp3-D-0	1.96	2.73	1.54	genus	Root	Bacteria	Pseudomonadota	Gammaproteobacteria	Steroidobacterales	Steroidobacteraceae	CAIKZZ01	NA
	M22E-69-Root-Exp3-D-0	M22E-69-Root	D-0	Exp3	20/09/2022	22	ROW	Typha	E	Washed Roots	NS.LH00487_0019.005.NEBNext_i701---NEBNext_i502.M22E-69-Root-Exp3-D-0	1.65	1.65	0.93	genus	Root	Bacteria	Verrucomicrobiota	Verrucomicrobiae	Chthoniobacterales	Chthoniobacteraceae	Chthoniobacter	NA
	M22E-69-Root-Exp3-D-0	M22E-69-Root	D-0	Exp3	20/09/2022	22	ROW	Typha	E	Washed Roots	NS.LH00487_0019.005.NEBNext_i701---NEBNext_i502.M22E-69-Root-Exp3-D-0	2	2	1.13	genus	Root	Bacteria	Planctomycetota	Planctomycetia	Gemmatales	Gemmataceae	JALHQU01	NA
	M22E-69-Root-Exp3-D-0	M22E-69-Root	D-0	Exp3	20/09/2022	22	ROW	Typha	E	Washed Roots	NS.LH00487_0019.005.NEBNext_i701---NEBNext_i502.M22E-69-Root-Exp3-D-0	1	1	0.56	genus	Root	Bacteria	Planctomycetota	Planctomycetia	Gemmatales	Gemmataceae	Gemmata	NA
	M22E-69-Root-Exp3-D-0	M22E-69-Root	D-0	Exp3	20/09/2022	22	ROW	Typha	E	Washed Roots	NS.LH00487_0019.005.NEBNext_i701---NEBNext_i502.M22E-69-Root-Exp3-D-0	1.34	1.34	0.76	genus	Root	Bacteria	Planctomycetota	Planctomycetia	Gemmatales	Gemmataceae	Limnoglobus	NA
	M22E-69-Root-Exp3-D-0	M22E-69-Root	D-0	Exp3	20/09/2022	22	ROW	Typha	E	Washed Roots	NS.LH00487_0019.005.NEBNext_i701---NEBNext_i502.M22E-69-Root-Exp3-D-0	2.4	2.4	1.35	genus	Root	Bacteria	Planctomycetota	Planctomycetia	Planctomycetales	Planctomycetaceae	Schlesneria	NA
	M22E-69-Root-Exp3-D-0	M22E-69-Root	D-0	Exp3	20/09/2022	22	ROW	Typha	E	Washed Roots	NS.LH00487_0019.005.NEBNext_i701---NEBNext_i502.M22E-69-Root-Exp3-D-0	0.49	0.49	0.28	genus	Root	Bacteria	Acidobacteriota	Terriglobia	Bryobacterales	Bryobacteraceae	F-183	NA
	M22E-69-Root-Exp3-D-0	M22E-69-Root	D-0	Exp3	20/09/2022	22	ROW	Typha	E	Washed Roots	NS.LH00487_0019.005.NEBNext_i701---NEBNext_i502.M22E-69-Root-Exp3-D-0	0.92	0.92	0.52	genus	Root	Bacteria	Bacteroidota	Bacteroidia	Chitinophagales	Chitinophagaceae	Puia	NA
	M22E-69-Root-Exp3-D-0	M22E-69-Root	D-0	Exp3	20/09/2022	22	ROW	Typha	E	Washed Roots	NS.LH00487_0019.005.NEBNext_i701---NEBNext_i502.M22E-69-Root-Exp3-D-0	2.63	2.63	1.48	genus	Root	Bacteria	Bacteroidota	Bacteroidia	Chitinophagales	Chitinophagaceae	JACMLD01	NA
	M22E-69-Root-Exp3-D-0	M22E-69-Root	D-0	Exp3	20/09/2022	22	ROW	Typha	E	Washed Roots	NS.LH00487_0019.005.NEBNext_i701---NEBNext_i502.M22E-69-Root-Exp3-D-0	0.71	0.71	0.4	genus	Root	Bacteria	Bacteroidota	Bacteroidia	Chitinophagales	Chitinophagaceae	Ferruginibacter	NA
	M22E-69-Root-Exp3-D-0	M22E-69-Root	D-0	Exp3	20/09/2022	22	ROW	Typha	E	Washed Roots	NS.LH00487_0019.005.NEBNext_i701---NEBNext_i502.M22E-69-Root-Exp3-D-0	1.06	1.06	0.6	genus	Root	Bacteria	Bacteroidota	Bacteroidia	Chitinophagales	Chitinophagaceae	Flavipsychrobacter	NA
	M22E-69-Root-Exp3-D-0	M22E-69-Root	D-0	Exp3	20/09/2022	22	ROW	Typha	E	Washed Roots	NS.LH00487_0019.005.NEBNext_i701---NEBNext_i502.M22E-69-Root-Exp3-D-0	0.89	0.89	0.5	genus	Root	Bacteria	Bacteroidota	Bacteroidia	Cytophagales	Spirosomataceae	Arcicella	NA
	M22E-69-Root-Exp3-D-0	M22E-69-Root	D-0	Exp3	20/09/2022	22	ROW	Typha	E	Washed Roots	NS.LH00487_0019.005.NEBNext_i701---NEBNext_i502.M22E-69-Root-Exp3-D-0	1.12	1.12	0.63	genus	Root	Bacteria	Bacteroidota	Bacteroidia	B-17B0	B-17BO	PALSA-968	NA
	M22E-69-Root-Exp3-D-0	M22E-69-Root	D-0	Exp3	20/09/2022	22	ROW	Typha	E	Washed Roots	NS.LH00487_0019.005.NEBNext_i701---NEBNext_i502.M22E-69-Root-Exp3-D-0	0.63	0.63	0.36	species	Root	Bacteria	Pseudomonadota	Alphaproteobacteria	Sphingomonadales	Sphingomonadaceae	Sphingomonas	Sphingomonas sp029911635
	M22E-69-Root-Exp3-D-0	M22E-69-Root	D-0	Exp3	20/09/2022	22	ROW	Typha	E	Washed Roots	NS.LH00487_0019.005.NEBNext_i701---NEBNext_i502.M22E-69-Root-Exp3-D-0	1.26	1.26	0.71	species	Root	Bacteria	Pseudomonadota	Gammaproteobacteria	Burkholderiales	Burkholderiaceae	LMDS01	LMDS01 sp001425865
	M22E-69-Root-Exp3-D-0	M22E-69-Root	D-0	Exp3	20/09/2022	22	ROW	Typha	E	Washed Roots	NS.LH00487_0019.005.NEBNext_i701---NEBNext_i502.M22E-69-Root-Exp3-D-0	13.95	13.95	7.86	species	Root	Bacteria	Pseudomonadota	Gammaproteobacteria	Burkholderiales	Burkholderiaceae	Scleromatobacter	Scleromatobacter humisilvae
	M22E-69-Root-Exp3-D-0	M22E-69-Root	D-0	Exp3	20/09/2022	22	ROW	Typha	E	Washed Roots	NS.LH00487_0019.005.NEBNext_i701---NEBNext_i502.M22E-69-Root-Exp3-D-0	3.19	3.19	1.8	species	Root	Bacteria	Pseudomonadota	Gammaproteobacteria	Burkholderiales	Burkholderiaceae	Scleromatobacter	Scleromatobacter sp019510465
	M22E-69-Root-Exp3-D-0	M22E-69-Root	D-0	Exp3	20/09/2022	22	ROW	Typha	E	Washed Roots	NS.LH00487_0019.005.NEBNext_i701---NEBNext_i502.M22E-69-Root-Exp3-D-0	0.77	0.77	0.43	species	Root	Bacteria	Pseudomonadota	Gammaproteobacteria	Steroidobacterales	Steroidobacteraceae	CAIKZZ01	CAIKZZ01 sp018241525
	M1G-254-Root-Exp3-D-6	M1G-254-Root	D6	Exp3	28/09/2022	1	OSPW	Typha	G	Washed Roots	NS.LH00487_0019.005.NEBNext_i703---NEBNext_i505.M1G-254-Root-Exp3-D6	0	60.39	100	root	Root	NA	NA	NA	NA	NA	NA	NA
	M1G-254-Root-Exp3-D-6	M1G-254-Root	D6	Exp3	28/09/2022	1	OSPW	Typha	G	Washed Roots	NS.LH00487_0019.005.NEBNext_i703---NEBNext_i505.M1G-254-Root-Exp3-D6	7.88	60.39	100	domain	Root	Bacteria	NA	NA	NA	NA	NA	NA
	M1G-254-Root-Exp3-D-6	M1G-254-Root	D6	Exp3	28/09/2022	1	OSPW	Typha	G	Washed Roots	NS.LH00487_0019.005.NEBNext_i703---NEBNext_i505.M1G-254-Root-Exp3-D6	1.82	40.07	66.35	phylum	Root	Bacteria	Pseudomonadota	NA	NA	NA	NA	NA
	M1G-254-Root-Exp3-D-6	M1G-254-Root	D6	Exp3	28/09/2022	1	OSPW	Typha	G	Washed Roots	NS.LH00487_0019.005.NEBNext_i703---NEBNext_i505.M1G-254-Root-Exp3-D6	0.33	1.16	1.92	phylum	Root	Bacteria	Planctomycetota	NA	NA	NA	NA	NA
	M1G-254-Root-Exp3-D-6	M1G-254-Root	D6	Exp3	28/09/2022	1	OSPW	Typha	G	Washed Roots	NS.LH00487_0019.005.NEBNext_i703---NEBNext_i505.M1G-254-Root-Exp3-D6	0.75	0.75	1.24	phylum	Root	Bacteria	Acidobacteriota	NA	NA	NA	NA	NA
	M1G-254-Root-Exp3-D-6	M1G-254-Root	D6	Exp3	28/09/2022	1	OSPW	Typha	G	Washed Roots	NS.LH00487_0019.005.NEBNext_i703---NEBNext_i505.M1G-254-Root-Exp3-D6	0	10.53	17.44	phylum	Root	Bacteria	Bacteroidota	NA	NA	NA	NA	NA
	M1G-254-Root-Exp3-D-6	M1G-254-Root	D6	Exp3	28/09/2022	1	OSPW	Typha	G	Washed Roots	NS.LH00487_0019.005.NEBNext_i703---NEBNext_i505.M1G-254-Root-Exp3-D6	1.24	28.34	46.93	class	Root	Bacteria	Pseudomonadota	Gammaproteobacteria	NA	NA	NA	NA
	M1G-254-Root-Exp3-D-6	M1G-254-Root	D6	Exp3	28/09/2022	1	OSPW	Typha	G	Washed Roots	NS.LH00487_0019.005.NEBNext_i703---NEBNext_i505.M1G-254-Root-Exp3-D6	2.74	9.91	16.41	class	Root	Bacteria	Pseudomonadota	Alphaproteobacteria	NA	NA	NA	NA
	M1G-254-Root-Exp3-D-6	M1G-254-Root	D6	Exp3	28/09/2022	1	OSPW	Typha	G	Washed Roots	NS.LH00487_0019.005.NEBNext_i703---NEBNext_i505.M1G-254-Root-Exp3-D6	0.25	0.25	0.41	class	Root	Bacteria	Planctomycetota	Phycisphaerae	NA	NA	NA	NA
	M1G-254-Root-Exp3-D-6	M1G-254-Root	D6	Exp3	28/09/2022	1	OSPW	Typha	G	Washed Roots	NS.LH00487_0019.005.NEBNext_i703---NEBNext_i505.M1G-254-Root-Exp3-D6	0.58	0.58	0.96	class	Root	Bacteria	Planctomycetota	Planctomycetia	NA	NA	NA	NA
	M1G-254-Root-Exp3-D-6	M1G-254-Root	D6	Exp3	28/09/2022	1	OSPW	Typha	G	Washed Roots	NS.LH00487_0019.005.NEBNext_i703---NEBNext_i505.M1G-254-Root-Exp3-D6	2.16	10.53	17.44	class	Root	Bacteria	Bacteroidota	Bacteroidia	NA	NA	NA	NA
	M1G-254-Root-Exp3-D-6	M1G-254-Root	D6	Exp3	28/09/2022	1	OSPW	Typha	G	Washed Roots	NS.LH00487_0019.005.NEBNext_i703---NEBNext_i505.M1G-254-Root-Exp3-D6	1.81	25.35	41.98	order	Root	Bacteria	Pseudomonadota	Gammaproteobacteria	Burkholderiales	NA	NA	NA
	M1G-254-Root-Exp3-D-6	M1G-254-Root	D6	Exp3	28/09/2022	1	OSPW	Typha	G	Washed Roots	NS.LH00487_0019.005.NEBNext_i703---NEBNext_i505.M1G-254-Root-Exp3-D6	0.75	0.75	1.24	order	Root	Bacteria	Pseudomonadota	Gammaproteobacteria	Enterobacterales	NA	NA	NA
	M1G-254-Root-Exp3-D-6	M1G-254-Root	D6	Exp3	28/09/2022	1	OSPW	Typha	G	Washed Roots	NS.LH00487_0019.005.NEBNext_i703---NEBNext_i505.M1G-254-Root-Exp3-D6	0.25	1	1.66	order	Root	Bacteria	Pseudomonadota	Gammaproteobacteria	Pseudomonadales	NA	NA	NA
	M1G-254-Root-Exp3-D-6	M1G-254-Root	D6	Exp3	28/09/2022	1	OSPW	Typha	G	Washed Roots	NS.LH00487_0019.005.NEBNext_i703---NEBNext_i505.M1G-254-Root-Exp3-D6	2.08	4.51	7.47	order	Root	Bacteria	Pseudomonadota	Alphaproteobacteria	Rhizobiales	NA	NA	NA
	M1G-254-Root-Exp3-D-6	M1G-254-Root	D6	Exp3	28/09/2022	1	OSPW	Typha	G	Washed Roots	NS.LH00487_0019.005.NEBNext_i703---NEBNext_i505.M1G-254-Root-Exp3-D6	0.5	1.25	2.07	order	Root	Bacteria	Pseudomonadota	Alphaproteobacteria	Caulobacterales	NA	NA	NA
	M1G-254-Root-Exp3-D-6	M1G-254-Root	D6	Exp3	28/09/2022	1	OSPW	Typha	G	Washed Roots	NS.LH00487_0019.005.NEBNext_i703---NEBNext_i505.M1G-254-Root-Exp3-D6	0	1.41	2.33	order	Root	Bacteria	Pseudomonadota	Alphaproteobacteria	Sphingomonadales	NA	NA	NA
	M1G-254-Root-Exp3-D-6	M1G-254-Root	D6	Exp3	28/09/2022	1	OSPW	Typha	G	Washed Roots	NS.LH00487_0019.005.NEBNext_i703---NEBNext_i505.M1G-254-Root-Exp3-D6	0.33	5.97	9.89	order	Root	Bacteria	Bacteroidota	Bacteroidia	Flavobacteriales	NA	NA	NA
	M1G-254-Root-Exp3-D-6	M1G-254-Root	D6	Exp3	28/09/2022	1	OSPW	Typha	G	Washed Roots	NS.LH00487_0019.005.NEBNext_i703---NEBNext_i505.M1G-254-Root-Exp3-D6	0.41	0.41	0.68	order	Root	Bacteria	Bacteroidota	Bacteroidia	Cytophagales	NA	NA	NA
	M1G-254-Root-Exp3-D-6	M1G-254-Root	D6	Exp3	28/09/2022	1	OSPW	Typha	G	Washed Roots	NS.LH00487_0019.005.NEBNext_i703---NEBNext_i505.M1G-254-Root-Exp3-D6	0.17	1.99	3.3	order	Root	Bacteria	Bacteroidota	Bacteroidia	Chitinophagales	NA	NA	NA
	M1G-254-Root-Exp3-D-6	M1G-254-Root	D6	Exp3	28/09/2022	1	OSPW	Typha	G	Washed Roots	NS.LH00487_0019.005.NEBNext_i703---NEBNext_i505.M1G-254-Root-Exp3-D6	12.94	22.56	37.36	family	Root	Bacteria	Pseudomonadota	Gammaproteobacteria	Burkholderiales	Burkholderiaceae	NA	NA
	M1G-254-Root-Exp3-D-6	M1G-254-Root	D6	Exp3	28/09/2022	1	OSPW	Typha	G	Washed Roots	NS.LH00487_0019.005.NEBNext_i703---NEBNext_i505.M1G-254-Root-Exp3-D6	0.11	0.98	1.62	family	Root	Bacteria	Pseudomonadota	Gammaproteobacteria	Burkholderiales	Methylophilaceae	NA	NA
	M1G-254-Root-Exp3-D-6	M1G-254-Root	D6	Exp3	28/09/2022	1	OSPW	Typha	G	Washed Roots	NS.LH00487_0019.005.NEBNext_i703---NEBNext_i505.M1G-254-Root-Exp3-D6	0	0.75	1.24	family	Root	Bacteria	Pseudomonadota	Gammaproteobacteria	Pseudomonadales	Cellvibrionaceae	NA	NA
	M1G-254-Root-Exp3-D-6	M1G-254-Root	D6	Exp3	28/09/2022	1	OSPW	Typha	G	Washed Roots	NS.LH00487_0019.005.NEBNext_i703---NEBNext_i505.M1G-254-Root-Exp3-D6	0.33	1.91	3.16	family	Root	Bacteria	Pseudomonadota	Alphaproteobacteria	Rhizobiales	Xanthobacteraceae	NA	NA
	M1G-254-Root-Exp3-D-6	M1G-254-Root	D6	Exp3	28/09/2022	1	OSPW	Typha	G	Washed Roots	NS.LH00487_0019.005.NEBNext_i703---NEBNext_i505.M1G-254-Root-Exp3-D6	0.52	0.52	0.86	family	Root	Bacteria	Pseudomonadota	Alphaproteobacteria	Rhizobiales	Rhizobiaceae	NA	NA
	M1G-254-Root-Exp3-D-6	M1G-254-Root	D6	Exp3	28/09/2022	1	OSPW	Typha	G	Washed Roots	NS.LH00487_0019.005.NEBNext_i703---NEBNext_i505.M1G-254-Root-Exp3-D6	0.34	0.75	1.24	family	Root	Bacteria	Pseudomonadota	Alphaproteobacteria	Caulobacterales	Caulobacteraceae	NA	NA
	M1G-254-Root-Exp3-D-6	M1G-254-Root	D6	Exp3	28/09/2022	1	OSPW	Typha	G	Washed Roots	NS.LH00487_0019.005.NEBNext_i703---NEBNext_i505.M1G-254-Root-Exp3-D6	0.71	1.41	2.33	family	Root	Bacteria	Pseudomonadota	Alphaproteobacteria	Sphingomonadales	Sphingomonadaceae	NA	NA
	M1G-254-Root-Exp3-D-6	M1G-254-Root	D6	Exp3	28/09/2022	1	OSPW	Typha	G	Washed Roots	NS.LH00487_0019.005.NEBNext_i703---NEBNext_i505.M1G-254-Root-Exp3-D6	0	5.23	8.66	family	Root	Bacteria	Bacteroidota	Bacteroidia	Flavobacteriales	Flavobacteriaceae	NA	NA
	M1G-254-Root-Exp3-D-6	M1G-254-Root	D6	Exp3	28/09/2022	1	OSPW	Typha	G	Washed Roots	NS.LH00487_0019.005.NEBNext_i703---NEBNext_i505.M1G-254-Root-Exp3-D6	0	0.41	0.68	family	Root	Bacteria	Bacteroidota	Bacteroidia	Flavobacteriales	Crocinitomicaceae	NA	NA
	M1G-254-Root-Exp3-D-6	M1G-254-Root	D6	Exp3	28/09/2022	1	OSPW	Typha	G	Washed Roots	NS.LH00487_0019.005.NEBNext_i703---NEBNext_i505.M1G-254-Root-Exp3-D6	0.96	1.82	3.01	family	Root	Bacteria	Bacteroidota	Bacteroidia	Chitinophagales	Chitinophagaceae	NA	NA
	M1G-254-Root-Exp3-D-6	M1G-254-Root	D6	Exp3	28/09/2022	1	OSPW	Typha	G	Washed Roots	NS.LH00487_0019.005.NEBNext_i703---NEBNext_i505.M1G-254-Root-Exp3-D6	1.1	1.1	1.82	genus	Root	Bacteria	Pseudomonadota	Gammaproteobacteria	Burkholderiales	Burkholderiaceae	LMDS01	NA
	M1G-254-Root-Exp3-D-6	M1G-254-Root	D6	Exp3	28/09/2022	1	OSPW	Typha	G	Washed Roots	NS.LH00487_0019.005.NEBNext_i703---NEBNext_i505.M1G-254-Root-Exp3-D6	0.91	4.83	8	genus	Root	Bacteria	Pseudomonadota	Gammaproteobacteria	Burkholderiales	Burkholderiaceae	Mitsuaria	NA
	M1G-254-Root-Exp3-D-6	M1G-254-Root	D6	Exp3	28/09/2022	1	OSPW	Typha	G	Washed Roots	NS.LH00487_0019.005.NEBNext_i703---NEBNext_i505.M1G-254-Root-Exp3-D6	0.83	0.83	1.37	genus	Root	Bacteria	Pseudomonadota	Gammaproteobacteria	Burkholderiales	Burkholderiaceae	Rhodoferax_B	NA
	M1G-254-Root-Exp3-D-6	M1G-254-Root	D6	Exp3	28/09/2022	1	OSPW	Typha	G	Washed Roots	NS.LH00487_0019.005.NEBNext_i703---NEBNext_i505.M1G-254-Root-Exp3-D6	0.5	0.5	0.83	genus	Root	Bacteria	Pseudomonadota	Gammaproteobacteria	Burkholderiales	Burkholderiaceae	Duganella	NA
	M1G-254-Root-Exp3-D-6	M1G-254-Root	D6	Exp3	28/09/2022	1	OSPW	Typha	G	Washed Roots	NS.LH00487_0019.005.NEBNext_i703---NEBNext_i505.M1G-254-Root-Exp3-D6	0.01	1.1	1.82	genus	Root	Bacteria	Pseudomonadota	Gammaproteobacteria	Burkholderiales	Burkholderiaceae	Acidovorax	NA
	M1G-254-Root-Exp3-D-6	M1G-254-Root	D6	Exp3	28/09/2022	1	OSPW	Typha	G	Washed Roots	NS.LH00487_0019.005.NEBNext_i703---NEBNext_i505.M1G-254-Root-Exp3-D6	0.29	0.75	1.24	genus	Root	Bacteria	Pseudomonadota	Gammaproteobacteria	Burkholderiales	Burkholderiaceae	Undibacterium	NA
	M1G-254-Root-Exp3-D-6	M1G-254-Root	D6	Exp3	28/09/2022	1	OSPW	Typha	G	Washed Roots	NS.LH00487_0019.005.NEBNext_i703---NEBNext_i505.M1G-254-Root-Exp3-D6	0.51	0.51	0.84	genus	Root	Bacteria	Pseudomonadota	Gammaproteobacteria	Burkholderiales	Burkholderiaceae	Pelomonas	NA
	M1G-254-Root-Exp3-D-6	M1G-254-Root	D6	Exp3	28/09/2022	1	OSPW	Typha	G	Washed Roots	NS.LH00487_0019.005.NEBNext_i703---NEBNext_i505.M1G-254-Root-Exp3-D6	0.87	0.87	1.44	genus	Root	Bacteria	Pseudomonadota	Gammaproteobacteria	Burkholderiales	Methylophilaceae	Methylophilus	NA
	M1G-254-Root-Exp3-D-6	M1G-254-Root	D6	Exp3	28/09/2022	1	OSPW	Typha	G	Washed Roots	NS.LH00487_0019.005.NEBNext_i703---NEBNext_i505.M1G-254-Root-Exp3-D6	0.75	0.75	1.24	genus	Root	Bacteria	Pseudomonadota	Gammaproteobacteria	Pseudomonadales	Cellvibrionaceae	Cellvibrio	NA
	M1G-254-Root-Exp3-D-6	M1G-254-Root	D6	Exp3	28/09/2022	1	OSPW	Typha	G	Washed Roots	NS.LH00487_0019.005.NEBNext_i703---NEBNext_i505.M1G-254-Root-Exp3-D6	1.58	1.58	2.62	genus	Root	Bacteria	Pseudomonadota	Alphaproteobacteria	Rhizobiales	Xanthobacteraceae	Bradyrhizobium	NA
	M1G-254-Root-Exp3-D-6	M1G-254-Root	D6	Exp3	28/09/2022	1	OSPW	Typha	G	Washed Roots	NS.LH00487_0019.005.NEBNext_i703---NEBNext_i505.M1G-254-Root-Exp3-D6	0.41	0.41	0.68	genus	Root	Bacteria	Pseudomonadota	Alphaproteobacteria	Caulobacterales	Caulobacteraceae	Caulobacter	NA
	M1G-254-Root-Exp3-D-6	M1G-254-Root	D6	Exp3	28/09/2022	1	OSPW	Typha	G	Washed Roots	NS.LH00487_0019.005.NEBNext_i703---NEBNext_i505.M1G-254-Root-Exp3-D6	0.7	0.7	1.16	genus	Root	Bacteria	Pseudomonadota	Alphaproteobacteria	Sphingomonadales	Sphingomonadaceae	Novosphingobium	NA
	M1G-254-Root-Exp3-D-6	M1G-254-Root	D6	Exp3	28/09/2022	1	OSPW	Typha	G	Washed Roots	NS.LH00487_0019.005.NEBNext_i703---NEBNext_i505.M1G-254-Root-Exp3-D6	2.55	5.23	8.66	genus	Root	Bacteria	Bacteroidota	Bacteroidia	Flavobacteriales	Flavobacteriaceae	Flavobacterium	NA
	M1G-254-Root-Exp3-D-6	M1G-254-Root	D6	Exp3	28/09/2022	1	OSPW	Typha	G	Washed Roots	NS.LH00487_0019.005.NEBNext_i703---NEBNext_i505.M1G-254-Root-Exp3-D6	0.41	0.41	0.68	genus	Root	Bacteria	Bacteroidota	Bacteroidia	Flavobacteriales	Crocinitomicaceae	Fluviicola	NA
	M1G-254-Root-Exp3-D-6	M1G-254-Root	D6	Exp3	28/09/2022	1	OSPW	Typha	G	Washed Roots	NS.LH00487_0019.005.NEBNext_i703---NEBNext_i505.M1G-254-Root-Exp3-D6	0.46	0.46	0.76	genus	Root	Bacteria	Bacteroidota	Bacteroidia	Chitinophagales	Chitinophagaceae	Ferruginibacter	NA
	M1G-254-Root-Exp3-D-6	M1G-254-Root	D6	Exp3	28/09/2022	1	OSPW	Typha	G	Washed Roots	NS.LH00487_0019.005.NEBNext_i703---NEBNext_i505.M1G-254-Root-Exp3-D6	0.4	0.4	0.66	genus	Root	Bacteria	Bacteroidota	Bacteroidia	Chitinophagales	Chitinophagaceae	Puia	NA
	M1G-254-Root-Exp3-D-6	M1G-254-Root	D6	Exp3	28/09/2022	1	OSPW	Typha	G	Washed Roots	NS.LH00487_0019.005.NEBNext_i703---NEBNext_i505.M1G-254-Root-Exp3-D6	3.92	3.92	6.49	species	Root	Bacteria	Pseudomonadota	Gammaproteobacteria	Burkholderiales	Burkholderiaceae	Mitsuaria	Mitsuaria sp946886855
	M1G-254-Root-Exp3-D-6	M1G-254-Root	D6	Exp3	28/09/2022	1	OSPW	Typha	G	Washed Roots	NS.LH00487_0019.005.NEBNext_i703---NEBNext_i505.M1G-254-Root-Exp3-D6	1.09	1.09	1.8	species	Root	Bacteria	Pseudomonadota	Gammaproteobacteria	Burkholderiales	Burkholderiaceae	Acidovorax	Acidovorax sp002754495
	M1G-254-Root-Exp3-D-6	M1G-254-Root	D6	Exp3	28/09/2022	1	OSPW	Typha	G	Washed Roots	NS.LH00487_0019.005.NEBNext_i703---NEBNext_i505.M1G-254-Root-Exp3-D6	0.46	0.46	0.76	species	Root	Bacteria	Pseudomonadota	Gammaproteobacteria	Burkholderiales	Burkholderiaceae	Undibacterium	Undibacterium pigrum
	M1G-254-Root-Exp3-D-6	M1G-254-Root	D6	Exp3	28/09/2022	1	OSPW	Typha	G	Washed Roots	NS.LH00487_0019.005.NEBNext_i703---NEBNext_i505.M1G-254-Root-Exp3-D6	2.08	2.08	3.44	species	Root	Bacteria	Bacteroidota	Bacteroidia	Flavobacteriales	Flavobacteriaceae	Flavobacterium	Flavobacterium sp029959285
	M1G-254-Root-Exp3-D-6	M1G-254-Root	D6	Exp3	28/09/2022	1	OSPW	Typha	G	Washed Roots	NS.LH00487_0019.005.NEBNext_i703---NEBNext_i505.M1G-254-Root-Exp3-D6	0.6	0.6	0.99	species	Root	Bacteria	Bacteroidota	Bacteroidia	Flavobacteriales	Flavobacteriaceae	Flavobacterium	Flavobacterium branchiicola
	M8G-259-Root-Exp3-D-6	M8G-259-Root	D6	Exp3	28/09/2022	8	ROW	Typha	G	Washed Roots	NS.LH00487_0019.005.NEBNext_i715---NEBNext_i512.M8G-259-Root-Exp3-D6	0	72.4	100	root	Root	NA	NA	NA	NA	NA	NA	NA
	M8G-259-Root-Exp3-D-6	M8G-259-Root	D6	Exp3	28/09/2022	8	ROW	Typha	G	Washed Roots	NS.LH00487_0019.005.NEBNext_i715---NEBNext_i512.M8G-259-Root-Exp3-D6	8.67	72.4	100	domain	Root	Bacteria	NA	NA	NA	NA	NA	NA
	M8G-259-Root-Exp3-D-6	M8G-259-Root	D6	Exp3	28/09/2022	8	ROW	Typha	G	Washed Roots	NS.LH00487_0019.005.NEBNext_i715---NEBNext_i512.M8G-259-Root-Exp3-D6	2.26	52.15	72.03	phylum	Root	Bacteria	Pseudomonadota	NA	NA	NA	NA	NA
	M8G-259-Root-Exp3-D-6	M8G-259-Root	D6	Exp3	28/09/2022	8	ROW	Typha	G	Washed Roots	NS.LH00487_0019.005.NEBNext_i715---NEBNext_i512.M8G-259-Root-Exp3-D6	0.25	1.49	2.06	phylum	Root	Bacteria	Planctomycetota	NA	NA	NA	NA	NA
	M8G-259-Root-Exp3-D-6	M8G-259-Root	D6	Exp3	28/09/2022	8	ROW	Typha	G	Washed Roots	NS.LH00487_0019.005.NEBNext_i715---NEBNext_i512.M8G-259-Root-Exp3-D6	0.5	2.9	4.01	phylum	Root	Bacteria	Acidobacteriota	NA	NA	NA	NA	NA
	M8G-259-Root-Exp3-D-6	M8G-259-Root	D6	Exp3	28/09/2022	8	ROW	Typha	G	Washed Roots	NS.LH00487_0019.005.NEBNext_i715---NEBNext_i512.M8G-259-Root-Exp3-D6	0	0.41	0.57	phylum	Root	Bacteria	Bacillota	NA	NA	NA	NA	NA
	M8G-259-Root-Exp3-D-6	M8G-259-Root	D6	Exp3	28/09/2022	8	ROW	Typha	G	Washed Roots	NS.LH00487_0019.005.NEBNext_i715---NEBNext_i512.M8G-259-Root-Exp3-D6	0	1.32	1.82	phylum	Root	Bacteria	Actinomycetota	NA	NA	NA	NA	NA
	M8G-259-Root-Exp3-D-6	M8G-259-Root	D6	Exp3	28/09/2022	8	ROW	Typha	G	Washed Roots	NS.LH00487_0019.005.NEBNext_i715---NEBNext_i512.M8G-259-Root-Exp3-D6	0	5.46	7.54	phylum	Root	Bacteria	Bacteroidota	NA	NA	NA	NA	NA
	M8G-259-Root-Exp3-D-6	M8G-259-Root	D6	Exp3	28/09/2022	8	ROW	Typha	G	Washed Roots	NS.LH00487_0019.005.NEBNext_i715---NEBNext_i512.M8G-259-Root-Exp3-D6	3.47	15.22	21.02	class	Root	Bacteria	Pseudomonadota	Alphaproteobacteria	NA	NA	NA	NA
	M8G-259-Root-Exp3-D-6	M8G-259-Root	D6	Exp3	28/09/2022	8	ROW	Typha	G	Washed Roots	NS.LH00487_0019.005.NEBNext_i715---NEBNext_i512.M8G-259-Root-Exp3-D6	1.74	34.67	47.89	class	Root	Bacteria	Pseudomonadota	Gammaproteobacteria	NA	NA	NA	NA
	M8G-259-Root-Exp3-D-6	M8G-259-Root	D6	Exp3	28/09/2022	8	ROW	Typha	G	Washed Roots	NS.LH00487_0019.005.NEBNext_i715---NEBNext_i512.M8G-259-Root-Exp3-D6	0.58	1.24	1.71	class	Root	Bacteria	Planctomycetota	Planctomycetia	NA	NA	NA	NA
	M8G-259-Root-Exp3-D-6	M8G-259-Root	D6	Exp3	28/09/2022	8	ROW	Typha	G	Washed Roots	NS.LH00487_0019.005.NEBNext_i715---NEBNext_i512.M8G-259-Root-Exp3-D6	0.08	2.4	3.31	class	Root	Bacteria	Acidobacteriota	Terriglobia	NA	NA	NA	NA
	M8G-259-Root-Exp3-D-6	M8G-259-Root	D6	Exp3	28/09/2022	8	ROW	Typha	G	Washed Roots	NS.LH00487_0019.005.NEBNext_i715---NEBNext_i512.M8G-259-Root-Exp3-D6	0.41	0.41	0.57	class	Root	Bacteria	Bacillota	Negativicutes	NA	NA	NA	NA
	M8G-259-Root-Exp3-D-6	M8G-259-Root	D6	Exp3	28/09/2022	8	ROW	Typha	G	Washed Roots	NS.LH00487_0019.005.NEBNext_i715---NEBNext_i512.M8G-259-Root-Exp3-D6	0.5	1.32	1.82	class	Root	Bacteria	Actinomycetota	Actinomycetes	NA	NA	NA	NA
	M8G-259-Root-Exp3-D-6	M8G-259-Root	D6	Exp3	28/09/2022	8	ROW	Typha	G	Washed Roots	NS.LH00487_0019.005.NEBNext_i715---NEBNext_i512.M8G-259-Root-Exp3-D6	1.24	5.46	7.54	class	Root	Bacteria	Bacteroidota	Bacteroidia	NA	NA	NA	NA
	M8G-259-Root-Exp3-D-6	M8G-259-Root	D6	Exp3	28/09/2022	8	ROW	Typha	G	Washed Roots	NS.LH00487_0019.005.NEBNext_i715---NEBNext_i512.M8G-259-Root-Exp3-D6	1.59	5.97	8.25	order	Root	Bacteria	Pseudomonadota	Alphaproteobacteria	Rhizobiales	NA	NA	NA
	M8G-259-Root-Exp3-D-6	M8G-259-Root	D6	Exp3	28/09/2022	8	ROW	Typha	G	Washed Roots	NS.LH00487_0019.005.NEBNext_i715---NEBNext_i512.M8G-259-Root-Exp3-D6	0.1	0.47	0.65	order	Root	Bacteria	Pseudomonadota	Alphaproteobacteria	Caulobacterales	NA	NA	NA
	M8G-259-Root-Exp3-D-6	M8G-259-Root	D6	Exp3	28/09/2022	8	ROW	Typha	G	Washed Roots	NS.LH00487_0019.005.NEBNext_i715---NEBNext_i512.M8G-259-Root-Exp3-D6	0	5.31	7.33	order	Root	Bacteria	Pseudomonadota	Alphaproteobacteria	Sphingomonadales	NA	NA	NA
	M8G-259-Root-Exp3-D-6	M8G-259-Root	D6	Exp3	28/09/2022	8	ROW	Typha	G	Washed Roots	NS.LH00487_0019.005.NEBNext_i715---NEBNext_i512.M8G-259-Root-Exp3-D6	1.24	31.18	43.07	order	Root	Bacteria	Pseudomonadota	Gammaproteobacteria	Burkholderiales	NA	NA	NA
	M8G-259-Root-Exp3-D-6	M8G-259-Root	D6	Exp3	28/09/2022	8	ROW	Typha	G	Washed Roots	NS.LH00487_0019.005.NEBNext_i715---NEBNext_i512.M8G-259-Root-Exp3-D6	0.17	1.75	2.42	order	Root	Bacteria	Pseudomonadota	Gammaproteobacteria	Pseudomonadales	NA	NA	NA
	M8G-259-Root-Exp3-D-6	M8G-259-Root	D6	Exp3	28/09/2022	8	ROW	Typha	G	Washed Roots	NS.LH00487_0019.005.NEBNext_i715---NEBNext_i512.M8G-259-Root-Exp3-D6	0	0.66	0.91	order	Root	Bacteria	Planctomycetota	Planctomycetia	Gemmatales	NA	NA	NA
	M8G-259-Root-Exp3-D-6	M8G-259-Root	D6	Exp3	28/09/2022	8	ROW	Typha	G	Washed Roots	NS.LH00487_0019.005.NEBNext_i715---NEBNext_i512.M8G-259-Root-Exp3-D6	0.25	2.32	3.2	order	Root	Bacteria	Acidobacteriota	Terriglobia	Terriglobales	NA	NA	NA
	M8G-259-Root-Exp3-D-6	M8G-259-Root	D6	Exp3	28/09/2022	8	ROW	Typha	G	Washed Roots	NS.LH00487_0019.005.NEBNext_i715---NEBNext_i512.M8G-259-Root-Exp3-D6	0.08	0.82	1.13	order	Root	Bacteria	Actinomycetota	Actinomycetes	Actinomycetales	NA	NA	NA
	M8G-259-Root-Exp3-D-6	M8G-259-Root	D6	Exp3	28/09/2022	8	ROW	Typha	G	Washed Roots	NS.LH00487_0019.005.NEBNext_i715---NEBNext_i512.M8G-259-Root-Exp3-D6	0.17	0.92	1.27	order	Root	Bacteria	Bacteroidota	Bacteroidia	Cytophagales	NA	NA	NA
	M8G-259-Root-Exp3-D-6	M8G-259-Root	D6	Exp3	28/09/2022	8	ROW	Typha	G	Washed Roots	NS.LH00487_0019.005.NEBNext_i715---NEBNext_i512.M8G-259-Root-Exp3-D6	0.08	0.41	0.57	order	Root	Bacteria	Bacteroidota	Bacteroidia	Flavobacteriales	NA	NA	NA
	M8G-259-Root-Exp3-D-6	M8G-259-Root	D6	Exp3	28/09/2022	8	ROW	Typha	G	Washed Roots	NS.LH00487_0019.005.NEBNext_i715---NEBNext_i512.M8G-259-Root-Exp3-D6	0	2.89	3.99	order	Root	Bacteria	Bacteroidota	Bacteroidia	Chitinophagales	NA	NA	NA
	M8G-259-Root-Exp3-D-6	M8G-259-Root	D6	Exp3	28/09/2022	8	ROW	Typha	G	Washed Roots	NS.LH00487_0019.005.NEBNext_i715---NEBNext_i512.M8G-259-Root-Exp3-D6	0.85	1.91	2.64	family	Root	Bacteria	Pseudomonadota	Alphaproteobacteria	Rhizobiales	Rhizobiaceae	NA	NA
	M8G-259-Root-Exp3-D-6	M8G-259-Root	D6	Exp3	28/09/2022	8	ROW	Typha	G	Washed Roots	NS.LH00487_0019.005.NEBNext_i715---NEBNext_i512.M8G-259-Root-Exp3-D6	0.28	2.47	3.41	family	Root	Bacteria	Pseudomonadota	Alphaproteobacteria	Rhizobiales	Xanthobacteraceae	NA	NA
	M8G-259-Root-Exp3-D-6	M8G-259-Root	D6	Exp3	28/09/2022	8	ROW	Typha	G	Washed Roots	NS.LH00487_0019.005.NEBNext_i715---NEBNext_i512.M8G-259-Root-Exp3-D6	0.37	0.37	0.51	family	Root	Bacteria	Pseudomonadota	Alphaproteobacteria	Caulobacterales	Caulobacteraceae	NA	NA
	M8G-259-Root-Exp3-D-6	M8G-259-Root	D6	Exp3	28/09/2022	8	ROW	Typha	G	Washed Roots	NS.LH00487_0019.005.NEBNext_i715---NEBNext_i512.M8G-259-Root-Exp3-D6	2	5.31	7.33	family	Root	Bacteria	Pseudomonadota	Alphaproteobacteria	Sphingomonadales	Sphingomonadaceae	NA	NA
	M8G-259-Root-Exp3-D-6	M8G-259-Root	D6	Exp3	28/09/2022	8	ROW	Typha	G	Washed Roots	NS.LH00487_0019.005.NEBNext_i715---NEBNext_i512.M8G-259-Root-Exp3-D6	17.18	29.94	41.35	family	Root	Bacteria	Pseudomonadota	Gammaproteobacteria	Burkholderiales	Burkholderiaceae	NA	NA
	M8G-259-Root-Exp3-D-6	M8G-259-Root	D6	Exp3	28/09/2022	8	ROW	Typha	G	Washed Roots	NS.LH00487_0019.005.NEBNext_i715---NEBNext_i512.M8G-259-Root-Exp3-D6	0	1.58	2.18	family	Root	Bacteria	Pseudomonadota	Gammaproteobacteria	Pseudomonadales	Pseudomonadaceae	NA	NA
	M8G-259-Root-Exp3-D-6	M8G-259-Root	D6	Exp3	28/09/2022	8	ROW	Typha	G	Washed Roots	NS.LH00487_0019.005.NEBNext_i715---NEBNext_i512.M8G-259-Root-Exp3-D6	0.66	0.66	0.91	family	Root	Bacteria	Planctomycetota	Planctomycetia	Gemmatales	Gemmataceae	NA	NA
	M8G-259-Root-Exp3-D-6	M8G-259-Root	D6	Exp3	28/09/2022	8	ROW	Typha	G	Washed Roots	NS.LH00487_0019.005.NEBNext_i715---NEBNext_i512.M8G-259-Root-Exp3-D6	0.83	2.07	2.86	family	Root	Bacteria	Acidobacteriota	Terriglobia	Terriglobales	Acidobacteriaceae	NA	NA
	M8G-259-Root-Exp3-D-6	M8G-259-Root	D6	Exp3	28/09/2022	8	ROW	Typha	G	Washed Roots	NS.LH00487_0019.005.NEBNext_i715---NEBNext_i512.M8G-259-Root-Exp3-D6	0.08	0.74	1.02	family	Root	Bacteria	Actinomycetota	Actinomycetes	Actinomycetales	Cellulomonadaceae	NA	NA
	M8G-259-Root-Exp3-D-6	M8G-259-Root	D6	Exp3	28/09/2022	8	ROW	Typha	G	Washed Roots	NS.LH00487_0019.005.NEBNext_i715---NEBNext_i512.M8G-259-Root-Exp3-D6	0.75	0.75	1.04	family	Root	Bacteria	Bacteroidota	Bacteroidia	Cytophagales	Spirosomataceae	NA	NA
	M8G-259-Root-Exp3-D-6	M8G-259-Root	D6	Exp3	28/09/2022	8	ROW	Typha	G	Washed Roots	NS.LH00487_0019.005.NEBNext_i715---NEBNext_i512.M8G-259-Root-Exp3-D6	0.33	0.33	0.46	family	Root	Bacteria	Bacteroidota	Bacteroidia	Flavobacteriales	Flavobacteriaceae	NA	NA
	M8G-259-Root-Exp3-D-6	M8G-259-Root	D6	Exp3	28/09/2022	8	ROW	Typha	G	Washed Roots	NS.LH00487_0019.005.NEBNext_i715---NEBNext_i512.M8G-259-Root-Exp3-D6	1.31	2.89	3.99	family	Root	Bacteria	Bacteroidota	Bacteroidia	Chitinophagales	Chitinophagaceae	NA	NA
	M8G-259-Root-Exp3-D-6	M8G-259-Root	D6	Exp3	28/09/2022	8	ROW	Typha	G	Washed Roots	NS.LH00487_0019.005.NEBNext_i715---NEBNext_i512.M8G-259-Root-Exp3-D6	0.38	1.06	1.46	genus	Root	Bacteria	Pseudomonadota	Alphaproteobacteria	Rhizobiales	Rhizobiaceae	Ensifer_A	NA
	M8G-259-Root-Exp3-D-6	M8G-259-Root	D6	Exp3	28/09/2022	8	ROW	Typha	G	Washed Roots	NS.LH00487_0019.005.NEBNext_i715---NEBNext_i512.M8G-259-Root-Exp3-D6	2.19	2.19	3.02	genus	Root	Bacteria	Pseudomonadota	Alphaproteobacteria	Rhizobiales	Xanthobacteraceae	Bradyrhizobium	NA
	M8G-259-Root-Exp3-D-6	M8G-259-Root	D6	Exp3	28/09/2022	8	ROW	Typha	G	Washed Roots	NS.LH00487_0019.005.NEBNext_i715---NEBNext_i512.M8G-259-Root-Exp3-D6	1.09	1.82	2.51	genus	Root	Bacteria	Pseudomonadota	Alphaproteobacteria	Sphingomonadales	Sphingomonadaceae	Sphingomonas	NA
	M8G-259-Root-Exp3-D-6	M8G-259-Root	D6	Exp3	28/09/2022	8	ROW	Typha	G	Washed Roots	NS.LH00487_0019.005.NEBNext_i715---NEBNext_i512.M8G-259-Root-Exp3-D6	1.49	1.49	2.06	genus	Root	Bacteria	Pseudomonadota	Alphaproteobacteria	Sphingomonadales	Sphingomonadaceae	Novosphingobium	NA
	M8G-259-Root-Exp3-D-6	M8G-259-Root	D6	Exp3	28/09/2022	8	ROW	Typha	G	Washed Roots	NS.LH00487_0019.005.NEBNext_i715---NEBNext_i512.M8G-259-Root-Exp3-D6	2.62	5.31	7.33	genus	Root	Bacteria	Pseudomonadota	Gammaproteobacteria	Burkholderiales	Burkholderiaceae	Pelomonas	NA
	M8G-259-Root-Exp3-D-6	M8G-259-Root	D6	Exp3	28/09/2022	8	ROW	Typha	G	Washed Roots	NS.LH00487_0019.005.NEBNext_i715---NEBNext_i512.M8G-259-Root-Exp3-D6	0.74	0.74	1.02	genus	Root	Bacteria	Pseudomonadota	Gammaproteobacteria	Burkholderiales	Burkholderiaceae	KK5	NA
	M8G-259-Root-Exp3-D-6	M8G-259-Root	D6	Exp3	28/09/2022	8	ROW	Typha	G	Washed Roots	NS.LH00487_0019.005.NEBNext_i715---NEBNext_i512.M8G-259-Root-Exp3-D6	0.6	1.15	1.59	genus	Root	Bacteria	Pseudomonadota	Gammaproteobacteria	Burkholderiales	Burkholderiaceae	Curvibacter	NA
	M8G-259-Root-Exp3-D-6	M8G-259-Root	D6	Exp3	28/09/2022	8	ROW	Typha	G	Washed Roots	NS.LH00487_0019.005.NEBNext_i715---NEBNext_i512.M8G-259-Root-Exp3-D6	0.69	1.3	1.8	genus	Root	Bacteria	Pseudomonadota	Gammaproteobacteria	Burkholderiales	Burkholderiaceae	Rhodoferax_B	NA
	M8G-259-Root-Exp3-D-6	M8G-259-Root	D6	Exp3	28/09/2022	8	ROW	Typha	G	Washed Roots	NS.LH00487_0019.005.NEBNext_i715---NEBNext_i512.M8G-259-Root-Exp3-D6	0.05	1.16	1.6	genus	Root	Bacteria	Pseudomonadota	Gammaproteobacteria	Burkholderiales	Burkholderiaceae	Duganella	NA
	M8G-259-Root-Exp3-D-6	M8G-259-Root	D6	Exp3	28/09/2022	8	ROW	Typha	G	Washed Roots	NS.LH00487_0019.005.NEBNext_i715---NEBNext_i512.M8G-259-Root-Exp3-D6	2.07	3.1	4.28	genus	Root	Bacteria	Pseudomonadota	Gammaproteobacteria	Burkholderiales	Burkholderiaceae	Scleromatobacter	NA
	M8G-259-Root-Exp3-D-6	M8G-259-Root	D6	Exp3	28/09/2022	8	ROW	Typha	G	Washed Roots	NS.LH00487_0019.005.NEBNext_i715---NEBNext_i512.M8G-259-Root-Exp3-D6	0	1.58	2.18	genus	Root	Bacteria	Pseudomonadota	Gammaproteobacteria	Pseudomonadales	Pseudomonadaceae	Pseudomonas_E	NA
	M8G-259-Root-Exp3-D-6	M8G-259-Root	D6	Exp3	28/09/2022	8	ROW	Typha	G	Washed Roots	NS.LH00487_0019.005.NEBNext_i715---NEBNext_i512.M8G-259-Root-Exp3-D6	1.24	1.24	1.71	genus	Root	Bacteria	Acidobacteriota	Terriglobia	Terriglobales	Acidobacteriaceae	Occallatibacter	NA
	M8G-259-Root-Exp3-D-6	M8G-259-Root	D6	Exp3	28/09/2022	8	ROW	Typha	G	Washed Roots	NS.LH00487_0019.005.NEBNext_i715---NEBNext_i512.M8G-259-Root-Exp3-D6	0.66	0.66	0.91	genus	Root	Bacteria	Actinomycetota	Actinomycetes	Actinomycetales	Cellulomonadaceae	Cellulomonas	NA
	M8G-259-Root-Exp3-D-6	M8G-259-Root	D6	Exp3	28/09/2022	8	ROW	Typha	G	Washed Roots	NS.LH00487_0019.005.NEBNext_i715---NEBNext_i512.M8G-259-Root-Exp3-D6	0.71	0.71	0.98	genus	Root	Bacteria	Bacteroidota	Bacteroidia	Chitinophagales	Chitinophagaceae	JABDFW01	NA
	M8G-259-Root-Exp3-D-6	M8G-259-Root	D6	Exp3	28/09/2022	8	ROW	Typha	G	Washed Roots	NS.LH00487_0019.005.NEBNext_i715---NEBNext_i512.M8G-259-Root-Exp3-D6	0.37	0.87	1.2	genus	Root	Bacteria	Bacteroidota	Bacteroidia	Chitinophagales	Chitinophagaceae	Puia	NA
	M8G-259-Root-Exp3-D-6	M8G-259-Root	D6	Exp3	28/09/2022	8	ROW	Typha	G	Washed Roots	NS.LH00487_0019.005.NEBNext_i715---NEBNext_i512.M8G-259-Root-Exp3-D6	0.68	0.68	0.94	species	Root	Bacteria	Pseudomonadota	Alphaproteobacteria	Rhizobiales	Rhizobiaceae	Ensifer_A	Ensifer_A sp021026315
	M8G-259-Root-Exp3-D-6	M8G-259-Root	D6	Exp3	28/09/2022	8	ROW	Typha	G	Washed Roots	NS.LH00487_0019.005.NEBNext_i715---NEBNext_i512.M8G-259-Root-Exp3-D6	0.73	0.73	1.01	species	Root	Bacteria	Pseudomonadota	Alphaproteobacteria	Sphingomonadales	Sphingomonadaceae	Sphingomonas	Sphingomonas sp029911635
	M8G-259-Root-Exp3-D-6	M8G-259-Root	D6	Exp3	28/09/2022	8	ROW	Typha	G	Washed Roots	NS.LH00487_0019.005.NEBNext_i715---NEBNext_i512.M8G-259-Root-Exp3-D6	2.69	2.69	3.72	species	Root	Bacteria	Pseudomonadota	Gammaproteobacteria	Burkholderiales	Burkholderiaceae	Pelomonas	Pelomonas puraquae
	M8G-259-Root-Exp3-D-6	M8G-259-Root	D6	Exp3	28/09/2022	8	ROW	Typha	G	Washed Roots	NS.LH00487_0019.005.NEBNext_i715---NEBNext_i512.M8G-259-Root-Exp3-D6	0.55	0.55	0.76	species	Root	Bacteria	Pseudomonadota	Gammaproteobacteria	Burkholderiales	Burkholderiaceae	Curvibacter	Curvibacter gracilis
	M8G-259-Root-Exp3-D-6	M8G-259-Root	D6	Exp3	28/09/2022	8	ROW	Typha	G	Washed Roots	NS.LH00487_0019.005.NEBNext_i715---NEBNext_i512.M8G-259-Root-Exp3-D6	0.61	0.61	0.84	species	Root	Bacteria	Pseudomonadota	Gammaproteobacteria	Burkholderiales	Burkholderiaceae	Rhodoferax_B	Rhodoferax_B sp026400275
	M8G-259-Root-Exp3-D-6	M8G-259-Root	D6	Exp3	28/09/2022	8	ROW	Typha	G	Washed Roots	NS.LH00487_0019.005.NEBNext_i715---NEBNext_i512.M8G-259-Root-Exp3-D6	1.11	1.11	1.53	species	Root	Bacteria	Pseudomonadota	Gammaproteobacteria	Burkholderiales	Burkholderiaceae	Duganella	Duganella margarita
	M8G-259-Root-Exp3-D-6	M8G-259-Root	D6	Exp3	28/09/2022	8	ROW	Typha	G	Washed Roots	NS.LH00487_0019.005.NEBNext_i715---NEBNext_i512.M8G-259-Root-Exp3-D6	1.03	1.03	1.42	species	Root	Bacteria	Pseudomonadota	Gammaproteobacteria	Burkholderiales	Burkholderiaceae	Scleromatobacter	Scleromatobacter humisilvae
	M8G-259-Root-Exp3-D-6	M8G-259-Root	D6	Exp3	28/09/2022	8	ROW	Typha	G	Washed Roots	NS.LH00487_0019.005.NEBNext_i715---NEBNext_i512.M8G-259-Root-Exp3-D6	1.58	1.58	2.18	species	Root	Bacteria	Pseudomonadota	Gammaproteobacteria	Pseudomonadales	Pseudomonadaceae	Pseudomonas_E	Pseudomonas_E monsensis
	M8G-259-Root-Exp3-D-6	M8G-259-Root	D6	Exp3	28/09/2022	8	ROW	Typha	G	Washed Roots	NS.LH00487_0019.005.NEBNext_i715---NEBNext_i512.M8G-259-Root-Exp3-D6	0.5	0.5	0.69	species	Root	Bacteria	Bacteroidota	Bacteroidia	Chitinophagales	Chitinophagaceae	Puia	Puia sp001898505
	M9G-260-Root-Exp3-D-6	M9G-260-Root	D6	Exp3	28/09/2022	9	ROW	Typha	G	Washed Roots	NS.LH00487_0019.005.NEBNext_i715---NEBNext_i513.M9G-260-Root-Exp3-D6	0	414.67	100	root	Root	NA	NA	NA	NA	NA	NA	NA
	M9G-260-Root-Exp3-D-6	M9G-260-Root	D6	Exp3	28/09/2022	9	ROW	Typha	G	Washed Roots	NS.LH00487_0019.005.NEBNext_i715---NEBNext_i513.M9G-260-Root-Exp3-D6	0.78	0.78	0.19	domain	Root	Archaea	NA	NA	NA	NA	NA	NA
	M9G-260-Root-Exp3-D-6	M9G-260-Root	D6	Exp3	28/09/2022	9	ROW	Typha	G	Washed Roots	NS.LH00487_0019.005.NEBNext_i715---NEBNext_i513.M9G-260-Root-Exp3-D6	21.56	413.89	99.81	domain	Root	Bacteria	NA	NA	NA	NA	NA	NA
	M9G-260-Root-Exp3-D-6	M9G-260-Root	D6	Exp3	28/09/2022	9	ROW	Typha	G	Washed Roots	NS.LH00487_0019.005.NEBNext_i715---NEBNext_i513.M9G-260-Root-Exp3-D6	7.87	357.75	86.27	phylum	Root	Bacteria	Pseudomonadota	NA	NA	NA	NA	NA
	M9G-260-Root-Exp3-D-6	M9G-260-Root	D6	Exp3	28/09/2022	9	ROW	Typha	G	Washed Roots	NS.LH00487_0019.005.NEBNext_i715---NEBNext_i513.M9G-260-Root-Exp3-D6	0.08	3.31	0.8	phylum	Root	Bacteria	Planctomycetota	NA	NA	NA	NA	NA
	M9G-260-Root-Exp3-D-6	M9G-260-Root	D6	Exp3	28/09/2022	9	ROW	Typha	G	Washed Roots	NS.LH00487_0019.005.NEBNext_i715---NEBNext_i513.M9G-260-Root-Exp3-D6	0.5	0.5	0.12	phylum	Root	Bacteria	Actinomycetota	NA	NA	NA	NA	NA
	M9G-260-Root-Exp3-D-6	M9G-260-Root	D6	Exp3	28/09/2022	9	ROW	Typha	G	Washed Roots	NS.LH00487_0019.005.NEBNext_i715---NEBNext_i513.M9G-260-Root-Exp3-D6	0.5	1.08	0.26	phylum	Root	Bacteria	Acidobacteriota	NA	NA	NA	NA	NA
	M9G-260-Root-Exp3-D-6	M9G-260-Root	D6	Exp3	28/09/2022	9	ROW	Typha	G	Washed Roots	NS.LH00487_0019.005.NEBNext_i715---NEBNext_i513.M9G-260-Root-Exp3-D6	0	29.11	7.02	phylum	Root	Bacteria	Bacteroidota	NA	NA	NA	NA	NA
	M9G-260-Root-Exp3-D-6	M9G-260-Root	D6	Exp3	28/09/2022	9	ROW	Typha	G	Washed Roots	NS.LH00487_0019.005.NEBNext_i715---NEBNext_i513.M9G-260-Root-Exp3-D6	0	0.33	0.08	phylum	Root	Bacteria	Verrucomicrobiota	NA	NA	NA	NA	NA
	M9G-260-Root-Exp3-D-6	M9G-260-Root	D6	Exp3	28/09/2022	9	ROW	Typha	G	Washed Roots	NS.LH00487_0019.005.NEBNext_i715---NEBNext_i513.M9G-260-Root-Exp3-D6	0	0.25	0.06	phylum	Root	Bacteria	Cyanobacteriota	NA	NA	NA	NA	NA
	M9G-260-Root-Exp3-D-6	M9G-260-Root	D6	Exp3	28/09/2022	9	ROW	Typha	G	Washed Roots	NS.LH00487_0019.005.NEBNext_i715---NEBNext_i513.M9G-260-Root-Exp3-D6	2.76	296.8	71.57	class	Root	Bacteria	Pseudomonadota	Gammaproteobacteria	NA	NA	NA	NA
	M9G-260-Root-Exp3-D-6	M9G-260-Root	D6	Exp3	28/09/2022	9	ROW	Typha	G	Washed Roots	NS.LH00487_0019.005.NEBNext_i715---NEBNext_i513.M9G-260-Root-Exp3-D6	11.15	53.08	12.8	class	Root	Bacteria	Pseudomonadota	Alphaproteobacteria	NA	NA	NA	NA
	M9G-260-Root-Exp3-D-6	M9G-260-Root	D6	Exp3	28/09/2022	9	ROW	Typha	G	Washed Roots	NS.LH00487_0019.005.NEBNext_i715---NEBNext_i513.M9G-260-Root-Exp3-D6	0.91	3.23	0.78	class	Root	Bacteria	Planctomycetota	Planctomycetia	NA	NA	NA	NA
	M9G-260-Root-Exp3-D-6	M9G-260-Root	D6	Exp3	28/09/2022	9	ROW	Typha	G	Washed Roots	NS.LH00487_0019.005.NEBNext_i715---NEBNext_i513.M9G-260-Root-Exp3-D6	0.58	0.58	0.14	class	Root	Bacteria	Acidobacteriota	Terriglobia	NA	NA	NA	NA
	M9G-260-Root-Exp3-D-6	M9G-260-Root	D6	Exp3	28/09/2022	9	ROW	Typha	G	Washed Roots	NS.LH00487_0019.005.NEBNext_i715---NEBNext_i513.M9G-260-Root-Exp3-D6	4.31	29.11	7.02	class	Root	Bacteria	Bacteroidota	Bacteroidia	NA	NA	NA	NA
	M9G-260-Root-Exp3-D-6	M9G-260-Root	D6	Exp3	28/09/2022	9	ROW	Typha	G	Washed Roots	NS.LH00487_0019.005.NEBNext_i715---NEBNext_i513.M9G-260-Root-Exp3-D6	0.33	0.33	0.08	class	Root	Bacteria	Verrucomicrobiota	Verrucomicrobiae	NA	NA	NA	NA
	M9G-260-Root-Exp3-D-6	M9G-260-Root	D6	Exp3	28/09/2022	9	ROW	Typha	G	Washed Roots	NS.LH00487_0019.005.NEBNext_i715---NEBNext_i513.M9G-260-Root-Exp3-D6	0	0.25	0.06	class	Root	Bacteria	Cyanobacteriota	Cyanobacteriia	NA	NA	NA	NA
	M9G-260-Root-Exp3-D-6	M9G-260-Root	D6	Exp3	28/09/2022	9	ROW	Typha	G	Washed Roots	NS.LH00487_0019.005.NEBNext_i715---NEBNext_i513.M9G-260-Root-Exp3-D6	3.22	278.69	67.21	order	Root	Bacteria	Pseudomonadota	Gammaproteobacteria	Burkholderiales	NA	NA	NA
	M9G-260-Root-Exp3-D-6	M9G-260-Root	D6	Exp3	28/09/2022	9	ROW	Typha	G	Washed Roots	NS.LH00487_0019.005.NEBNext_i715---NEBNext_i513.M9G-260-Root-Exp3-D6	0.08	14.69	3.54	order	Root	Bacteria	Pseudomonadota	Gammaproteobacteria	Pseudomonadales	NA	NA	NA
	M9G-260-Root-Exp3-D-6	M9G-260-Root	D6	Exp3	28/09/2022	9	ROW	Typha	G	Washed Roots	NS.LH00487_0019.005.NEBNext_i715---NEBNext_i513.M9G-260-Root-Exp3-D6	0	0.66	0.16	order	Root	Bacteria	Pseudomonadota	Gammaproteobacteria	Enterobacterales	NA	NA	NA
	M9G-260-Root-Exp3-D-6	M9G-260-Root	D6	Exp3	28/09/2022	9	ROW	Typha	G	Washed Roots	NS.LH00487_0019.005.NEBNext_i715---NEBNext_i513.M9G-260-Root-Exp3-D6	4.41	26.6	6.41	order	Root	Bacteria	Pseudomonadota	Alphaproteobacteria	Rhizobiales	NA	NA	NA
	M9G-260-Root-Exp3-D-6	M9G-260-Root	D6	Exp3	28/09/2022	9	ROW	Typha	G	Washed Roots	NS.LH00487_0019.005.NEBNext_i715---NEBNext_i513.M9G-260-Root-Exp3-D6	0.75	3.81	0.92	order	Root	Bacteria	Pseudomonadota	Alphaproteobacteria	Caulobacterales	NA	NA	NA
	M9G-260-Root-Exp3-D-6	M9G-260-Root	D6	Exp3	28/09/2022	9	ROW	Typha	G	Washed Roots	NS.LH00487_0019.005.NEBNext_i715---NEBNext_i513.M9G-260-Root-Exp3-D6	0	11.52	2.78	order	Root	Bacteria	Pseudomonadota	Alphaproteobacteria	Sphingomonadales	NA	NA	NA
	M9G-260-Root-Exp3-D-6	M9G-260-Root	D6	Exp3	28/09/2022	9	ROW	Typha	G	Washed Roots	NS.LH00487_0019.005.NEBNext_i715---NEBNext_i513.M9G-260-Root-Exp3-D6	0	1.08	0.26	order	Root	Bacteria	Planctomycetota	Planctomycetia	Gemmatales	NA	NA	NA
	M9G-260-Root-Exp3-D-6	M9G-260-Root	D6	Exp3	28/09/2022	9	ROW	Typha	G	Washed Roots	NS.LH00487_0019.005.NEBNext_i715---NEBNext_i513.M9G-260-Root-Exp3-D6	0	1.24	0.3	order	Root	Bacteria	Planctomycetota	Planctomycetia	Planctomycetales	NA	NA	NA
	M9G-260-Root-Exp3-D-6	M9G-260-Root	D6	Exp3	28/09/2022	9	ROW	Typha	G	Washed Roots	NS.LH00487_0019.005.NEBNext_i715---NEBNext_i513.M9G-260-Root-Exp3-D6	0.25	18.83	4.54	order	Root	Bacteria	Bacteroidota	Bacteroidia	Flavobacteriales	NA	NA	NA
	M9G-260-Root-Exp3-D-6	M9G-260-Root	D6	Exp3	28/09/2022	9	ROW	Typha	G	Washed Roots	NS.LH00487_0019.005.NEBNext_i715---NEBNext_i513.M9G-260-Root-Exp3-D6	0.08	0.58	0.14	order	Root	Bacteria	Bacteroidota	Bacteroidia	Cytophagales	NA	NA	NA
	M9G-260-Root-Exp3-D-6	M9G-260-Root	D6	Exp3	28/09/2022	9	ROW	Typha	G	Washed Roots	NS.LH00487_0019.005.NEBNext_i715---NEBNext_i513.M9G-260-Root-Exp3-D6	0	3.73	0.9	order	Root	Bacteria	Bacteroidota	Bacteroidia	Chitinophagales	NA	NA	NA
	M9G-260-Root-Exp3-D-6	M9G-260-Root	D6	Exp3	28/09/2022	9	ROW	Typha	G	Washed Roots	NS.LH00487_0019.005.NEBNext_i715---NEBNext_i513.M9G-260-Root-Exp3-D6	0	1.66	0.4	order	Root	Bacteria	Bacteroidota	Bacteroidia	Sphingobacteriales	NA	NA	NA
	M9G-260-Root-Exp3-D-6	M9G-260-Root	D6	Exp3	28/09/2022	9	ROW	Typha	G	Washed Roots	NS.LH00487_0019.005.NEBNext_i715---NEBNext_i513.M9G-260-Root-Exp3-D6	0.25	0.25	0.06	order	Root	Bacteria	Cyanobacteriota	Cyanobacteriia	Cyanobacteriales	NA	NA	NA
	M9G-260-Root-Exp3-D-6	M9G-260-Root	D6	Exp3	28/09/2022	9	ROW	Typha	G	Washed Roots	NS.LH00487_0019.005.NEBNext_i715---NEBNext_i513.M9G-260-Root-Exp3-D6	69.64	274.2	66.12	family	Root	Bacteria	Pseudomonadota	Gammaproteobacteria	Burkholderiales	Burkholderiaceae	NA	NA
	M9G-260-Root-Exp3-D-6	M9G-260-Root	D6	Exp3	28/09/2022	9	ROW	Typha	G	Washed Roots	NS.LH00487_0019.005.NEBNext_i715---NEBNext_i513.M9G-260-Root-Exp3-D6	0.81	0.81	0.2	family	Root	Bacteria	Pseudomonadota	Gammaproteobacteria	Burkholderiales	Rhodocyclaceae	NA	NA
	M9G-260-Root-Exp3-D-6	M9G-260-Root	D6	Exp3	28/09/2022	9	ROW	Typha	G	Washed Roots	NS.LH00487_0019.005.NEBNext_i715---NEBNext_i513.M9G-260-Root-Exp3-D6	0.46	0.46	0.11	family	Root	Bacteria	Pseudomonadota	Gammaproteobacteria	Burkholderiales	Methylophilaceae	NA	NA
	M9G-260-Root-Exp3-D-6	M9G-260-Root	D6	Exp3	28/09/2022	9	ROW	Typha	G	Washed Roots	NS.LH00487_0019.005.NEBNext_i715---NEBNext_i513.M9G-260-Root-Exp3-D6	0.08	14.61	3.52	family	Root	Bacteria	Pseudomonadota	Gammaproteobacteria	Pseudomonadales	Pseudomonadaceae	NA	NA
	M9G-260-Root-Exp3-D-6	M9G-260-Root	D6	Exp3	28/09/2022	9	ROW	Typha	G	Washed Roots	NS.LH00487_0019.005.NEBNext_i715---NEBNext_i513.M9G-260-Root-Exp3-D6	0.66	0.66	0.16	family	Root	Bacteria	Pseudomonadota	Gammaproteobacteria	Enterobacterales	Enterobacteriaceae	NA	NA
	M9G-260-Root-Exp3-D-6	M9G-260-Root	D6	Exp3	28/09/2022	9	ROW	Typha	G	Washed Roots	NS.LH00487_0019.005.NEBNext_i715---NEBNext_i513.M9G-260-Root-Exp3-D6	2.17	6.72	1.62	family	Root	Bacteria	Pseudomonadota	Alphaproteobacteria	Rhizobiales	Xanthobacteraceae	NA	NA
	M9G-260-Root-Exp3-D-6	M9G-260-Root	D6	Exp3	28/09/2022	9	ROW	Typha	G	Washed Roots	NS.LH00487_0019.005.NEBNext_i715---NEBNext_i513.M9G-260-Root-Exp3-D6	5.12	9.53	2.3	family	Root	Bacteria	Pseudomonadota	Alphaproteobacteria	Rhizobiales	Rhizobiaceae	NA	NA
	M9G-260-Root-Exp3-D-6	M9G-260-Root	D6	Exp3	28/09/2022	9	ROW	Typha	G	Washed Roots	NS.LH00487_0019.005.NEBNext_i715---NEBNext_i513.M9G-260-Root-Exp3-D6	3.71	4.53	1.09	family	Root	Bacteria	Pseudomonadota	Alphaproteobacteria	Rhizobiales	Beijerinckiaceae	NA	NA
	M9G-260-Root-Exp3-D-6	M9G-260-Root	D6	Exp3	28/09/2022	9	ROW	Typha	G	Washed Roots	NS.LH00487_0019.005.NEBNext_i715---NEBNext_i513.M9G-260-Root-Exp3-D6	0	1.41	0.34	family	Root	Bacteria	Pseudomonadota	Alphaproteobacteria	Rhizobiales	Aestuariivirgaceae	NA	NA
	M9G-260-Root-Exp3-D-6	M9G-260-Root	D6	Exp3	28/09/2022	9	ROW	Typha	G	Washed Roots	NS.LH00487_0019.005.NEBNext_i715---NEBNext_i513.M9G-260-Root-Exp3-D6	1.8	3.06	0.74	family	Root	Bacteria	Pseudomonadota	Alphaproteobacteria	Caulobacterales	Caulobacteraceae	NA	NA
	M9G-260-Root-Exp3-D-6	M9G-260-Root	D6	Exp3	28/09/2022	9	ROW	Typha	G	Washed Roots	NS.LH00487_0019.005.NEBNext_i715---NEBNext_i513.M9G-260-Root-Exp3-D6	2.25	11.52	2.78	family	Root	Bacteria	Pseudomonadota	Alphaproteobacteria	Sphingomonadales	Sphingomonadaceae	NA	NA
	M9G-260-Root-Exp3-D-6	M9G-260-Root	D6	Exp3	28/09/2022	9	ROW	Typha	G	Washed Roots	NS.LH00487_0019.005.NEBNext_i715---NEBNext_i513.M9G-260-Root-Exp3-D6	0.25	1.08	0.26	family	Root	Bacteria	Planctomycetota	Planctomycetia	Gemmatales	Gemmataceae	NA	NA
	M9G-260-Root-Exp3-D-6	M9G-260-Root	D6	Exp3	28/09/2022	9	ROW	Typha	G	Washed Roots	NS.LH00487_0019.005.NEBNext_i715---NEBNext_i513.M9G-260-Root-Exp3-D6	0	1.24	0.3	family	Root	Bacteria	Planctomycetota	Planctomycetia	Planctomycetales	Planctomycetaceae	NA	NA
	M9G-260-Root-Exp3-D-6	M9G-260-Root	D6	Exp3	28/09/2022	9	ROW	Typha	G	Washed Roots	NS.LH00487_0019.005.NEBNext_i715---NEBNext_i513.M9G-260-Root-Exp3-D6	0.08	18.58	4.48	family	Root	Bacteria	Bacteroidota	Bacteroidia	Flavobacteriales	Flavobacteriaceae	NA	NA
	M9G-260-Root-Exp3-D-6	M9G-260-Root	D6	Exp3	28/09/2022	9	ROW	Typha	G	Washed Roots	NS.LH00487_0019.005.NEBNext_i715---NEBNext_i513.M9G-260-Root-Exp3-D6	0	0.5	0.12	family	Root	Bacteria	Bacteroidota	Bacteroidia	Cytophagales	Spirosomataceae	NA	NA
	M9G-260-Root-Exp3-D-6	M9G-260-Root	D6	Exp3	28/09/2022	9	ROW	Typha	G	Washed Roots	NS.LH00487_0019.005.NEBNext_i715---NEBNext_i513.M9G-260-Root-Exp3-D6	1.39	3.73	0.9	family	Root	Bacteria	Bacteroidota	Bacteroidia	Chitinophagales	Chitinophagaceae	NA	NA
	M9G-260-Root-Exp3-D-6	M9G-260-Root	D6	Exp3	28/09/2022	9	ROW	Typha	G	Washed Roots	NS.LH00487_0019.005.NEBNext_i715---NEBNext_i513.M9G-260-Root-Exp3-D6	0.5	1.66	0.4	family	Root	Bacteria	Bacteroidota	Bacteroidia	Sphingobacteriales	Sphingobacteriaceae	NA	NA
	M9G-260-Root-Exp3-D-6	M9G-260-Root	D6	Exp3	28/09/2022	9	ROW	Typha	G	Washed Roots	NS.LH00487_0019.005.NEBNext_i715---NEBNext_i513.M9G-260-Root-Exp3-D6	0.54	0.54	0.13	genus	Root	Bacteria	Pseudomonadota	Gammaproteobacteria	Burkholderiales	Burkholderiaceae	Ramlibacter	NA
	M9G-260-Root-Exp3-D-6	M9G-260-Root	D6	Exp3	28/09/2022	9	ROW	Typha	G	Washed Roots	NS.LH00487_0019.005.NEBNext_i715---NEBNext_i513.M9G-260-Root-Exp3-D6	6.44	12.05	2.91	genus	Root	Bacteria	Pseudomonadota	Gammaproteobacteria	Burkholderiales	Burkholderiaceae	Rhodoferax_B	NA
	M9G-260-Root-Exp3-D-6	M9G-260-Root	D6	Exp3	28/09/2022	9	ROW	Typha	G	Washed Roots	NS.LH00487_0019.005.NEBNext_i715---NEBNext_i513.M9G-260-Root-Exp3-D6	0.66	1.24	0.3	genus	Root	Bacteria	Pseudomonadota	Gammaproteobacteria	Burkholderiales	Burkholderiaceae	JAFALK01	NA
	M9G-260-Root-Exp3-D-6	M9G-260-Root	D6	Exp3	28/09/2022	9	ROW	Typha	G	Washed Roots	NS.LH00487_0019.005.NEBNext_i715---NEBNext_i513.M9G-260-Root-Exp3-D6	5.99	76.37	18.42	genus	Root	Bacteria	Pseudomonadota	Gammaproteobacteria	Burkholderiales	Burkholderiaceae	Mitsuaria	NA
	M9G-260-Root-Exp3-D-6	M9G-260-Root	D6	Exp3	28/09/2022	9	ROW	Typha	G	Washed Roots	NS.LH00487_0019.005.NEBNext_i715---NEBNext_i513.M9G-260-Root-Exp3-D6	3.77	41.03	9.89	genus	Root	Bacteria	Pseudomonadota	Gammaproteobacteria	Burkholderiales	Burkholderiaceae	Duganella	NA
	M9G-260-Root-Exp3-D-6	M9G-260-Root	D6	Exp3	28/09/2022	9	ROW	Typha	G	Washed Roots	NS.LH00487_0019.005.NEBNext_i715---NEBNext_i513.M9G-260-Root-Exp3-D6	0.44	0.44	0.11	genus	Root	Bacteria	Pseudomonadota	Gammaproteobacteria	Burkholderiales	Burkholderiaceae	Ideonella	NA
	M9G-260-Root-Exp3-D-6	M9G-260-Root	D6	Exp3	28/09/2022	9	ROW	Typha	G	Washed Roots	NS.LH00487_0019.005.NEBNext_i715---NEBNext_i513.M9G-260-Root-Exp3-D6	2.88	3.89	0.94	genus	Root	Bacteria	Pseudomonadota	Gammaproteobacteria	Burkholderiales	Burkholderiaceae	Variovorax	NA
	M9G-260-Root-Exp3-D-6	M9G-260-Root	D6	Exp3	28/09/2022	9	ROW	Typha	G	Washed Roots	NS.LH00487_0019.005.NEBNext_i715---NEBNext_i513.M9G-260-Root-Exp3-D6	25.14	45.55	10.98	genus	Root	Bacteria	Pseudomonadota	Gammaproteobacteria	Burkholderiales	Burkholderiaceae	Pelomonas	NA
	M9G-260-Root-Exp3-D-6	M9G-260-Root	D6	Exp3	28/09/2022	9	ROW	Typha	G	Washed Roots	NS.LH00487_0019.005.NEBNext_i715---NEBNext_i513.M9G-260-Root-Exp3-D6	4.48	8.87	2.14	genus	Root	Bacteria	Pseudomonadota	Gammaproteobacteria	Burkholderiales	Burkholderiaceae	Scleromatobacter	NA
	M9G-260-Root-Exp3-D-6	M9G-260-Root	D6	Exp3	28/09/2022	9	ROW	Typha	G	Washed Roots	NS.LH00487_0019.005.NEBNext_i715---NEBNext_i513.M9G-260-Root-Exp3-D6	0.5	0.5	0.12	genus	Root	Bacteria	Pseudomonadota	Gammaproteobacteria	Burkholderiales	Burkholderiaceae	Paucibacter_A	NA
	M9G-260-Root-Exp3-D-6	M9G-260-Root	D6	Exp3	28/09/2022	9	ROW	Typha	G	Washed Roots	NS.LH00487_0019.005.NEBNext_i715---NEBNext_i513.M9G-260-Root-Exp3-D6	0.6	0.6	0.14	genus	Root	Bacteria	Pseudomonadota	Gammaproteobacteria	Burkholderiales	Burkholderiaceae	KK5	NA
	M9G-260-Root-Exp3-D-6	M9G-260-Root	D6	Exp3	28/09/2022	9	ROW	Typha	G	Washed Roots	NS.LH00487_0019.005.NEBNext_i715---NEBNext_i513.M9G-260-Root-Exp3-D6	2.5	7.92	1.91	genus	Root	Bacteria	Pseudomonadota	Gammaproteobacteria	Burkholderiales	Burkholderiaceae	Curvibacter	NA
	M9G-260-Root-Exp3-D-6	M9G-260-Root	D6	Exp3	28/09/2022	9	ROW	Typha	G	Washed Roots	NS.LH00487_0019.005.NEBNext_i715---NEBNext_i513.M9G-260-Root-Exp3-D6	1.33	2.47	0.6	genus	Root	Bacteria	Pseudomonadota	Gammaproteobacteria	Burkholderiales	Burkholderiaceae	Herbaspirillum	NA
	M9G-260-Root-Exp3-D-6	M9G-260-Root	D6	Exp3	28/09/2022	9	ROW	Typha	G	Washed Roots	NS.LH00487_0019.005.NEBNext_i715---NEBNext_i513.M9G-260-Root-Exp3-D6	0.36	0.36	0.09	genus	Root	Bacteria	Pseudomonadota	Gammaproteobacteria	Burkholderiales	Burkholderiaceae	Acidovorax	NA
	M9G-260-Root-Exp3-D-6	M9G-260-Root	D6	Exp3	28/09/2022	9	ROW	Typha	G	Washed Roots	NS.LH00487_0019.005.NEBNext_i715---NEBNext_i513.M9G-260-Root-Exp3-D6	0.36	0.36	0.09	genus	Root	Bacteria	Pseudomonadota	Gammaproteobacteria	Burkholderiales	Burkholderiaceae	Aquabacterium	NA
	M9G-260-Root-Exp3-D-6	M9G-260-Root	D6	Exp3	28/09/2022	9	ROW	Typha	G	Washed Roots	NS.LH00487_0019.005.NEBNext_i715---NEBNext_i513.M9G-260-Root-Exp3-D6	0.29	0.84	0.2	genus	Root	Bacteria	Pseudomonadota	Gammaproteobacteria	Burkholderiales	Burkholderiaceae	Comamonas	NA
	M9G-260-Root-Exp3-D-6	M9G-260-Root	D6	Exp3	28/09/2022	9	ROW	Typha	G	Washed Roots	NS.LH00487_0019.005.NEBNext_i715---NEBNext_i513.M9G-260-Root-Exp3-D6	0.51	0.51	0.12	genus	Root	Bacteria	Pseudomonadota	Gammaproteobacteria	Burkholderiales	Burkholderiaceae	Xenophilus	NA
	M9G-260-Root-Exp3-D-6	M9G-260-Root	D6	Exp3	28/09/2022	9	ROW	Typha	G	Washed Roots	NS.LH00487_0019.005.NEBNext_i715---NEBNext_i513.M9G-260-Root-Exp3-D6	0.42	0.42	0.1	genus	Root	Bacteria	Pseudomonadota	Gammaproteobacteria	Burkholderiales	Burkholderiaceae	LMDS01	NA
	M9G-260-Root-Exp3-D-6	M9G-260-Root	D6	Exp3	28/09/2022	9	ROW	Typha	G	Washed Roots	NS.LH00487_0019.005.NEBNext_i715---NEBNext_i513.M9G-260-Root-Exp3-D6	0	0.6	0.14	genus	Root	Bacteria	Pseudomonadota	Gammaproteobacteria	Burkholderiales	Burkholderiaceae	CAJYPV01	NA
	M9G-260-Root-Exp3-D-6	M9G-260-Root	D6	Exp3	28/09/2022	9	ROW	Typha	G	Washed Roots	NS.LH00487_0019.005.NEBNext_i715---NEBNext_i513.M9G-260-Root-Exp3-D6	2.01	14.53	3.5	genus	Root	Bacteria	Pseudomonadota	Gammaproteobacteria	Pseudomonadales	Pseudomonadaceae	Pseudomonas_E	NA
	M9G-260-Root-Exp3-D-6	M9G-260-Root	D6	Exp3	28/09/2022	9	ROW	Typha	G	Washed Roots	NS.LH00487_0019.005.NEBNext_i715---NEBNext_i513.M9G-260-Root-Exp3-D6	2.85	4.55	1.1	genus	Root	Bacteria	Pseudomonadota	Alphaproteobacteria	Rhizobiales	Xanthobacteraceae	Bradyrhizobium	NA
	M9G-260-Root-Exp3-D-6	M9G-260-Root	D6	Exp3	28/09/2022	9	ROW	Typha	G	Washed Roots	NS.LH00487_0019.005.NEBNext_i715---NEBNext_i513.M9G-260-Root-Exp3-D6	0.93	1.9	0.46	genus	Root	Bacteria	Pseudomonadota	Alphaproteobacteria	Rhizobiales	Rhizobiaceae	Ensifer_A	NA
	M9G-260-Root-Exp3-D-6	M9G-260-Root	D6	Exp3	28/09/2022	9	ROW	Typha	G	Washed Roots	NS.LH00487_0019.005.NEBNext_i715---NEBNext_i513.M9G-260-Root-Exp3-D6	1.19	2.14	0.52	genus	Root	Bacteria	Pseudomonadota	Alphaproteobacteria	Rhizobiales	Rhizobiaceae	Rhizobium	NA
	M9G-260-Root-Exp3-D-6	M9G-260-Root	D6	Exp3	28/09/2022	9	ROW	Typha	G	Washed Roots	NS.LH00487_0019.005.NEBNext_i715---NEBNext_i513.M9G-260-Root-Exp3-D6	0.37	0.37	0.09	genus	Root	Bacteria	Pseudomonadota	Alphaproteobacteria	Rhizobiales	Rhizobiaceae	Allorhizobium	NA
	M9G-260-Root-Exp3-D-6	M9G-260-Root	D6	Exp3	28/09/2022	9	ROW	Typha	G	Washed Roots	NS.LH00487_0019.005.NEBNext_i715---NEBNext_i513.M9G-260-Root-Exp3-D6	0.82	0.82	0.2	genus	Root	Bacteria	Pseudomonadota	Alphaproteobacteria	Rhizobiales	Beijerinckiaceae	Bosea	NA
	M9G-260-Root-Exp3-D-6	M9G-260-Root	D6	Exp3	28/09/2022	9	ROW	Typha	G	Washed Roots	NS.LH00487_0019.005.NEBNext_i715---NEBNext_i513.M9G-260-Root-Exp3-D6	1.41	1.41	0.34	genus	Root	Bacteria	Pseudomonadota	Alphaproteobacteria	Rhizobiales	Aestuariivirgaceae	Aestuariivirga	NA
	M9G-260-Root-Exp3-D-6	M9G-260-Root	D6	Exp3	28/09/2022	9	ROW	Typha	G	Washed Roots	NS.LH00487_0019.005.NEBNext_i715---NEBNext_i513.M9G-260-Root-Exp3-D6	0.44	0.44	0.11	genus	Root	Bacteria	Pseudomonadota	Alphaproteobacteria	Caulobacterales	Caulobacteraceae	Asticcacaulis	NA
	M9G-260-Root-Exp3-D-6	M9G-260-Root	D6	Exp3	28/09/2022	9	ROW	Typha	G	Washed Roots	NS.LH00487_0019.005.NEBNext_i715---NEBNext_i513.M9G-260-Root-Exp3-D6	0.82	0.82	0.2	genus	Root	Bacteria	Pseudomonadota	Alphaproteobacteria	Caulobacterales	Caulobacteraceae	Caulobacter	NA
	M9G-260-Root-Exp3-D-6	M9G-260-Root	D6	Exp3	28/09/2022	9	ROW	Typha	G	Washed Roots	NS.LH00487_0019.005.NEBNext_i715---NEBNext_i513.M9G-260-Root-Exp3-D6	5.11	7.43	1.79	genus	Root	Bacteria	Pseudomonadota	Alphaproteobacteria	Sphingomonadales	Sphingomonadaceae	Sphingomonas	NA
	M9G-260-Root-Exp3-D-6	M9G-260-Root	D6	Exp3	28/09/2022	9	ROW	Typha	G	Washed Roots	NS.LH00487_0019.005.NEBNext_i715---NEBNext_i513.M9G-260-Root-Exp3-D6	1.16	1.84	0.44	genus	Root	Bacteria	Pseudomonadota	Alphaproteobacteria	Sphingomonadales	Sphingomonadaceae	Novosphingobium	NA
	M9G-260-Root-Exp3-D-6	M9G-260-Root	D6	Exp3	28/09/2022	9	ROW	Typha	G	Washed Roots	NS.LH00487_0019.005.NEBNext_i715---NEBNext_i513.M9G-260-Root-Exp3-D6	0.83	0.83	0.2	genus	Root	Bacteria	Planctomycetota	Planctomycetia	Gemmatales	Gemmataceae	Gemmata	NA
	M9G-260-Root-Exp3-D-6	M9G-260-Root	D6	Exp3	28/09/2022	9	ROW	Typha	G	Washed Roots	NS.LH00487_0019.005.NEBNext_i715---NEBNext_i513.M9G-260-Root-Exp3-D6	1.24	1.24	0.3	genus	Root	Bacteria	Planctomycetota	Planctomycetia	Planctomycetales	Planctomycetaceae	Schlesneria	NA
	M9G-260-Root-Exp3-D-6	M9G-260-Root	D6	Exp3	28/09/2022	9	ROW	Typha	G	Washed Roots	NS.LH00487_0019.005.NEBNext_i715---NEBNext_i513.M9G-260-Root-Exp3-D6	4.4	18.5	4.46	genus	Root	Bacteria	Bacteroidota	Bacteroidia	Flavobacteriales	Flavobacteriaceae	Flavobacterium	NA
	M9G-260-Root-Exp3-D-6	M9G-260-Root	D6	Exp3	28/09/2022	9	ROW	Typha	G	Washed Roots	NS.LH00487_0019.005.NEBNext_i715---NEBNext_i513.M9G-260-Root-Exp3-D6	0.5	0.5	0.12	genus	Root	Bacteria	Bacteroidota	Bacteroidia	Cytophagales	Spirosomataceae	Spirosoma	NA
	M9G-260-Root-Exp3-D-6	M9G-260-Root	D6	Exp3	28/09/2022	9	ROW	Typha	G	Washed Roots	NS.LH00487_0019.005.NEBNext_i715---NEBNext_i513.M9G-260-Root-Exp3-D6	2.34	2.34	0.56	genus	Root	Bacteria	Bacteroidota	Bacteroidia	Chitinophagales	Chitinophagaceae	Puia	NA
	M9G-260-Root-Exp3-D-6	M9G-260-Root	D6	Exp3	28/09/2022	9	ROW	Typha	G	Washed Roots	NS.LH00487_0019.005.NEBNext_i715---NEBNext_i513.M9G-260-Root-Exp3-D6	1.16	1.16	0.28	genus	Root	Bacteria	Bacteroidota	Bacteroidia	Sphingobacteriales	Sphingobacteriaceae	Mucilaginibacter	NA
	M9G-260-Root-Exp3-D-6	M9G-260-Root	D6	Exp3	28/09/2022	9	ROW	Typha	G	Washed Roots	NS.LH00487_0019.005.NEBNext_i715---NEBNext_i513.M9G-260-Root-Exp3-D6	5.61	5.61	1.35	species	Root	Bacteria	Pseudomonadota	Gammaproteobacteria	Burkholderiales	Burkholderiaceae	Rhodoferax_B	Rhodoferax_B sp026400275
	M9G-260-Root-Exp3-D-6	M9G-260-Root	D6	Exp3	28/09/2022	9	ROW	Typha	G	Washed Roots	NS.LH00487_0019.005.NEBNext_i715---NEBNext_i513.M9G-260-Root-Exp3-D6	0.58	0.58	0.14	species	Root	Bacteria	Pseudomonadota	Gammaproteobacteria	Burkholderiales	Burkholderiaceae	JAFALK01	JAFALK01 sp019234295
	M9G-260-Root-Exp3-D-6	M9G-260-Root	D6	Exp3	28/09/2022	9	ROW	Typha	G	Washed Roots	NS.LH00487_0019.005.NEBNext_i715---NEBNext_i513.M9G-260-Root-Exp3-D6	58.41	58.41	14.09	species	Root	Bacteria	Pseudomonadota	Gammaproteobacteria	Burkholderiales	Burkholderiaceae	Mitsuaria	Mitsuaria sp946886855
	M9G-260-Root-Exp3-D-6	M9G-260-Root	D6	Exp3	28/09/2022	9	ROW	Typha	G	Washed Roots	NS.LH00487_0019.005.NEBNext_i715---NEBNext_i513.M9G-260-Root-Exp3-D6	4.78	4.78	1.15	species	Root	Bacteria	Pseudomonadota	Gammaproteobacteria	Burkholderiales	Burkholderiaceae	Mitsuaria	Mitsuaria noduli
	M9G-260-Root-Exp3-D-6	M9G-260-Root	D6	Exp3	28/09/2022	9	ROW	Typha	G	Washed Roots	NS.LH00487_0019.005.NEBNext_i715---NEBNext_i513.M9G-260-Root-Exp3-D6	7.19	7.19	1.73	species	Root	Bacteria	Pseudomonadota	Gammaproteobacteria	Burkholderiales	Burkholderiaceae	Mitsuaria	Mitsuaria sp004210455
	M9G-260-Root-Exp3-D-6	M9G-260-Root	D6	Exp3	28/09/2022	9	ROW	Typha	G	Washed Roots	NS.LH00487_0019.005.NEBNext_i715---NEBNext_i513.M9G-260-Root-Exp3-D6	37.26	37.26	8.99	species	Root	Bacteria	Pseudomonadota	Gammaproteobacteria	Burkholderiales	Burkholderiaceae	Duganella	Duganella margarita
	M9G-260-Root-Exp3-D-6	M9G-260-Root	D6	Exp3	28/09/2022	9	ROW	Typha	G	Washed Roots	NS.LH00487_0019.005.NEBNext_i715---NEBNext_i513.M9G-260-Root-Exp3-D6	1.01	1.01	0.24	species	Root	Bacteria	Pseudomonadota	Gammaproteobacteria	Burkholderiales	Burkholderiaceae	Variovorax	Variovorax sp003019815
	M9G-260-Root-Exp3-D-6	M9G-260-Root	D6	Exp3	28/09/2022	9	ROW	Typha	G	Washed Roots	NS.LH00487_0019.005.NEBNext_i715---NEBNext_i513.M9G-260-Root-Exp3-D6	0.52	0.52	0.13	species	Root	Bacteria	Pseudomonadota	Gammaproteobacteria	Burkholderiales	Burkholderiaceae	Pelomonas	Pelomonas sp001425705
	M9G-260-Root-Exp3-D-6	M9G-260-Root	D6	Exp3	28/09/2022	9	ROW	Typha	G	Washed Roots	NS.LH00487_0019.005.NEBNext_i715---NEBNext_i513.M9G-260-Root-Exp3-D6	15.25	15.25	3.68	species	Root	Bacteria	Pseudomonadota	Gammaproteobacteria	Burkholderiales	Burkholderiaceae	Pelomonas	Pelomonas puraquae
	M9G-260-Root-Exp3-D-6	M9G-260-Root	D6	Exp3	28/09/2022	9	ROW	Typha	G	Washed Roots	NS.LH00487_0019.005.NEBNext_i715---NEBNext_i513.M9G-260-Root-Exp3-D6	3.1	3.1	0.75	species	Root	Bacteria	Pseudomonadota	Gammaproteobacteria	Burkholderiales	Burkholderiaceae	Pelomonas	Pelomonas aquatica
	M9G-260-Root-Exp3-D-6	M9G-260-Root	D6	Exp3	28/09/2022	9	ROW	Typha	G	Washed Roots	NS.LH00487_0019.005.NEBNext_i715---NEBNext_i513.M9G-260-Root-Exp3-D6	1.54	1.54	0.37	species	Root	Bacteria	Pseudomonadota	Gammaproteobacteria	Burkholderiales	Burkholderiaceae	Pelomonas	Pelomonas sp003963005
	M9G-260-Root-Exp3-D-6	M9G-260-Root	D6	Exp3	28/09/2022	9	ROW	Typha	G	Washed Roots	NS.LH00487_0019.005.NEBNext_i715---NEBNext_i513.M9G-260-Root-Exp3-D6	0.86	0.86	0.21	species	Root	Bacteria	Pseudomonadota	Gammaproteobacteria	Burkholderiales	Burkholderiaceae	Scleromatobacter	Scleromatobacter sp019510465
	M9G-260-Root-Exp3-D-6	M9G-260-Root	D6	Exp3	28/09/2022	9	ROW	Typha	G	Washed Roots	NS.LH00487_0019.005.NEBNext_i715---NEBNext_i513.M9G-260-Root-Exp3-D6	3.53	3.53	0.85	species	Root	Bacteria	Pseudomonadota	Gammaproteobacteria	Burkholderiales	Burkholderiaceae	Scleromatobacter	Scleromatobacter humisilvae
	M9G-260-Root-Exp3-D-6	M9G-260-Root	D6	Exp3	28/09/2022	9	ROW	Typha	G	Washed Roots	NS.LH00487_0019.005.NEBNext_i715---NEBNext_i513.M9G-260-Root-Exp3-D6	1.06	1.06	0.26	species	Root	Bacteria	Pseudomonadota	Gammaproteobacteria	Burkholderiales	Burkholderiaceae	Curvibacter	Curvibacter lanceolatus
	M9G-260-Root-Exp3-D-6	M9G-260-Root	D6	Exp3	28/09/2022	9	ROW	Typha	G	Washed Roots	NS.LH00487_0019.005.NEBNext_i715---NEBNext_i513.M9G-260-Root-Exp3-D6	4.36	4.36	1.05	species	Root	Bacteria	Pseudomonadota	Gammaproteobacteria	Burkholderiales	Burkholderiaceae	Curvibacter	Curvibacter gracilis
	M9G-260-Root-Exp3-D-6	M9G-260-Root	D6	Exp3	28/09/2022	9	ROW	Typha	G	Washed Roots	NS.LH00487_0019.005.NEBNext_i715---NEBNext_i513.M9G-260-Root-Exp3-D6	1.14	1.14	0.27	species	Root	Bacteria	Pseudomonadota	Gammaproteobacteria	Burkholderiales	Burkholderiaceae	Herbaspirillum	Herbaspirillum sp000261365
	M9G-260-Root-Exp3-D-6	M9G-260-Root	D6	Exp3	28/09/2022	9	ROW	Typha	G	Washed Roots	NS.LH00487_0019.005.NEBNext_i715---NEBNext_i513.M9G-260-Root-Exp3-D6	0.55	0.55	0.13	species	Root	Bacteria	Pseudomonadota	Gammaproteobacteria	Burkholderiales	Burkholderiaceae	Comamonas	Comamonas acidovorans
	M9G-260-Root-Exp3-D-6	M9G-260-Root	D6	Exp3	28/09/2022	9	ROW	Typha	G	Washed Roots	NS.LH00487_0019.005.NEBNext_i715---NEBNext_i513.M9G-260-Root-Exp3-D6	0.6	0.6	0.14	species	Root	Bacteria	Pseudomonadota	Gammaproteobacteria	Burkholderiales	Burkholderiaceae	CAJYPV01	CAJYPV01 sp025398155
	M9G-260-Root-Exp3-D-6	M9G-260-Root	D6	Exp3	28/09/2022	9	ROW	Typha	G	Washed Roots	NS.LH00487_0019.005.NEBNext_i715---NEBNext_i513.M9G-260-Root-Exp3-D6	9.03	9.03	2.18	species	Root	Bacteria	Pseudomonadota	Gammaproteobacteria	Pseudomonadales	Pseudomonadaceae	Pseudomonas_E	Pseudomonas_E monsensis
	M9G-260-Root-Exp3-D-6	M9G-260-Root	D6	Exp3	28/09/2022	9	ROW	Typha	G	Washed Roots	NS.LH00487_0019.005.NEBNext_i715---NEBNext_i513.M9G-260-Root-Exp3-D6	1.8	1.8	0.43	species	Root	Bacteria	Pseudomonadota	Gammaproteobacteria	Pseudomonadales	Pseudomonadaceae	Pseudomonas_E	Pseudomonas_E mandelii
	M9G-260-Root-Exp3-D-6	M9G-260-Root	D6	Exp3	28/09/2022	9	ROW	Typha	G	Washed Roots	NS.LH00487_0019.005.NEBNext_i715---NEBNext_i513.M9G-260-Root-Exp3-D6	1.69	1.69	0.41	species	Root	Bacteria	Pseudomonadota	Gammaproteobacteria	Pseudomonadales	Pseudomonadaceae	Pseudomonas_E	Pseudomonas_E putida_AD
	M9G-260-Root-Exp3-D-6	M9G-260-Root	D6	Exp3	28/09/2022	9	ROW	Typha	G	Washed Roots	NS.LH00487_0019.005.NEBNext_i715---NEBNext_i513.M9G-260-Root-Exp3-D6	1.7	1.7	0.41	species	Root	Bacteria	Pseudomonadota	Alphaproteobacteria	Rhizobiales	Xanthobacteraceae	Bradyrhizobium	Bradyrhizobium denitrificans
	M9G-260-Root-Exp3-D-6	M9G-260-Root	D6	Exp3	28/09/2022	9	ROW	Typha	G	Washed Roots	NS.LH00487_0019.005.NEBNext_i715---NEBNext_i513.M9G-260-Root-Exp3-D6	0.5	0.5	0.12	species	Root	Bacteria	Pseudomonadota	Alphaproteobacteria	Rhizobiales	Rhizobiaceae	Ensifer_A	Ensifer_A sp021026315
	M9G-260-Root-Exp3-D-6	M9G-260-Root	D6	Exp3	28/09/2022	9	ROW	Typha	G	Washed Roots	NS.LH00487_0019.005.NEBNext_i715---NEBNext_i513.M9G-260-Root-Exp3-D6	0.47	0.47	0.11	species	Root	Bacteria	Pseudomonadota	Alphaproteobacteria	Rhizobiales	Rhizobiaceae	Ensifer_A	Ensifer_A sp021026335
	M9G-260-Root-Exp3-D-6	M9G-260-Root	D6	Exp3	28/09/2022	9	ROW	Typha	G	Washed Roots	NS.LH00487_0019.005.NEBNext_i715---NEBNext_i513.M9G-260-Root-Exp3-D6	0.95	0.95	0.23	species	Root	Bacteria	Pseudomonadota	Alphaproteobacteria	Rhizobiales	Rhizobiaceae	Rhizobium	Rhizobium rhododendri
	M9G-260-Root-Exp3-D-6	M9G-260-Root	D6	Exp3	28/09/2022	9	ROW	Typha	G	Washed Roots	NS.LH00487_0019.005.NEBNext_i715---NEBNext_i513.M9G-260-Root-Exp3-D6	2.32	2.32	0.56	species	Root	Bacteria	Pseudomonadota	Alphaproteobacteria	Sphingomonadales	Sphingomonadaceae	Sphingomonas	Sphingomonas pituitosa
	M9G-260-Root-Exp3-D-6	M9G-260-Root	D6	Exp3	28/09/2022	9	ROW	Typha	G	Washed Roots	NS.LH00487_0019.005.NEBNext_i715---NEBNext_i513.M9G-260-Root-Exp3-D6	0.68	0.68	0.16	species	Root	Bacteria	Pseudomonadota	Alphaproteobacteria	Sphingomonadales	Sphingomonadaceae	Novosphingobium	Novosphingobium rosa
	M9G-260-Root-Exp3-D-6	M9G-260-Root	D6	Exp3	28/09/2022	9	ROW	Typha	G	Washed Roots	NS.LH00487_0019.005.NEBNext_i715---NEBNext_i513.M9G-260-Root-Exp3-D6	12.48	12.48	3.01	species	Root	Bacteria	Bacteroidota	Bacteroidia	Flavobacteriales	Flavobacteriaceae	Flavobacterium	Flavobacterium sp029959285
	M9G-260-Root-Exp3-D-6	M9G-260-Root	D6	Exp3	28/09/2022	9	ROW	Typha	G	Washed Roots	NS.LH00487_0019.005.NEBNext_i715---NEBNext_i513.M9G-260-Root-Exp3-D6	1.62	1.62	0.39	species	Root	Bacteria	Bacteroidota	Bacteroidia	Flavobacteriales	Flavobacteriaceae	Flavobacterium	Flavobacterium branchiicola
	M11G-261-Root-Exp3-D-6	M11G-261-Root	D6	Exp3	28/09/2022	11	OSPW	Typha	G	Washed Roots	NS.LH00487_0019.005.NEBNext_i715---NEBNext_i514.M11G-261-Root-Exp3-D6	0	1.08	100	root	Root	NA	NA	NA	NA	NA	NA	NA
	M11G-261-Root-Exp3-D-6	M11G-261-Root	D6	Exp3	28/09/2022	11	OSPW	Typha	G	Washed Roots	NS.LH00487_0019.005.NEBNext_i715---NEBNext_i514.M11G-261-Root-Exp3-D6	0.58	1.08	100	domain	Root	Bacteria	NA	NA	NA	NA	NA	NA
	M11G-261-Root-Exp3-D-6	M11G-261-Root	D6	Exp3	28/09/2022	11	OSPW	Typha	G	Washed Roots	NS.LH00487_0019.005.NEBNext_i715---NEBNext_i514.M11G-261-Root-Exp3-D6	0.5	0.5	46.3	phylum	Root	Bacteria	Pseudomonadota	NA	NA	NA	NA	NA
	M15E-263-Root-Exp3-D-6	M15E-263-Root	D6	Exp3	28/09/2022	15	ROW	Typha	E	Washed Roots	NS.LH00487_0019.005.NEBNext_i715---NEBNext_i516.M15E-263-Root-Exp3-D6	0	527.23	100	root	Root	NA	NA	NA	NA	NA	NA	NA
	M15E-263-Root-Exp3-D-6	M15E-263-Root	D6	Exp3	28/09/2022	15	ROW	Typha	E	Washed Roots	NS.LH00487_0019.005.NEBNext_i715---NEBNext_i516.M15E-263-Root-Exp3-D6	0.71	0.71	0.13	domain	Root	Archaea	NA	NA	NA	NA	NA	NA
	M15E-263-Root-Exp3-D-6	M15E-263-Root	D6	Exp3	28/09/2022	15	ROW	Typha	E	Washed Roots	NS.LH00487_0019.005.NEBNext_i715---NEBNext_i516.M15E-263-Root-Exp3-D6	32.81	526.52	99.87	domain	Root	Bacteria	NA	NA	NA	NA	NA	NA
	M15E-263-Root-Exp3-D-6	M15E-263-Root	D6	Exp3	28/09/2022	15	ROW	Typha	E	Washed Roots	NS.LH00487_0019.005.NEBNext_i715---NEBNext_i516.M15E-263-Root-Exp3-D6	5.39	444.23	84.26	phylum	Root	Bacteria	Pseudomonadota	NA	NA	NA	NA	NA
	M15E-263-Root-Exp3-D-6	M15E-263-Root	D6	Exp3	28/09/2022	15	ROW	Typha	E	Washed Roots	NS.LH00487_0019.005.NEBNext_i715---NEBNext_i516.M15E-263-Root-Exp3-D6	0.17	0.17	0.03	phylum	Root	Bacteria	Chloroflexota	NA	NA	NA	NA	NA
	M15E-263-Root-Exp3-D-6	M15E-263-Root	D6	Exp3	28/09/2022	15	ROW	Typha	E	Washed Roots	NS.LH00487_0019.005.NEBNext_i715---NEBNext_i516.M15E-263-Root-Exp3-D6	0.17	2.35	0.45	phylum	Root	Bacteria	Actinomycetota	NA	NA	NA	NA	NA
	M15E-263-Root-Exp3-D-6	M15E-263-Root	D6	Exp3	28/09/2022	15	ROW	Typha	E	Washed Roots	NS.LH00487_0019.005.NEBNext_i715---NEBNext_i516.M15E-263-Root-Exp3-D6	0.5	0.5	0.09	phylum	Root	Bacteria	Bdellovibrionota	NA	NA	NA	NA	NA
	M15E-263-Root-Exp3-D-6	M15E-263-Root	D6	Exp3	28/09/2022	15	ROW	Typha	E	Washed Roots	NS.LH00487_0019.005.NEBNext_i715---NEBNext_i516.M15E-263-Root-Exp3-D6	0.84	0.84	0.16	phylum	Root	Bacteria	Acidobacteriota	NA	NA	NA	NA	NA
	M15E-263-Root-Exp3-D-6	M15E-263-Root	D6	Exp3	28/09/2022	15	ROW	Typha	E	Washed Roots	NS.LH00487_0019.005.NEBNext_i715---NEBNext_i516.M15E-263-Root-Exp3-D6	0.25	0.91	0.17	phylum	Root	Bacteria	Planctomycetota	NA	NA	NA	NA	NA
	M15E-263-Root-Exp3-D-6	M15E-263-Root	D6	Exp3	28/09/2022	15	ROW	Typha	E	Washed Roots	NS.LH00487_0019.005.NEBNext_i715---NEBNext_i516.M15E-263-Root-Exp3-D6	0	42.8	8.12	phylum	Root	Bacteria	Bacteroidota	NA	NA	NA	NA	NA
	M15E-263-Root-Exp3-D-6	M15E-263-Root	D6	Exp3	28/09/2022	15	ROW	Typha	E	Washed Roots	NS.LH00487_0019.005.NEBNext_i715---NEBNext_i516.M15E-263-Root-Exp3-D6	0	0.66	0.13	phylum	Root	Bacteria	Bacillota	NA	NA	NA	NA	NA
	M15E-263-Root-Exp3-D-6	M15E-263-Root	D6	Exp3	28/09/2022	15	ROW	Typha	E	Washed Roots	NS.LH00487_0019.005.NEBNext_i715---NEBNext_i516.M15E-263-Root-Exp3-D6	0	0.25	0.05	phylum	Root	Bacteria	Spirochaetota	NA	NA	NA	NA	NA
	M15E-263-Root-Exp3-D-6	M15E-263-Root	D6	Exp3	28/09/2022	15	ROW	Typha	E	Washed Roots	NS.LH00487_0019.005.NEBNext_i715---NEBNext_i516.M15E-263-Root-Exp3-D6	0	0.5	0.09	phylum	Root	Bacteria	Verrucomicrobiota	NA	NA	NA	NA	NA
	M15E-263-Root-Exp3-D-6	M15E-263-Root	D6	Exp3	28/09/2022	15	ROW	Typha	E	Washed Roots	NS.LH00487_0019.005.NEBNext_i715---NEBNext_i516.M15E-263-Root-Exp3-D6	0	0.5	0.09	phylum	Root	Bacteria	Bacillota	NA	NA	NA	NA	NA
	M15E-263-Root-Exp3-D-6	M15E-263-Root	D6	Exp3	28/09/2022	15	ROW	Typha	E	Washed Roots	NS.LH00487_0019.005.NEBNext_i715---NEBNext_i516.M15E-263-Root-Exp3-D6	8.81	62.68	11.89	class	Root	Bacteria	Pseudomonadota	Alphaproteobacteria	NA	NA	NA	NA
	M15E-263-Root-Exp3-D-6	M15E-263-Root	D6	Exp3	28/09/2022	15	ROW	Typha	E	Washed Roots	NS.LH00487_0019.005.NEBNext_i715---NEBNext_i516.M15E-263-Root-Exp3-D6	4.18	376.16	71.35	class	Root	Bacteria	Pseudomonadota	Gammaproteobacteria	NA	NA	NA	NA
	M15E-263-Root-Exp3-D-6	M15E-263-Root	D6	Exp3	28/09/2022	15	ROW	Typha	E	Washed Roots	NS.LH00487_0019.005.NEBNext_i715---NEBNext_i516.M15E-263-Root-Exp3-D6	0.5	2.18	0.41	class	Root	Bacteria	Actinomycetota	Actinomycetes	NA	NA	NA	NA
	M15E-263-Root-Exp3-D-6	M15E-263-Root	D6	Exp3	28/09/2022	15	ROW	Typha	E	Washed Roots	NS.LH00487_0019.005.NEBNext_i715---NEBNext_i516.M15E-263-Root-Exp3-D6	0.66	0.66	0.13	class	Root	Bacteria	Planctomycetota	Planctomycetia	NA	NA	NA	NA
	M15E-263-Root-Exp3-D-6	M15E-263-Root	D6	Exp3	28/09/2022	15	ROW	Typha	E	Washed Roots	NS.LH00487_0019.005.NEBNext_i715---NEBNext_i516.M15E-263-Root-Exp3-D6	4.16	42.8	8.12	class	Root	Bacteria	Bacteroidota	Bacteroidia	NA	NA	NA	NA
	M15E-263-Root-Exp3-D-6	M15E-263-Root	D6	Exp3	28/09/2022	15	ROW	Typha	E	Washed Roots	NS.LH00487_0019.005.NEBNext_i715---NEBNext_i516.M15E-263-Root-Exp3-D6	0.66	0.66	0.13	class	Root	Bacteria	Bacillota	Negativicutes	NA	NA	NA	NA
	M15E-263-Root-Exp3-D-6	M15E-263-Root	D6	Exp3	28/09/2022	15	ROW	Typha	E	Washed Roots	NS.LH00487_0019.005.NEBNext_i715---NEBNext_i516.M15E-263-Root-Exp3-D6	0.25	0.25	0.05	class	Root	Bacteria	Spirochaetota	Spirochaetia	NA	NA	NA	NA
	M15E-263-Root-Exp3-D-6	M15E-263-Root	D6	Exp3	28/09/2022	15	ROW	Typha	E	Washed Roots	NS.LH00487_0019.005.NEBNext_i715---NEBNext_i516.M15E-263-Root-Exp3-D6	0.5	0.5	0.09	class	Root	Bacteria	Verrucomicrobiota	Verrucomicrobiae	NA	NA	NA	NA
	M15E-263-Root-Exp3-D-6	M15E-263-Root	D6	Exp3	28/09/2022	15	ROW	Typha	E	Washed Roots	NS.LH00487_0019.005.NEBNext_i715---NEBNext_i516.M15E-263-Root-Exp3-D6	0.5	0.5	0.09	class	Root	Bacteria	Bacillota	Clostridia	NA	NA	NA	NA
	M15E-263-Root-Exp3-D-6	M15E-263-Root	D6	Exp3	28/09/2022	15	ROW	Typha	E	Washed Roots	NS.LH00487_0019.005.NEBNext_i715---NEBNext_i516.M15E-263-Root-Exp3-D6	5.37	36.49	6.92	order	Root	Bacteria	Pseudomonadota	Alphaproteobacteria	Rhizobiales	NA	NA	NA
	M15E-263-Root-Exp3-D-6	M15E-263-Root	D6	Exp3	28/09/2022	15	ROW	Typha	E	Washed Roots	NS.LH00487_0019.005.NEBNext_i715---NEBNext_i516.M15E-263-Root-Exp3-D6	0.08	3.48	0.66	order	Root	Bacteria	Pseudomonadota	Alphaproteobacteria	Caulobacterales	NA	NA	NA
	M15E-263-Root-Exp3-D-6	M15E-263-Root	D6	Exp3	28/09/2022	15	ROW	Typha	E	Washed Roots	NS.LH00487_0019.005.NEBNext_i715---NEBNext_i516.M15E-263-Root-Exp3-D6	0	6.72	1.27	order	Root	Bacteria	Pseudomonadota	Alphaproteobacteria	Sphingomonadales	NA	NA	NA
	M15E-263-Root-Exp3-D-6	M15E-263-Root	D6	Exp3	28/09/2022	15	ROW	Typha	E	Washed Roots	NS.LH00487_0019.005.NEBNext_i715---NEBNext_i516.M15E-263-Root-Exp3-D6	0	0.58	0.11	order	Root	Bacteria	Pseudomonadota	Alphaproteobacteria	Rhodobacterales	NA	NA	NA
	M15E-263-Root-Exp3-D-6	M15E-263-Root	D6	Exp3	28/09/2022	15	ROW	Typha	E	Washed Roots	NS.LH00487_0019.005.NEBNext_i715---NEBNext_i516.M15E-263-Root-Exp3-D6	0	6.6	1.25	order	Root	Bacteria	Pseudomonadota	Alphaproteobacteria	Azospirillales	NA	NA	NA
	M15E-263-Root-Exp3-D-6	M15E-263-Root	D6	Exp3	28/09/2022	15	ROW	Typha	E	Washed Roots	NS.LH00487_0019.005.NEBNext_i715---NEBNext_i516.M15E-263-Root-Exp3-D6	4.1	337.53	64.02	order	Root	Bacteria	Pseudomonadota	Gammaproteobacteria	Burkholderiales	NA	NA	NA
	M15E-263-Root-Exp3-D-6	M15E-263-Root	D6	Exp3	28/09/2022	15	ROW	Typha	E	Washed Roots	NS.LH00487_0019.005.NEBNext_i715---NEBNext_i516.M15E-263-Root-Exp3-D6	0.25	10.81	2.05	order	Root	Bacteria	Pseudomonadota	Gammaproteobacteria	Enterobacterales	NA	NA	NA
	M15E-263-Root-Exp3-D-6	M15E-263-Root	D6	Exp3	28/09/2022	15	ROW	Typha	E	Washed Roots	NS.LH00487_0019.005.NEBNext_i715---NEBNext_i516.M15E-263-Root-Exp3-D6	0.33	23.17	4.39	order	Root	Bacteria	Pseudomonadota	Gammaproteobacteria	Pseudomonadales	NA	NA	NA
	M15E-263-Root-Exp3-D-6	M15E-263-Root	D6	Exp3	28/09/2022	15	ROW	Typha	E	Washed Roots	NS.LH00487_0019.005.NEBNext_i715---NEBNext_i516.M15E-263-Root-Exp3-D6	0.47	0.47	0.09	order	Root	Bacteria	Pseudomonadota	Gammaproteobacteria	Xanthomonadales	NA	NA	NA
	M15E-263-Root-Exp3-D-6	M15E-263-Root	D6	Exp3	28/09/2022	15	ROW	Typha	E	Washed Roots	NS.LH00487_0019.005.NEBNext_i715---NEBNext_i516.M15E-263-Root-Exp3-D6	0.58	1.68	0.32	order	Root	Bacteria	Actinomycetota	Actinomycetes	Actinomycetales	NA	NA	NA
	M15E-263-Root-Exp3-D-6	M15E-263-Root	D6	Exp3	28/09/2022	15	ROW	Typha	E	Washed Roots	NS.LH00487_0019.005.NEBNext_i715---NEBNext_i516.M15E-263-Root-Exp3-D6	0.91	24.55	4.66	order	Root	Bacteria	Bacteroidota	Bacteroidia	Flavobacteriales	NA	NA	NA
	M15E-263-Root-Exp3-D-6	M15E-263-Root	D6	Exp3	28/09/2022	15	ROW	Typha	E	Washed Roots	NS.LH00487_0019.005.NEBNext_i715---NEBNext_i516.M15E-263-Root-Exp3-D6	0.24	6.39	1.21	order	Root	Bacteria	Bacteroidota	Bacteroidia	Cytophagales	NA	NA	NA
	M15E-263-Root-Exp3-D-6	M15E-263-Root	D6	Exp3	28/09/2022	15	ROW	Typha	E	Washed Roots	NS.LH00487_0019.005.NEBNext_i715---NEBNext_i516.M15E-263-Root-Exp3-D6	0.72	0.72	0.14	order	Root	Bacteria	Bacteroidota	Bacteroidia	Bacteroidales	NA	NA	NA
	M15E-263-Root-Exp3-D-6	M15E-263-Root	D6	Exp3	28/09/2022	15	ROW	Typha	E	Washed Roots	NS.LH00487_0019.005.NEBNext_i715---NEBNext_i516.M15E-263-Root-Exp3-D6	0	6.98	1.32	order	Root	Bacteria	Bacteroidota	Bacteroidia	Chitinophagales	NA	NA	NA
	M15E-263-Root-Exp3-D-6	M15E-263-Root	D6	Exp3	28/09/2022	15	ROW	Typha	E	Washed Roots	NS.LH00487_0019.005.NEBNext_i715---NEBNext_i516.M15E-263-Root-Exp3-D6	3.26	5.2	0.99	family	Root	Bacteria	Pseudomonadota	Alphaproteobacteria	Rhizobiales	Beijerinckiaceae	NA	NA
	M15E-263-Root-Exp3-D-6	M15E-263-Root	D6	Exp3	28/09/2022	15	ROW	Typha	E	Washed Roots	NS.LH00487_0019.005.NEBNext_i715---NEBNext_i516.M15E-263-Root-Exp3-D6	4.1	9.17	1.74	family	Root	Bacteria	Pseudomonadota	Alphaproteobacteria	Rhizobiales	Rhizobiaceae	NA	NA
	M15E-263-Root-Exp3-D-6	M15E-263-Root	D6	Exp3	28/09/2022	15	ROW	Typha	E	Washed Roots	NS.LH00487_0019.005.NEBNext_i715---NEBNext_i516.M15E-263-Root-Exp3-D6	1.41	12.43	2.36	family	Root	Bacteria	Pseudomonadota	Alphaproteobacteria	Rhizobiales	Xanthobacteraceae	NA	NA
	M15E-263-Root-Exp3-D-6	M15E-263-Root	D6	Exp3	28/09/2022	15	ROW	Typha	E	Washed Roots	NS.LH00487_0019.005.NEBNext_i715---NEBNext_i516.M15E-263-Root-Exp3-D6	0.47	2.11	0.4	family	Root	Bacteria	Pseudomonadota	Alphaproteobacteria	Rhizobiales	Aestuariivirgaceae	NA	NA
	M15E-263-Root-Exp3-D-6	M15E-263-Root	D6	Exp3	28/09/2022	15	ROW	Typha	E	Washed Roots	NS.LH00487_0019.005.NEBNext_i715---NEBNext_i516.M15E-263-Root-Exp3-D6	0.09	0.75	0.14	family	Root	Bacteria	Pseudomonadota	Alphaproteobacteria	Rhizobiales	Devosiaceae	NA	NA
	M15E-263-Root-Exp3-D-6	M15E-263-Root	D6	Exp3	28/09/2022	15	ROW	Typha	E	Washed Roots	NS.LH00487_0019.005.NEBNext_i715---NEBNext_i516.M15E-263-Root-Exp3-D6	0	1.46	0.28	family	Root	Bacteria	Pseudomonadota	Alphaproteobacteria	Rhizobiales	Ancalomicrobiaceae	NA	NA
	M15E-263-Root-Exp3-D-6	M15E-263-Root	D6	Exp3	28/09/2022	15	ROW	Typha	E	Washed Roots	NS.LH00487_0019.005.NEBNext_i715---NEBNext_i516.M15E-263-Root-Exp3-D6	1	3.4	0.64	family	Root	Bacteria	Pseudomonadota	Alphaproteobacteria	Caulobacterales	Caulobacteraceae	NA	NA
	M15E-263-Root-Exp3-D-6	M15E-263-Root	D6	Exp3	28/09/2022	15	ROW	Typha	E	Washed Roots	NS.LH00487_0019.005.NEBNext_i715---NEBNext_i516.M15E-263-Root-Exp3-D6	1.33	6.72	1.27	family	Root	Bacteria	Pseudomonadota	Alphaproteobacteria	Sphingomonadales	Sphingomonadaceae	NA	NA
	M15E-263-Root-Exp3-D-6	M15E-263-Root	D6	Exp3	28/09/2022	15	ROW	Typha	E	Washed Roots	NS.LH00487_0019.005.NEBNext_i715---NEBNext_i516.M15E-263-Root-Exp3-D6	0.58	0.58	0.11	family	Root	Bacteria	Pseudomonadota	Alphaproteobacteria	Rhodobacterales	Rhodobacteraceae	NA	NA
	M15E-263-Root-Exp3-D-6	M15E-263-Root	D6	Exp3	28/09/2022	15	ROW	Typha	E	Washed Roots	NS.LH00487_0019.005.NEBNext_i715---NEBNext_i516.M15E-263-Root-Exp3-D6	0	6.6	1.25	family	Root	Bacteria	Pseudomonadota	Alphaproteobacteria	Azospirillales	Azospirillaceae	NA	NA
	M15E-263-Root-Exp3-D-6	M15E-263-Root	D6	Exp3	28/09/2022	15	ROW	Typha	E	Washed Roots	NS.LH00487_0019.005.NEBNext_i715---NEBNext_i516.M15E-263-Root-Exp3-D6	5.13	9.21	1.75	family	Root	Bacteria	Pseudomonadota	Gammaproteobacteria	Burkholderiales	Rhodocyclaceae	NA	NA
	M15E-263-Root-Exp3-D-6	M15E-263-Root	D6	Exp3	28/09/2022	15	ROW	Typha	E	Washed Roots	NS.LH00487_0019.005.NEBNext_i715---NEBNext_i516.M15E-263-Root-Exp3-D6	107.5	322.49	61.17	family	Root	Bacteria	Pseudomonadota	Gammaproteobacteria	Burkholderiales	Burkholderiaceae	NA	NA
	M15E-263-Root-Exp3-D-6	M15E-263-Root	D6	Exp3	28/09/2022	15	ROW	Typha	E	Washed Roots	NS.LH00487_0019.005.NEBNext_i715---NEBNext_i516.M15E-263-Root-Exp3-D6	0.24	0.92	0.17	family	Root	Bacteria	Pseudomonadota	Gammaproteobacteria	Burkholderiales	Gallionellaceae	NA	NA
	M15E-263-Root-Exp3-D-6	M15E-263-Root	D6	Exp3	28/09/2022	15	ROW	Typha	E	Washed Roots	NS.LH00487_0019.005.NEBNext_i715---NEBNext_i516.M15E-263-Root-Exp3-D6	0.81	0.81	0.15	family	Root	Bacteria	Pseudomonadota	Gammaproteobacteria	Burkholderiales	JAEUOS01	NA	NA
	M15E-263-Root-Exp3-D-6	M15E-263-Root	D6	Exp3	28/09/2022	15	ROW	Typha	E	Washed Roots	NS.LH00487_0019.005.NEBNext_i715---NEBNext_i516.M15E-263-Root-Exp3-D6	2.33	10.56	2	family	Root	Bacteria	Pseudomonadota	Gammaproteobacteria	Enterobacterales	Enterobacteriaceae	NA	NA
	M15E-263-Root-Exp3-D-6	M15E-263-Root	D6	Exp3	28/09/2022	15	ROW	Typha	E	Washed Roots	NS.LH00487_0019.005.NEBNext_i715---NEBNext_i516.M15E-263-Root-Exp3-D6	0.25	22.84	4.33	family	Root	Bacteria	Pseudomonadota	Gammaproteobacteria	Pseudomonadales	Pseudomonadaceae	NA	NA
	M15E-263-Root-Exp3-D-6	M15E-263-Root	D6	Exp3	28/09/2022	15	ROW	Typha	E	Washed Roots	NS.LH00487_0019.005.NEBNext_i715---NEBNext_i516.M15E-263-Root-Exp3-D6	0.34	1.1	0.21	family	Root	Bacteria	Actinomycetota	Actinomycetes	Actinomycetales	Cellulomonadaceae	NA	NA
	M15E-263-Root-Exp3-D-6	M15E-263-Root	D6	Exp3	28/09/2022	15	ROW	Typha	E	Washed Roots	NS.LH00487_0019.005.NEBNext_i715---NEBNext_i516.M15E-263-Root-Exp3-D6	0.27	23.64	4.48	family	Root	Bacteria	Bacteroidota	Bacteroidia	Flavobacteriales	Flavobacteriaceae	NA	NA
	M15E-263-Root-Exp3-D-6	M15E-263-Root	D6	Exp3	28/09/2022	15	ROW	Typha	E	Washed Roots	NS.LH00487_0019.005.NEBNext_i715---NEBNext_i516.M15E-263-Root-Exp3-D6	0.86	6.15	1.17	family	Root	Bacteria	Bacteroidota	Bacteroidia	Cytophagales	Spirosomataceae	NA	NA
	M15E-263-Root-Exp3-D-6	M15E-263-Root	D6	Exp3	28/09/2022	15	ROW	Typha	E	Washed Roots	NS.LH00487_0019.005.NEBNext_i715---NEBNext_i516.M15E-263-Root-Exp3-D6	3.79	6.98	1.32	family	Root	Bacteria	Bacteroidota	Bacteroidia	Chitinophagales	Chitinophagaceae	NA	NA
	M15E-263-Root-Exp3-D-6	M15E-263-Root	D6	Exp3	28/09/2022	15	ROW	Typha	E	Washed Roots	NS.LH00487_0019.005.NEBNext_i715---NEBNext_i516.M15E-263-Root-Exp3-D6	1.06	1.06	0.2	genus	Root	Bacteria	Pseudomonadota	Alphaproteobacteria	Rhizobiales	Beijerinckiaceae	Bosea	NA
	M15E-263-Root-Exp3-D-6	M15E-263-Root	D6	Exp3	28/09/2022	15	ROW	Typha	E	Washed Roots	NS.LH00487_0019.005.NEBNext_i715---NEBNext_i516.M15E-263-Root-Exp3-D6	0.88	0.88	0.17	genus	Root	Bacteria	Pseudomonadota	Alphaproteobacteria	Rhizobiales	Beijerinckiaceae	Roseiarcus	NA
	M15E-263-Root-Exp3-D-6	M15E-263-Root	D6	Exp3	28/09/2022	15	ROW	Typha	E	Washed Roots	NS.LH00487_0019.005.NEBNext_i715---NEBNext_i516.M15E-263-Root-Exp3-D6	1.3	3.93	0.75	genus	Root	Bacteria	Pseudomonadota	Alphaproteobacteria	Rhizobiales	Rhizobiaceae	Ensifer_A	NA
	M15E-263-Root-Exp3-D-6	M15E-263-Root	D6	Exp3	28/09/2022	15	ROW	Typha	E	Washed Roots	NS.LH00487_0019.005.NEBNext_i715---NEBNext_i516.M15E-263-Root-Exp3-D6	0.17	0.65	0.12	genus	Root	Bacteria	Pseudomonadota	Alphaproteobacteria	Rhizobiales	Rhizobiaceae	Agrobacterium	NA
	M15E-263-Root-Exp3-D-6	M15E-263-Root	D6	Exp3	28/09/2022	15	ROW	Typha	E	Washed Roots	NS.LH00487_0019.005.NEBNext_i715---NEBNext_i516.M15E-263-Root-Exp3-D6	0.49	0.49	0.09	genus	Root	Bacteria	Pseudomonadota	Alphaproteobacteria	Rhizobiales	Rhizobiaceae	Rhizobium	NA
	M15E-263-Root-Exp3-D-6	M15E-263-Root	D6	Exp3	28/09/2022	15	ROW	Typha	E	Washed Roots	NS.LH00487_0019.005.NEBNext_i715---NEBNext_i516.M15E-263-Root-Exp3-D6	6.09	11.02	2.09	genus	Root	Bacteria	Pseudomonadota	Alphaproteobacteria	Rhizobiales	Xanthobacteraceae	Bradyrhizobium	NA
	M15E-263-Root-Exp3-D-6	M15E-263-Root	D6	Exp3	28/09/2022	15	ROW	Typha	E	Washed Roots	NS.LH00487_0019.005.NEBNext_i715---NEBNext_i516.M15E-263-Root-Exp3-D6	1.64	1.64	0.31	genus	Root	Bacteria	Pseudomonadota	Alphaproteobacteria	Rhizobiales	Aestuariivirgaceae	Aestuariivirga	NA
	M15E-263-Root-Exp3-D-6	M15E-263-Root	D6	Exp3	28/09/2022	15	ROW	Typha	E	Washed Roots	NS.LH00487_0019.005.NEBNext_i715---NEBNext_i516.M15E-263-Root-Exp3-D6	0.66	0.66	0.13	genus	Root	Bacteria	Pseudomonadota	Alphaproteobacteria	Rhizobiales	Devosiaceae	Devosia_A	NA
	M15E-263-Root-Exp3-D-6	M15E-263-Root	D6	Exp3	28/09/2022	15	ROW	Typha	E	Washed Roots	NS.LH00487_0019.005.NEBNext_i715---NEBNext_i516.M15E-263-Root-Exp3-D6	0.1	1.46	0.28	genus	Root	Bacteria	Pseudomonadota	Alphaproteobacteria	Rhizobiales	Ancalomicrobiaceae	Prosthecomicrobium_A	NA
	M15E-263-Root-Exp3-D-6	M15E-263-Root	D6	Exp3	28/09/2022	15	ROW	Typha	E	Washed Roots	NS.LH00487_0019.005.NEBNext_i715---NEBNext_i516.M15E-263-Root-Exp3-D6	0.41	0.41	0.08	genus	Root	Bacteria	Pseudomonadota	Alphaproteobacteria	Caulobacterales	Caulobacteraceae	Asticcacaulis	NA
	M15E-263-Root-Exp3-D-6	M15E-263-Root	D6	Exp3	28/09/2022	15	ROW	Typha	E	Washed Roots	NS.LH00487_0019.005.NEBNext_i715---NEBNext_i516.M15E-263-Root-Exp3-D6	1.07	1.07	0.2	genus	Root	Bacteria	Pseudomonadota	Alphaproteobacteria	Caulobacterales	Caulobacteraceae	Caulobacter	NA
	M15E-263-Root-Exp3-D-6	M15E-263-Root	D6	Exp3	28/09/2022	15	ROW	Typha	E	Washed Roots	NS.LH00487_0019.005.NEBNext_i715---NEBNext_i516.M15E-263-Root-Exp3-D6	0.41	0.92	0.17	genus	Root	Bacteria	Pseudomonadota	Alphaproteobacteria	Caulobacterales	Caulobacteraceae	Phenylobacterium	NA
	M15E-263-Root-Exp3-D-6	M15E-263-Root	D6	Exp3	28/09/2022	15	ROW	Typha	E	Washed Roots	NS.LH00487_0019.005.NEBNext_i715---NEBNext_i516.M15E-263-Root-Exp3-D6	0.45	3.82	0.72	genus	Root	Bacteria	Pseudomonadota	Alphaproteobacteria	Sphingomonadales	Sphingomonadaceae	Novosphingobium	NA
	M15E-263-Root-Exp3-D-6	M15E-263-Root	D6	Exp3	28/09/2022	15	ROW	Typha	E	Washed Roots	NS.LH00487_0019.005.NEBNext_i715---NEBNext_i516.M15E-263-Root-Exp3-D6	0.95	1.57	0.3	genus	Root	Bacteria	Pseudomonadota	Alphaproteobacteria	Sphingomonadales	Sphingomonadaceae	Sphingomonas	NA
	M15E-263-Root-Exp3-D-6	M15E-263-Root	D6	Exp3	28/09/2022	15	ROW	Typha	E	Washed Roots	NS.LH00487_0019.005.NEBNext_i715---NEBNext_i516.M15E-263-Root-Exp3-D6	1.46	6.6	1.25	genus	Root	Bacteria	Pseudomonadota	Alphaproteobacteria	Azospirillales	Azospirillaceae	Azospirillum	NA
	M15E-263-Root-Exp3-D-6	M15E-263-Root	D6	Exp3	28/09/2022	15	ROW	Typha	E	Washed Roots	NS.LH00487_0019.005.NEBNext_i715---NEBNext_i516.M15E-263-Root-Exp3-D6	2.85	3.63	0.69	genus	Root	Bacteria	Pseudomonadota	Gammaproteobacteria	Burkholderiales	Rhodocyclaceae	Azonexus	NA
	M15E-263-Root-Exp3-D-6	M15E-263-Root	D6	Exp3	28/09/2022	15	ROW	Typha	E	Washed Roots	NS.LH00487_0019.005.NEBNext_i715---NEBNext_i516.M15E-263-Root-Exp3-D6	0.45	0.45	0.09	genus	Root	Bacteria	Pseudomonadota	Gammaproteobacteria	Burkholderiales	Rhodocyclaceae	66-26	NA
	M15E-263-Root-Exp3-D-6	M15E-263-Root	D6	Exp3	28/09/2022	15	ROW	Typha	E	Washed Roots	NS.LH00487_0019.005.NEBNext_i715---NEBNext_i516.M15E-263-Root-Exp3-D6	0.8	0.8	0.15	genus	Root	Bacteria	Pseudomonadota	Gammaproteobacteria	Burkholderiales	Burkholderiaceae	KK5	NA
	M15E-263-Root-Exp3-D-6	M15E-263-Root	D6	Exp3	28/09/2022	15	ROW	Typha	E	Washed Roots	NS.LH00487_0019.005.NEBNext_i715---NEBNext_i516.M15E-263-Root-Exp3-D6	54.14	92.02	17.45	genus	Root	Bacteria	Pseudomonadota	Gammaproteobacteria	Burkholderiales	Burkholderiaceae	Pelomonas	NA
	M15E-263-Root-Exp3-D-6	M15E-263-Root	D6	Exp3	28/09/2022	15	ROW	Typha	E	Washed Roots	NS.LH00487_0019.005.NEBNext_i715---NEBNext_i516.M15E-263-Root-Exp3-D6	1.19	12.75	2.42	genus	Root	Bacteria	Pseudomonadota	Gammaproteobacteria	Burkholderiales	Burkholderiaceae	Undibacterium	NA
	M15E-263-Root-Exp3-D-6	M15E-263-Root	D6	Exp3	28/09/2022	15	ROW	Typha	E	Washed Roots	NS.LH00487_0019.005.NEBNext_i715---NEBNext_i516.M15E-263-Root-Exp3-D6	0.73	0.73	0.14	genus	Root	Bacteria	Pseudomonadota	Gammaproteobacteria	Burkholderiales	Burkholderiaceae	Ramlibacter	NA
	M15E-263-Root-Exp3-D-6	M15E-263-Root	D6	Exp3	28/09/2022	15	ROW	Typha	E	Washed Roots	NS.LH00487_0019.005.NEBNext_i715---NEBNext_i516.M15E-263-Root-Exp3-D6	1.21	1.21	0.23	genus	Root	Bacteria	Pseudomonadota	Gammaproteobacteria	Burkholderiales	Burkholderiaceae	Ideonella	NA
	M15E-263-Root-Exp3-D-6	M15E-263-Root	D6	Exp3	28/09/2022	15	ROW	Typha	E	Washed Roots	NS.LH00487_0019.005.NEBNext_i715---NEBNext_i516.M15E-263-Root-Exp3-D6	1.38	1.38	0.26	genus	Root	Bacteria	Pseudomonadota	Gammaproteobacteria	Burkholderiales	Burkholderiaceae	Rubrivivax	NA
	M15E-263-Root-Exp3-D-6	M15E-263-Root	D6	Exp3	28/09/2022	15	ROW	Typha	E	Washed Roots	NS.LH00487_0019.005.NEBNext_i715---NEBNext_i516.M15E-263-Root-Exp3-D6	2.21	3	0.57	genus	Root	Bacteria	Pseudomonadota	Gammaproteobacteria	Burkholderiales	Burkholderiaceae	LMDS01	NA
	M15E-263-Root-Exp3-D-6	M15E-263-Root	D6	Exp3	28/09/2022	15	ROW	Typha	E	Washed Roots	NS.LH00487_0019.005.NEBNext_i715---NEBNext_i516.M15E-263-Root-Exp3-D6	2.23	6.08	1.15	genus	Root	Bacteria	Pseudomonadota	Gammaproteobacteria	Burkholderiales	Burkholderiaceae	Acidovorax	NA
	M15E-263-Root-Exp3-D-6	M15E-263-Root	D6	Exp3	28/09/2022	15	ROW	Typha	E	Washed Roots	NS.LH00487_0019.005.NEBNext_i715---NEBNext_i516.M15E-263-Root-Exp3-D6	8.1	24.8	4.7	genus	Root	Bacteria	Pseudomonadota	Gammaproteobacteria	Burkholderiales	Burkholderiaceae	Curvibacter	NA
	M15E-263-Root-Exp3-D-6	M15E-263-Root	D6	Exp3	28/09/2022	15	ROW	Typha	E	Washed Roots	NS.LH00487_0019.005.NEBNext_i715---NEBNext_i516.M15E-263-Root-Exp3-D6	14.82	29.57	5.61	genus	Root	Bacteria	Pseudomonadota	Gammaproteobacteria	Burkholderiales	Burkholderiaceae	Rhodoferax_B	NA
	M15E-263-Root-Exp3-D-6	M15E-263-Root	D6	Exp3	28/09/2022	15	ROW	Typha	E	Washed Roots	NS.LH00487_0019.005.NEBNext_i715---NEBNext_i516.M15E-263-Root-Exp3-D6	2.26	9.69	1.84	genus	Root	Bacteria	Pseudomonadota	Gammaproteobacteria	Burkholderiales	Burkholderiaceae	Duganella	NA
	M15E-263-Root-Exp3-D-6	M15E-263-Root	D6	Exp3	28/09/2022	15	ROW	Typha	E	Washed Roots	NS.LH00487_0019.005.NEBNext_i715---NEBNext_i516.M15E-263-Root-Exp3-D6	1.06	1.06	0.2	genus	Root	Bacteria	Pseudomonadota	Gammaproteobacteria	Burkholderiales	Burkholderiaceae	Herbaspirillum	NA
	M15E-263-Root-Exp3-D-6	M15E-263-Root	D6	Exp3	28/09/2022	15	ROW	Typha	E	Washed Roots	NS.LH00487_0019.005.NEBNext_i715---NEBNext_i516.M15E-263-Root-Exp3-D6	5.34	12	2.28	genus	Root	Bacteria	Pseudomonadota	Gammaproteobacteria	Burkholderiales	Burkholderiaceae	Scleromatobacter	NA
	M15E-263-Root-Exp3-D-6	M15E-263-Root	D6	Exp3	28/09/2022	15	ROW	Typha	E	Washed Roots	NS.LH00487_0019.005.NEBNext_i715---NEBNext_i516.M15E-263-Root-Exp3-D6	2	2	0.38	genus	Root	Bacteria	Pseudomonadota	Gammaproteobacteria	Burkholderiales	Burkholderiaceae	Aquabacterium	NA
	M15E-263-Root-Exp3-D-6	M15E-263-Root	D6	Exp3	28/09/2022	15	ROW	Typha	E	Washed Roots	NS.LH00487_0019.005.NEBNext_i715---NEBNext_i516.M15E-263-Root-Exp3-D6	1.39	7.68	1.46	genus	Root	Bacteria	Pseudomonadota	Gammaproteobacteria	Burkholderiales	Burkholderiaceae	Mitsuaria	NA
	M15E-263-Root-Exp3-D-6	M15E-263-Root	D6	Exp3	28/09/2022	15	ROW	Typha	E	Washed Roots	NS.LH00487_0019.005.NEBNext_i715---NEBNext_i516.M15E-263-Root-Exp3-D6	1.28	1.28	0.24	genus	Root	Bacteria	Pseudomonadota	Gammaproteobacteria	Burkholderiales	Burkholderiaceae	Rhizobacter	NA
	M15E-263-Root-Exp3-D-6	M15E-263-Root	D6	Exp3	28/09/2022	15	ROW	Typha	E	Washed Roots	NS.LH00487_0019.005.NEBNext_i715---NEBNext_i516.M15E-263-Root-Exp3-D6	1.45	1.45	0.28	genus	Root	Bacteria	Pseudomonadota	Gammaproteobacteria	Burkholderiales	Burkholderiaceae	Variovorax	NA
	M15E-263-Root-Exp3-D-6	M15E-263-Root	D6	Exp3	28/09/2022	15	ROW	Typha	E	Washed Roots	NS.LH00487_0019.005.NEBNext_i715---NEBNext_i516.M15E-263-Root-Exp3-D6	0.59	0.59	0.11	genus	Root	Bacteria	Pseudomonadota	Gammaproteobacteria	Burkholderiales	Burkholderiaceae	Aquabacterium_A	NA
	M15E-263-Root-Exp3-D-6	M15E-263-Root	D6	Exp3	28/09/2022	15	ROW	Typha	E	Washed Roots	NS.LH00487_0019.005.NEBNext_i715---NEBNext_i516.M15E-263-Root-Exp3-D6	0.74	0.74	0.14	genus	Root	Bacteria	Pseudomonadota	Gammaproteobacteria	Burkholderiales	Burkholderiaceae	Hylemonella	NA
	M15E-263-Root-Exp3-D-6	M15E-263-Root	D6	Exp3	28/09/2022	15	ROW	Typha	E	Washed Roots	NS.LH00487_0019.005.NEBNext_i715---NEBNext_i516.M15E-263-Root-Exp3-D6	0.5	0.5	0.09	genus	Root	Bacteria	Pseudomonadota	Gammaproteobacteria	Burkholderiales	Burkholderiaceae	Polaromonas	NA
	M15E-263-Root-Exp3-D-6	M15E-263-Root	D6	Exp3	28/09/2022	15	ROW	Typha	E	Washed Roots	NS.LH00487_0019.005.NEBNext_i715---NEBNext_i516.M15E-263-Root-Exp3-D6	0.46	0.46	0.09	genus	Root	Bacteria	Pseudomonadota	Gammaproteobacteria	Burkholderiales	Burkholderiaceae	Xenophilus	NA
	M15E-263-Root-Exp3-D-6	M15E-263-Root	D6	Exp3	28/09/2022	15	ROW	Typha	E	Washed Roots	NS.LH00487_0019.005.NEBNext_i715---NEBNext_i516.M15E-263-Root-Exp3-D6	0.36	0.36	0.07	genus	Root	Bacteria	Pseudomonadota	Gammaproteobacteria	Burkholderiales	Burkholderiaceae	PBB1	NA
	M15E-263-Root-Exp3-D-6	M15E-263-Root	D6	Exp3	28/09/2022	15	ROW	Typha	E	Washed Roots	NS.LH00487_0019.005.NEBNext_i715---NEBNext_i516.M15E-263-Root-Exp3-D6	0	4.84	0.92	genus	Root	Bacteria	Pseudomonadota	Gammaproteobacteria	Burkholderiales	Burkholderiaceae	Comamonas	NA
	M15E-263-Root-Exp3-D-6	M15E-263-Root	D6	Exp3	28/09/2022	15	ROW	Typha	E	Washed Roots	NS.LH00487_0019.005.NEBNext_i715---NEBNext_i516.M15E-263-Root-Exp3-D6	0.68	0.68	0.13	genus	Root	Bacteria	Pseudomonadota	Gammaproteobacteria	Burkholderiales	Gallionellaceae	Sideroxyarcus	NA
	M15E-263-Root-Exp3-D-6	M15E-263-Root	D6	Exp3	28/09/2022	15	ROW	Typha	E	Washed Roots	NS.LH00487_0019.005.NEBNext_i715---NEBNext_i516.M15E-263-Root-Exp3-D6	0	7.28	1.38	genus	Root	Bacteria	Pseudomonadota	Gammaproteobacteria	Enterobacterales	Enterobacteriaceae	Rahnella	NA
	M15E-263-Root-Exp3-D-6	M15E-263-Root	D6	Exp3	28/09/2022	15	ROW	Typha	E	Washed Roots	NS.LH00487_0019.005.NEBNext_i715---NEBNext_i516.M15E-263-Root-Exp3-D6	0	0.95	0.18	genus	Root	Bacteria	Pseudomonadota	Gammaproteobacteria	Enterobacterales	Enterobacteriaceae	Enterobacter	NA
	M15E-263-Root-Exp3-D-6	M15E-263-Root	D6	Exp3	28/09/2022	15	ROW	Typha	E	Washed Roots	NS.LH00487_0019.005.NEBNext_i715---NEBNext_i516.M15E-263-Root-Exp3-D6	2.33	22.59	4.28	genus	Root	Bacteria	Pseudomonadota	Gammaproteobacteria	Pseudomonadales	Pseudomonadaceae	Pseudomonas_E	NA
	M15E-263-Root-Exp3-D-6	M15E-263-Root	D6	Exp3	28/09/2022	15	ROW	Typha	E	Washed Roots	NS.LH00487_0019.005.NEBNext_i715---NEBNext_i516.M15E-263-Root-Exp3-D6	0.76	0.76	0.14	genus	Root	Bacteria	Actinomycetota	Actinomycetes	Actinomycetales	Cellulomonadaceae	JAJDFX01	NA
	M15E-263-Root-Exp3-D-6	M15E-263-Root	D6	Exp3	28/09/2022	15	ROW	Typha	E	Washed Roots	NS.LH00487_0019.005.NEBNext_i715---NEBNext_i516.M15E-263-Root-Exp3-D6	7.75	23.37	4.43	genus	Root	Bacteria	Bacteroidota	Bacteroidia	Flavobacteriales	Flavobacteriaceae	Flavobacterium	NA
	M15E-263-Root-Exp3-D-6	M15E-263-Root	D6	Exp3	28/09/2022	15	ROW	Typha	E	Washed Roots	NS.LH00487_0019.005.NEBNext_i715---NEBNext_i516.M15E-263-Root-Exp3-D6	2.27	5.29	1	genus	Root	Bacteria	Bacteroidota	Bacteroidia	Cytophagales	Spirosomataceae	Arcicella	NA
	M15E-263-Root-Exp3-D-6	M15E-263-Root	D6	Exp3	28/09/2022	15	ROW	Typha	E	Washed Roots	NS.LH00487_0019.005.NEBNext_i715---NEBNext_i516.M15E-263-Root-Exp3-D6	0.58	0.58	0.11	genus	Root	Bacteria	Bacteroidota	Bacteroidia	Chitinophagales	Chitinophagaceae	JACMLD01	NA
	M15E-263-Root-Exp3-D-6	M15E-263-Root	D6	Exp3	28/09/2022	15	ROW	Typha	E	Washed Roots	NS.LH00487_0019.005.NEBNext_i715---NEBNext_i516.M15E-263-Root-Exp3-D6	1.13	1.13	0.21	genus	Root	Bacteria	Bacteroidota	Bacteroidia	Chitinophagales	Chitinophagaceae	Niastella	NA
	M15E-263-Root-Exp3-D-6	M15E-263-Root	D6	Exp3	28/09/2022	15	ROW	Typha	E	Washed Roots	NS.LH00487_0019.005.NEBNext_i715---NEBNext_i516.M15E-263-Root-Exp3-D6	0.96	0.96	0.18	genus	Root	Bacteria	Bacteroidota	Bacteroidia	Chitinophagales	Chitinophagaceae	Flavipsychrobacter	NA
	M15E-263-Root-Exp3-D-6	M15E-263-Root	D6	Exp3	28/09/2022	15	ROW	Typha	E	Washed Roots	NS.LH00487_0019.005.NEBNext_i715---NEBNext_i516.M15E-263-Root-Exp3-D6	0.52	0.52	0.1	genus	Root	Bacteria	Bacteroidota	Bacteroidia	Chitinophagales	Chitinophagaceae	Puia	NA
	M15E-263-Root-Exp3-D-6	M15E-263-Root	D6	Exp3	28/09/2022	15	ROW	Typha	E	Washed Roots	NS.LH00487_0019.005.NEBNext_i715---NEBNext_i516.M15E-263-Root-Exp3-D6	2.03	2.03	0.39	species	Root	Bacteria	Pseudomonadota	Alphaproteobacteria	Rhizobiales	Rhizobiaceae	Ensifer_A	Ensifer_A sp021026315
	M15E-263-Root-Exp3-D-6	M15E-263-Root	D6	Exp3	28/09/2022	15	ROW	Typha	E	Washed Roots	NS.LH00487_0019.005.NEBNext_i715---NEBNext_i516.M15E-263-Root-Exp3-D6	0.6	0.6	0.11	species	Root	Bacteria	Pseudomonadota	Alphaproteobacteria	Rhizobiales	Rhizobiaceae	Ensifer_A	Ensifer_A sp021026335
	M15E-263-Root-Exp3-D-6	M15E-263-Root	D6	Exp3	28/09/2022	15	ROW	Typha	E	Washed Roots	NS.LH00487_0019.005.NEBNext_i715---NEBNext_i516.M15E-263-Root-Exp3-D6	0.48	0.48	0.09	species	Root	Bacteria	Pseudomonadota	Alphaproteobacteria	Rhizobiales	Rhizobiaceae	Agrobacterium	Agrobacterium fabacearum
	M15E-263-Root-Exp3-D-6	M15E-263-Root	D6	Exp3	28/09/2022	15	ROW	Typha	E	Washed Roots	NS.LH00487_0019.005.NEBNext_i715---NEBNext_i516.M15E-263-Root-Exp3-D6	2.39	2.39	0.45	species	Root	Bacteria	Pseudomonadota	Alphaproteobacteria	Rhizobiales	Xanthobacteraceae	Bradyrhizobium	Bradyrhizobium denitrificans
	M15E-263-Root-Exp3-D-6	M15E-263-Root	D6	Exp3	28/09/2022	15	ROW	Typha	E	Washed Roots	NS.LH00487_0019.005.NEBNext_i715---NEBNext_i516.M15E-263-Root-Exp3-D6	2.54	2.54	0.48	species	Root	Bacteria	Pseudomonadota	Alphaproteobacteria	Rhizobiales	Xanthobacteraceae	Bradyrhizobium	Bradyrhizobium sp003963435
	M15E-263-Root-Exp3-D-6	M15E-263-Root	D6	Exp3	28/09/2022	15	ROW	Typha	E	Washed Roots	NS.LH00487_0019.005.NEBNext_i715---NEBNext_i516.M15E-263-Root-Exp3-D6	1.36	1.36	0.26	species	Root	Bacteria	Pseudomonadota	Alphaproteobacteria	Rhizobiales	Ancalomicrobiaceae	Prosthecomicrobium_A	Prosthecomicrobium_A hirschii
	M15E-263-Root-Exp3-D-6	M15E-263-Root	D6	Exp3	28/09/2022	15	ROW	Typha	E	Washed Roots	NS.LH00487_0019.005.NEBNext_i715---NEBNext_i516.M15E-263-Root-Exp3-D6	0.51	0.51	0.1	species	Root	Bacteria	Pseudomonadota	Alphaproteobacteria	Caulobacterales	Caulobacteraceae	Phenylobacterium	Phenylobacterium aquaticum
	M15E-263-Root-Exp3-D-6	M15E-263-Root	D6	Exp3	28/09/2022	15	ROW	Typha	E	Washed Roots	NS.LH00487_0019.005.NEBNext_i715---NEBNext_i516.M15E-263-Root-Exp3-D6	3.37	3.37	0.64	species	Root	Bacteria	Pseudomonadota	Alphaproteobacteria	Sphingomonadales	Sphingomonadaceae	Novosphingobium	Novosphingobium sp012932495
	M15E-263-Root-Exp3-D-6	M15E-263-Root	D6	Exp3	28/09/2022	15	ROW	Typha	E	Washed Roots	NS.LH00487_0019.005.NEBNext_i715---NEBNext_i516.M15E-263-Root-Exp3-D6	0.62	0.62	0.12	species	Root	Bacteria	Pseudomonadota	Alphaproteobacteria	Sphingomonadales	Sphingomonadaceae	Sphingomonas	Sphingomonas sp029911635
	M15E-263-Root-Exp3-D-6	M15E-263-Root	D6	Exp3	28/09/2022	15	ROW	Typha	E	Washed Roots	NS.LH00487_0019.005.NEBNext_i715---NEBNext_i516.M15E-263-Root-Exp3-D6	5.14	5.14	0.97	species	Root	Bacteria	Pseudomonadota	Alphaproteobacteria	Azospirillales	Azospirillaceae	Azospirillum	Azospirillum cavernae
	M15E-263-Root-Exp3-D-6	M15E-263-Root	D6	Exp3	28/09/2022	15	ROW	Typha	E	Washed Roots	NS.LH00487_0019.005.NEBNext_i715---NEBNext_i516.M15E-263-Root-Exp3-D6	0.78	0.78	0.15	species	Root	Bacteria	Pseudomonadota	Gammaproteobacteria	Burkholderiales	Rhodocyclaceae	Azonexus	Azonexus sp026261605
	M15E-263-Root-Exp3-D-6	M15E-263-Root	D6	Exp3	28/09/2022	15	ROW	Typha	E	Washed Roots	NS.LH00487_0019.005.NEBNext_i715---NEBNext_i516.M15E-263-Root-Exp3-D6	9.99	9.99	1.89	species	Root	Bacteria	Pseudomonadota	Gammaproteobacteria	Burkholderiales	Burkholderiaceae	Pelomonas	Pelomonas aquatica
	M15E-263-Root-Exp3-D-6	M15E-263-Root	D6	Exp3	28/09/2022	15	ROW	Typha	E	Washed Roots	NS.LH00487_0019.005.NEBNext_i715---NEBNext_i516.M15E-263-Root-Exp3-D6	2.4	2.4	0.46	species	Root	Bacteria	Pseudomonadota	Gammaproteobacteria	Burkholderiales	Burkholderiaceae	Pelomonas	Pelomonas sp001425705
	M15E-263-Root-Exp3-D-6	M15E-263-Root	D6	Exp3	28/09/2022	15	ROW	Typha	E	Washed Roots	NS.LH00487_0019.005.NEBNext_i715---NEBNext_i516.M15E-263-Root-Exp3-D6	3.5	3.5	0.66	species	Root	Bacteria	Pseudomonadota	Gammaproteobacteria	Burkholderiales	Burkholderiaceae	Pelomonas	Pelomonas sp003963005
	M15E-263-Root-Exp3-D-6	M15E-263-Root	D6	Exp3	28/09/2022	15	ROW	Typha	E	Washed Roots	NS.LH00487_0019.005.NEBNext_i715---NEBNext_i516.M15E-263-Root-Exp3-D6	21.99	21.99	4.17	species	Root	Bacteria	Pseudomonadota	Gammaproteobacteria	Burkholderiales	Burkholderiaceae	Pelomonas	Pelomonas puraquae
	M15E-263-Root-Exp3-D-6	M15E-263-Root	D6	Exp3	28/09/2022	15	ROW	Typha	E	Washed Roots	NS.LH00487_0019.005.NEBNext_i715---NEBNext_i516.M15E-263-Root-Exp3-D6	11.56	11.56	2.19	species	Root	Bacteria	Pseudomonadota	Gammaproteobacteria	Burkholderiales	Burkholderiaceae	Undibacterium	Undibacterium pigrum
	M15E-263-Root-Exp3-D-6	M15E-263-Root	D6	Exp3	28/09/2022	15	ROW	Typha	E	Washed Roots	NS.LH00487_0019.005.NEBNext_i715---NEBNext_i516.M15E-263-Root-Exp3-D6	0.79	0.79	0.15	species	Root	Bacteria	Pseudomonadota	Gammaproteobacteria	Burkholderiales	Burkholderiaceae	LMDS01	LMDS01 sp001425865
	M15E-263-Root-Exp3-D-6	M15E-263-Root	D6	Exp3	28/09/2022	15	ROW	Typha	E	Washed Roots	NS.LH00487_0019.005.NEBNext_i715---NEBNext_i516.M15E-263-Root-Exp3-D6	1.47	1.47	0.28	species	Root	Bacteria	Pseudomonadota	Gammaproteobacteria	Burkholderiales	Burkholderiaceae	Acidovorax	Acidovorax sp003663825
	M15E-263-Root-Exp3-D-6	M15E-263-Root	D6	Exp3	28/09/2022	15	ROW	Typha	E	Washed Roots	NS.LH00487_0019.005.NEBNext_i715---NEBNext_i516.M15E-263-Root-Exp3-D6	2.38	2.38	0.45	species	Root	Bacteria	Pseudomonadota	Gammaproteobacteria	Burkholderiales	Burkholderiaceae	Acidovorax	Acidovorax sp002754495
	M15E-263-Root-Exp3-D-6	M15E-263-Root	D6	Exp3	28/09/2022	15	ROW	Typha	E	Washed Roots	NS.LH00487_0019.005.NEBNext_i715---NEBNext_i516.M15E-263-Root-Exp3-D6	4.95	4.95	0.94	species	Root	Bacteria	Pseudomonadota	Gammaproteobacteria	Burkholderiales	Burkholderiaceae	Curvibacter	Curvibacter lanceolatus
	M15E-263-Root-Exp3-D-6	M15E-263-Root	D6	Exp3	28/09/2022	15	ROW	Typha	E	Washed Roots	NS.LH00487_0019.005.NEBNext_i715---NEBNext_i516.M15E-263-Root-Exp3-D6	11.75	11.75	2.23	species	Root	Bacteria	Pseudomonadota	Gammaproteobacteria	Burkholderiales	Burkholderiaceae	Curvibacter	Curvibacter gracilis
	M15E-263-Root-Exp3-D-6	M15E-263-Root	D6	Exp3	28/09/2022	15	ROW	Typha	E	Washed Roots	NS.LH00487_0019.005.NEBNext_i715---NEBNext_i516.M15E-263-Root-Exp3-D6	14.75	14.75	2.8	species	Root	Bacteria	Pseudomonadota	Gammaproteobacteria	Burkholderiales	Burkholderiaceae	Rhodoferax_B	Rhodoferax_B sp026400275
	M15E-263-Root-Exp3-D-6	M15E-263-Root	D6	Exp3	28/09/2022	15	ROW	Typha	E	Washed Roots	NS.LH00487_0019.005.NEBNext_i715---NEBNext_i516.M15E-263-Root-Exp3-D6	6.88	6.88	1.3	species	Root	Bacteria	Pseudomonadota	Gammaproteobacteria	Burkholderiales	Burkholderiaceae	Duganella	Duganella margarita
	M15E-263-Root-Exp3-D-6	M15E-263-Root	D6	Exp3	28/09/2022	15	ROW	Typha	E	Washed Roots	NS.LH00487_0019.005.NEBNext_i715---NEBNext_i516.M15E-263-Root-Exp3-D6	0.55	0.55	0.1	species	Root	Bacteria	Pseudomonadota	Gammaproteobacteria	Burkholderiales	Burkholderiaceae	Duganella	Duganella levis
	M15E-263-Root-Exp3-D-6	M15E-263-Root	D6	Exp3	28/09/2022	15	ROW	Typha	E	Washed Roots	NS.LH00487_0019.005.NEBNext_i715---NEBNext_i516.M15E-263-Root-Exp3-D6	1.55	1.55	0.29	species	Root	Bacteria	Pseudomonadota	Gammaproteobacteria	Burkholderiales	Burkholderiaceae	Scleromatobacter	Scleromatobacter sp019510465
	M15E-263-Root-Exp3-D-6	M15E-263-Root	D6	Exp3	28/09/2022	15	ROW	Typha	E	Washed Roots	NS.LH00487_0019.005.NEBNext_i715---NEBNext_i516.M15E-263-Root-Exp3-D6	5.11	5.11	0.97	species	Root	Bacteria	Pseudomonadota	Gammaproteobacteria	Burkholderiales	Burkholderiaceae	Scleromatobacter	Scleromatobacter humisilvae
	M15E-263-Root-Exp3-D-6	M15E-263-Root	D6	Exp3	28/09/2022	15	ROW	Typha	E	Washed Roots	NS.LH00487_0019.005.NEBNext_i715---NEBNext_i516.M15E-263-Root-Exp3-D6	3.75	3.75	0.71	species	Root	Bacteria	Pseudomonadota	Gammaproteobacteria	Burkholderiales	Burkholderiaceae	Mitsuaria	Mitsuaria sp946886855
	M15E-263-Root-Exp3-D-6	M15E-263-Root	D6	Exp3	28/09/2022	15	ROW	Typha	E	Washed Roots	NS.LH00487_0019.005.NEBNext_i715---NEBNext_i516.M15E-263-Root-Exp3-D6	2.54	2.54	0.48	species	Root	Bacteria	Pseudomonadota	Gammaproteobacteria	Burkholderiales	Burkholderiaceae	Mitsuaria	Mitsuaria noduli
	M15E-263-Root-Exp3-D-6	M15E-263-Root	D6	Exp3	28/09/2022	15	ROW	Typha	E	Washed Roots	NS.LH00487_0019.005.NEBNext_i715---NEBNext_i516.M15E-263-Root-Exp3-D6	4.84	4.84	0.92	species	Root	Bacteria	Pseudomonadota	Gammaproteobacteria	Burkholderiales	Burkholderiaceae	Comamonas	Comamonas acidovorans
	M15E-263-Root-Exp3-D-6	M15E-263-Root	D6	Exp3	28/09/2022	15	ROW	Typha	E	Washed Roots	NS.LH00487_0019.005.NEBNext_i715---NEBNext_i516.M15E-263-Root-Exp3-D6	6.31	6.31	1.2	species	Root	Bacteria	Pseudomonadota	Gammaproteobacteria	Enterobacterales	Enterobacteriaceae	Rahnella	Rahnella aceris
	M15E-263-Root-Exp3-D-6	M15E-263-Root	D6	Exp3	28/09/2022	15	ROW	Typha	E	Washed Roots	NS.LH00487_0019.005.NEBNext_i715---NEBNext_i516.M15E-263-Root-Exp3-D6	0.97	0.97	0.18	species	Root	Bacteria	Pseudomonadota	Gammaproteobacteria	Enterobacterales	Enterobacteriaceae	Rahnella	Rahnella contaminans
	M15E-263-Root-Exp3-D-6	M15E-263-Root	D6	Exp3	28/09/2022	15	ROW	Typha	E	Washed Roots	NS.LH00487_0019.005.NEBNext_i715---NEBNext_i516.M15E-263-Root-Exp3-D6	0.95	0.95	0.18	species	Root	Bacteria	Pseudomonadota	Gammaproteobacteria	Enterobacterales	Enterobacteriaceae	Enterobacter	Enterobacter sp013927005
	M15E-263-Root-Exp3-D-6	M15E-263-Root	D6	Exp3	28/09/2022	15	ROW	Typha	E	Washed Roots	NS.LH00487_0019.005.NEBNext_i715---NEBNext_i516.M15E-263-Root-Exp3-D6	13.24	13.24	2.51	species	Root	Bacteria	Pseudomonadota	Gammaproteobacteria	Pseudomonadales	Pseudomonadaceae	Pseudomonas_E	Pseudomonas_E monsensis
	M15E-263-Root-Exp3-D-6	M15E-263-Root	D6	Exp3	28/09/2022	15	ROW	Typha	E	Washed Roots	NS.LH00487_0019.005.NEBNext_i715---NEBNext_i516.M15E-263-Root-Exp3-D6	7.02	7.02	1.33	species	Root	Bacteria	Pseudomonadota	Gammaproteobacteria	Pseudomonadales	Pseudomonadaceae	Pseudomonas_E	Pseudomonas_E sp002018875
	M15E-263-Root-Exp3-D-6	M15E-263-Root	D6	Exp3	28/09/2022	15	ROW	Typha	E	Washed Roots	NS.LH00487_0019.005.NEBNext_i715---NEBNext_i516.M15E-263-Root-Exp3-D6	5.87	5.87	1.11	species	Root	Bacteria	Bacteroidota	Bacteroidia	Flavobacteriales	Flavobacteriaceae	Flavobacterium	Flavobacterium sp029959285
	M15E-263-Root-Exp3-D-6	M15E-263-Root	D6	Exp3	28/09/2022	15	ROW	Typha	E	Washed Roots	NS.LH00487_0019.005.NEBNext_i715---NEBNext_i516.M15E-263-Root-Exp3-D6	2.27	2.27	0.43	species	Root	Bacteria	Bacteroidota	Bacteroidia	Flavobacteriales	Flavobacteriaceae	Flavobacterium	Flavobacterium branchiicola
	M15E-263-Root-Exp3-D-6	M15E-263-Root	D6	Exp3	28/09/2022	15	ROW	Typha	E	Washed Roots	NS.LH00487_0019.005.NEBNext_i715---NEBNext_i516.M15E-263-Root-Exp3-D6	7.48	7.48	1.42	species	Root	Bacteria	Bacteroidota	Bacteroidia	Flavobacteriales	Flavobacteriaceae	Flavobacterium	Flavobacterium sp004339525
	M15E-263-Root-Exp3-D-6	M15E-263-Root	D6	Exp3	28/09/2022	15	ROW	Typha	E	Washed Roots	NS.LH00487_0019.005.NEBNext_i715---NEBNext_i516.M15E-263-Root-Exp3-D6	3.02	3.02	0.57	species	Root	Bacteria	Bacteroidota	Bacteroidia	Cytophagales	Spirosomataceae	Arcicella	Arcicella rosea
	M16E-264-Root-Exp3-D-6	M16E-264-Root	D6	Exp3	28/09/2022	16	OSPW	Typha	E	Washed Roots	NS.LH00487_0019.005.NEBNext_i714---NEBNext_i509.M16E-264-Root-Exp3-D6	0	333.19	100	root	Root	NA	NA	NA	NA	NA	NA	NA
	M16E-264-Root-Exp3-D-6	M16E-264-Root	D6	Exp3	28/09/2022	16	OSPW	Typha	E	Washed Roots	NS.LH00487_0019.005.NEBNext_i714---NEBNext_i509.M16E-264-Root-Exp3-D6	0.55	0.55	0.17	domain	Root	Archaea	NA	NA	NA	NA	NA	NA
	M16E-264-Root-Exp3-D-6	M16E-264-Root	D6	Exp3	28/09/2022	16	OSPW	Typha	E	Washed Roots	NS.LH00487_0019.005.NEBNext_i714---NEBNext_i509.M16E-264-Root-Exp3-D6	20.97	332.64	99.83	domain	Root	Bacteria	NA	NA	NA	NA	NA	NA
	M16E-264-Root-Exp3-D-6	M16E-264-Root	D6	Exp3	28/09/2022	16	OSPW	Typha	E	Washed Roots	NS.LH00487_0019.005.NEBNext_i714---NEBNext_i509.M16E-264-Root-Exp3-D6	6.41	277.93	83.41	phylum	Root	Bacteria	Pseudomonadota	NA	NA	NA	NA	NA
	M16E-264-Root-Exp3-D-6	M16E-264-Root	D6	Exp3	28/09/2022	16	OSPW	Typha	E	Washed Roots	NS.LH00487_0019.005.NEBNext_i714---NEBNext_i509.M16E-264-Root-Exp3-D6	0.08	20.97	6.29	phylum	Root	Bacteria	Bacteroidota	NA	NA	NA	NA	NA
	M16E-264-Root-Exp3-D-6	M16E-264-Root	D6	Exp3	28/09/2022	16	OSPW	Typha	E	Washed Roots	NS.LH00487_0019.005.NEBNext_i714---NEBNext_i509.M16E-264-Root-Exp3-D6	0.25	3.07	0.92	phylum	Root	Bacteria	Planctomycetota	NA	NA	NA	NA	NA
	M16E-264-Root-Exp3-D-6	M16E-264-Root	D6	Exp3	28/09/2022	16	OSPW	Typha	E	Washed Roots	NS.LH00487_0019.005.NEBNext_i714---NEBNext_i509.M16E-264-Root-Exp3-D6	0.25	2.15	0.65	phylum	Root	Bacteria	Actinomycetota	NA	NA	NA	NA	NA
	M16E-264-Root-Exp3-D-6	M16E-264-Root	D6	Exp3	28/09/2022	16	OSPW	Typha	E	Washed Roots	NS.LH00487_0019.005.NEBNext_i714---NEBNext_i509.M16E-264-Root-Exp3-D6	0.75	5.56	1.67	phylum	Root	Bacteria	Acidobacteriota	NA	NA	NA	NA	NA
	M16E-264-Root-Exp3-D-6	M16E-264-Root	D6	Exp3	28/09/2022	16	OSPW	Typha	E	Washed Roots	NS.LH00487_0019.005.NEBNext_i714---NEBNext_i509.M16E-264-Root-Exp3-D6	0.33	0.33	0.1	phylum	Root	Bacteria	Bdellovibrionota	NA	NA	NA	NA	NA
	M16E-264-Root-Exp3-D-6	M16E-264-Root	D6	Exp3	28/09/2022	16	OSPW	Typha	E	Washed Roots	NS.LH00487_0019.005.NEBNext_i714---NEBNext_i509.M16E-264-Root-Exp3-D6	0.5	0.5	0.15	phylum	Root	Bacteria	Myxococcota	NA	NA	NA	NA	NA
	M16E-264-Root-Exp3-D-6	M16E-264-Root	D6	Exp3	28/09/2022	16	OSPW	Typha	E	Washed Roots	NS.LH00487_0019.005.NEBNext_i714---NEBNext_i509.M16E-264-Root-Exp3-D6	0	0.75	0.23	phylum	Root	Bacteria	Verrucomicrobiota	NA	NA	NA	NA	NA
	M16E-264-Root-Exp3-D-6	M16E-264-Root	D6	Exp3	28/09/2022	16	OSPW	Typha	E	Washed Roots	NS.LH00487_0019.005.NEBNext_i714---NEBNext_i509.M16E-264-Root-Exp3-D6	0	0.41	0.12	phylum	Root	Bacteria	Bacillota	NA	NA	NA	NA	NA
	M16E-264-Root-Exp3-D-6	M16E-264-Root	D6	Exp3	28/09/2022	16	OSPW	Typha	E	Washed Roots	NS.LH00487_0019.005.NEBNext_i714---NEBNext_i509.M16E-264-Root-Exp3-D6	7.96	70.79	21.25	class	Root	Bacteria	Pseudomonadota	Alphaproteobacteria	NA	NA	NA	NA
	M16E-264-Root-Exp3-D-6	M16E-264-Root	D6	Exp3	28/09/2022	16	OSPW	Typha	E	Washed Roots	NS.LH00487_0019.005.NEBNext_i714---NEBNext_i509.M16E-264-Root-Exp3-D6	6.21	200.73	60.24	class	Root	Bacteria	Pseudomonadota	Gammaproteobacteria	NA	NA	NA	NA
	M16E-264-Root-Exp3-D-6	M16E-264-Root	D6	Exp3	28/09/2022	16	OSPW	Typha	E	Washed Roots	NS.LH00487_0019.005.NEBNext_i714---NEBNext_i509.M16E-264-Root-Exp3-D6	2.67	20.89	6.27	class	Root	Bacteria	Bacteroidota	Bacteroidia	NA	NA	NA	NA
	M16E-264-Root-Exp3-D-6	M16E-264-Root	D6	Exp3	28/09/2022	16	OSPW	Typha	E	Washed Roots	NS.LH00487_0019.005.NEBNext_i714---NEBNext_i509.M16E-264-Root-Exp3-D6	0.41	2.82	0.85	class	Root	Bacteria	Planctomycetota	Planctomycetia	NA	NA	NA	NA
	M16E-264-Root-Exp3-D-6	M16E-264-Root	D6	Exp3	28/09/2022	16	OSPW	Typha	E	Washed Roots	NS.LH00487_0019.005.NEBNext_i714---NEBNext_i509.M16E-264-Root-Exp3-D6	0.83	1.9	0.57	class	Root	Bacteria	Actinomycetota	Actinomycetes	NA	NA	NA	NA
	M16E-264-Root-Exp3-D-6	M16E-264-Root	D6	Exp3	28/09/2022	16	OSPW	Typha	E	Washed Roots	NS.LH00487_0019.005.NEBNext_i714---NEBNext_i509.M16E-264-Root-Exp3-D6	0	4.81	1.44	class	Root	Bacteria	Acidobacteriota	Holophagae	NA	NA	NA	NA
	M16E-264-Root-Exp3-D-6	M16E-264-Root	D6	Exp3	28/09/2022	16	OSPW	Typha	E	Washed Roots	NS.LH00487_0019.005.NEBNext_i714---NEBNext_i509.M16E-264-Root-Exp3-D6	0.75	0.75	0.23	class	Root	Bacteria	Verrucomicrobiota	Verrucomicrobiae	NA	NA	NA	NA
	M16E-264-Root-Exp3-D-6	M16E-264-Root	D6	Exp3	28/09/2022	16	OSPW	Typha	E	Washed Roots	NS.LH00487_0019.005.NEBNext_i714---NEBNext_i509.M16E-264-Root-Exp3-D6	0.41	0.41	0.12	class	Root	Bacteria	Bacillota	Negativicutes	NA	NA	NA	NA
	M16E-264-Root-Exp3-D-6	M16E-264-Root	D6	Exp3	28/09/2022	16	OSPW	Typha	E	Washed Roots	NS.LH00487_0019.005.NEBNext_i714---NEBNext_i509.M16E-264-Root-Exp3-D6	7.98	50.92	15.28	order	Root	Bacteria	Pseudomonadota	Alphaproteobacteria	Rhizobiales	NA	NA	NA
	M16E-264-Root-Exp3-D-6	M16E-264-Root	D6	Exp3	28/09/2022	16	OSPW	Typha	E	Washed Roots	NS.LH00487_0019.005.NEBNext_i714---NEBNext_i509.M16E-264-Root-Exp3-D6	0.08	3.1	0.93	order	Root	Bacteria	Pseudomonadota	Alphaproteobacteria	Caulobacterales	NA	NA	NA
	M16E-264-Root-Exp3-D-6	M16E-264-Root	D6	Exp3	28/09/2022	16	OSPW	Typha	E	Washed Roots	NS.LH00487_0019.005.NEBNext_i714---NEBNext_i509.M16E-264-Root-Exp3-D6	0	7.46	2.24	order	Root	Bacteria	Pseudomonadota	Alphaproteobacteria	Sphingomonadales	NA	NA	NA
	M16E-264-Root-Exp3-D-6	M16E-264-Root	D6	Exp3	28/09/2022	16	OSPW	Typha	E	Washed Roots	NS.LH00487_0019.005.NEBNext_i714---NEBNext_i509.M16E-264-Root-Exp3-D6	0	0.54	0.16	order	Root	Bacteria	Pseudomonadota	Alphaproteobacteria	Rhodobacterales	NA	NA	NA
	M16E-264-Root-Exp3-D-6	M16E-264-Root	D6	Exp3	28/09/2022	16	OSPW	Typha	E	Washed Roots	NS.LH00487_0019.005.NEBNext_i714---NEBNext_i509.M16E-264-Root-Exp3-D6	0	0.42	0.13	order	Root	Bacteria	Pseudomonadota	Alphaproteobacteria	Azospirillales	NA	NA	NA
	M16E-264-Root-Exp3-D-6	M16E-264-Root	D6	Exp3	28/09/2022	16	OSPW	Typha	E	Washed Roots	NS.LH00487_0019.005.NEBNext_i714---NEBNext_i509.M16E-264-Root-Exp3-D6	0	0.39	0.12	order	Root	Bacteria	Pseudomonadota	Alphaproteobacteria	Reyranellales	NA	NA	NA
	M16E-264-Root-Exp3-D-6	M16E-264-Root	D6	Exp3	28/09/2022	16	OSPW	Typha	E	Washed Roots	NS.LH00487_0019.005.NEBNext_i714---NEBNext_i509.M16E-264-Root-Exp3-D6	4.46	165.65	49.72	order	Root	Bacteria	Pseudomonadota	Gammaproteobacteria	Burkholderiales	NA	NA	NA
	M16E-264-Root-Exp3-D-6	M16E-264-Root	D6	Exp3	28/09/2022	16	OSPW	Typha	E	Washed Roots	NS.LH00487_0019.005.NEBNext_i714---NEBNext_i509.M16E-264-Root-Exp3-D6	0.58	19.16	5.75	order	Root	Bacteria	Pseudomonadota	Gammaproteobacteria	Pseudomonadales	NA	NA	NA
	M16E-264-Root-Exp3-D-6	M16E-264-Root	D6	Exp3	28/09/2022	16	OSPW	Typha	E	Washed Roots	NS.LH00487_0019.005.NEBNext_i714---NEBNext_i509.M16E-264-Root-Exp3-D6	0.67	8.88	2.67	order	Root	Bacteria	Pseudomonadota	Gammaproteobacteria	Enterobacterales	NA	NA	NA
	M16E-264-Root-Exp3-D-6	M16E-264-Root	D6	Exp3	28/09/2022	16	OSPW	Typha	E	Washed Roots	NS.LH00487_0019.005.NEBNext_i714---NEBNext_i509.M16E-264-Root-Exp3-D6	0.25	0.25	0.08	order	Root	Bacteria	Pseudomonadota	Gammaproteobacteria	Xanthomonadales	NA	NA	NA
	M16E-264-Root-Exp3-D-6	M16E-264-Root	D6	Exp3	28/09/2022	16	OSPW	Typha	E	Washed Roots	NS.LH00487_0019.005.NEBNext_i714---NEBNext_i509.M16E-264-Root-Exp3-D6	0	0.58	0.17	order	Root	Bacteria	Pseudomonadota	Gammaproteobacteria	Steroidobacterales	NA	NA	NA
	M16E-264-Root-Exp3-D-6	M16E-264-Root	D6	Exp3	28/09/2022	16	OSPW	Typha	E	Washed Roots	NS.LH00487_0019.005.NEBNext_i714---NEBNext_i509.M16E-264-Root-Exp3-D6	0.41	6.88	2.06	order	Root	Bacteria	Bacteroidota	Bacteroidia	Flavobacteriales	NA	NA	NA
	M16E-264-Root-Exp3-D-6	M16E-264-Root	D6	Exp3	28/09/2022	16	OSPW	Typha	E	Washed Roots	NS.LH00487_0019.005.NEBNext_i714---NEBNext_i509.M16E-264-Root-Exp3-D6	0.17	1.8	0.54	order	Root	Bacteria	Bacteroidota	Bacteroidia	Cytophagales	NA	NA	NA
	M16E-264-Root-Exp3-D-6	M16E-264-Root	D6	Exp3	28/09/2022	16	OSPW	Typha	E	Washed Roots	NS.LH00487_0019.005.NEBNext_i714---NEBNext_i509.M16E-264-Root-Exp3-D6	0	9.02	2.71	order	Root	Bacteria	Bacteroidota	Bacteroidia	Chitinophagales	NA	NA	NA
	M16E-264-Root-Exp3-D-6	M16E-264-Root	D6	Exp3	28/09/2022	16	OSPW	Typha	E	Washed Roots	NS.LH00487_0019.005.NEBNext_i714---NEBNext_i509.M16E-264-Root-Exp3-D6	0	0.52	0.16	order	Root	Bacteria	Bacteroidota	Bacteroidia	B-17B0	NA	NA	NA
	M16E-264-Root-Exp3-D-6	M16E-264-Root	D6	Exp3	28/09/2022	16	OSPW	Typha	E	Washed Roots	NS.LH00487_0019.005.NEBNext_i714---NEBNext_i509.M16E-264-Root-Exp3-D6	0	1.66	0.5	order	Root	Bacteria	Planctomycetota	Planctomycetia	Gemmatales	NA	NA	NA
	M16E-264-Root-Exp3-D-6	M16E-264-Root	D6	Exp3	28/09/2022	16	OSPW	Typha	E	Washed Roots	NS.LH00487_0019.005.NEBNext_i714---NEBNext_i509.M16E-264-Root-Exp3-D6	0	0.75	0.23	order	Root	Bacteria	Planctomycetota	Planctomycetia	Planctomycetales	NA	NA	NA
	M16E-264-Root-Exp3-D-6	M16E-264-Root	D6	Exp3	28/09/2022	16	OSPW	Typha	E	Washed Roots	NS.LH00487_0019.005.NEBNext_i714---NEBNext_i509.M16E-264-Root-Exp3-D6	0.41	0.41	0.12	order	Root	Bacteria	Actinomycetota	Actinomycetes	Mycobacteriales	NA	NA	NA
	M16E-264-Root-Exp3-D-6	M16E-264-Root	D6	Exp3	28/09/2022	16	OSPW	Typha	E	Washed Roots	NS.LH00487_0019.005.NEBNext_i714---NEBNext_i509.M16E-264-Root-Exp3-D6	0.66	0.66	0.2	order	Root	Bacteria	Actinomycetota	Actinomycetes	Actinomycetales	NA	NA	NA
	M16E-264-Root-Exp3-D-6	M16E-264-Root	D6	Exp3	28/09/2022	16	OSPW	Typha	E	Washed Roots	NS.LH00487_0019.005.NEBNext_i714---NEBNext_i509.M16E-264-Root-Exp3-D6	0	4.81	1.44	order	Root	Bacteria	Acidobacteriota	Holophagae	Holophagales	NA	NA	NA
	M16E-264-Root-Exp3-D-6	M16E-264-Root	D6	Exp3	28/09/2022	16	OSPW	Typha	E	Washed Roots	NS.LH00487_0019.005.NEBNext_i714---NEBNext_i509.M16E-264-Root-Exp3-D6	2.1	9.19	2.76	family	Root	Bacteria	Pseudomonadota	Alphaproteobacteria	Rhizobiales	Xanthobacteraceae	NA	NA
	M16E-264-Root-Exp3-D-6	M16E-264-Root	D6	Exp3	28/09/2022	16	OSPW	Typha	E	Washed Roots	NS.LH00487_0019.005.NEBNext_i714---NEBNext_i509.M16E-264-Root-Exp3-D6	4.28	12.54	3.76	family	Root	Bacteria	Pseudomonadota	Alphaproteobacteria	Rhizobiales	Beijerinckiaceae	NA	NA
	M16E-264-Root-Exp3-D-6	M16E-264-Root	D6	Exp3	28/09/2022	16	OSPW	Typha	E	Washed Roots	NS.LH00487_0019.005.NEBNext_i714---NEBNext_i509.M16E-264-Root-Exp3-D6	7.96	16.65	5	family	Root	Bacteria	Pseudomonadota	Alphaproteobacteria	Rhizobiales	Rhizobiaceae	NA	NA
	M16E-264-Root-Exp3-D-6	M16E-264-Root	D6	Exp3	28/09/2022	16	OSPW	Typha	E	Washed Roots	NS.LH00487_0019.005.NEBNext_i714---NEBNext_i509.M16E-264-Root-Exp3-D6	0.4	2.94	0.88	family	Root	Bacteria	Pseudomonadota	Alphaproteobacteria	Rhizobiales	Aestuariivirgaceae	NA	NA
	M16E-264-Root-Exp3-D-6	M16E-264-Root	D6	Exp3	28/09/2022	16	OSPW	Typha	E	Washed Roots	NS.LH00487_0019.005.NEBNext_i714---NEBNext_i509.M16E-264-Root-Exp3-D6	0.22	0.7	0.21	family	Root	Bacteria	Pseudomonadota	Alphaproteobacteria	Rhizobiales	Pleomorphomonadaceae	NA	NA
	M16E-264-Root-Exp3-D-6	M16E-264-Root	D6	Exp3	28/09/2022	16	OSPW	Typha	E	Washed Roots	NS.LH00487_0019.005.NEBNext_i714---NEBNext_i509.M16E-264-Root-Exp3-D6	0	0.92	0.28	family	Root	Bacteria	Pseudomonadota	Alphaproteobacteria	Rhizobiales	Devosiaceae	NA	NA
	M16E-264-Root-Exp3-D-6	M16E-264-Root	D6	Exp3	28/09/2022	16	OSPW	Typha	E	Washed Roots	NS.LH00487_0019.005.NEBNext_i714---NEBNext_i509.M16E-264-Root-Exp3-D6	1.11	3.02	0.91	family	Root	Bacteria	Pseudomonadota	Alphaproteobacteria	Caulobacterales	Caulobacteraceae	NA	NA
	M16E-264-Root-Exp3-D-6	M16E-264-Root	D6	Exp3	28/09/2022	16	OSPW	Typha	E	Washed Roots	NS.LH00487_0019.005.NEBNext_i714---NEBNext_i509.M16E-264-Root-Exp3-D6	2.24	7.46	2.24	family	Root	Bacteria	Pseudomonadota	Alphaproteobacteria	Sphingomonadales	Sphingomonadaceae	NA	NA
	M16E-264-Root-Exp3-D-6	M16E-264-Root	D6	Exp3	28/09/2022	16	OSPW	Typha	E	Washed Roots	NS.LH00487_0019.005.NEBNext_i714---NEBNext_i509.M16E-264-Root-Exp3-D6	0.54	0.54	0.16	family	Root	Bacteria	Pseudomonadota	Alphaproteobacteria	Rhodobacterales	Rhodobacteraceae	NA	NA
	M16E-264-Root-Exp3-D-6	M16E-264-Root	D6	Exp3	28/09/2022	16	OSPW	Typha	E	Washed Roots	NS.LH00487_0019.005.NEBNext_i714---NEBNext_i509.M16E-264-Root-Exp3-D6	0.42	0.42	0.13	family	Root	Bacteria	Pseudomonadota	Alphaproteobacteria	Azospirillales	Azospirillaceae	NA	NA
	M16E-264-Root-Exp3-D-6	M16E-264-Root	D6	Exp3	28/09/2022	16	OSPW	Typha	E	Washed Roots	NS.LH00487_0019.005.NEBNext_i714---NEBNext_i509.M16E-264-Root-Exp3-D6	0	0.39	0.12	family	Root	Bacteria	Pseudomonadota	Alphaproteobacteria	Reyranellales	Reyranellaceae	NA	NA
	M16E-264-Root-Exp3-D-6	M16E-264-Root	D6	Exp3	28/09/2022	16	OSPW	Typha	E	Washed Roots	NS.LH00487_0019.005.NEBNext_i714---NEBNext_i509.M16E-264-Root-Exp3-D6	62.01	152.44	45.75	family	Root	Bacteria	Pseudomonadota	Gammaproteobacteria	Burkholderiales	Burkholderiaceae	NA	NA
	M16E-264-Root-Exp3-D-6	M16E-264-Root	D6	Exp3	28/09/2022	16	OSPW	Typha	E	Washed Roots	NS.LH00487_0019.005.NEBNext_i714---NEBNext_i509.M16E-264-Root-Exp3-D6	2.3	4.88	1.46	family	Root	Bacteria	Pseudomonadota	Gammaproteobacteria	Burkholderiales	Rhodocyclaceae	NA	NA
	M16E-264-Root-Exp3-D-6	M16E-264-Root	D6	Exp3	28/09/2022	16	OSPW	Typha	E	Washed Roots	NS.LH00487_0019.005.NEBNext_i714---NEBNext_i509.M16E-264-Root-Exp3-D6	0.08	1.03	0.31	family	Root	Bacteria	Pseudomonadota	Gammaproteobacteria	Burkholderiales	Gallionellaceae	NA	NA
	M16E-264-Root-Exp3-D-6	M16E-264-Root	D6	Exp3	28/09/2022	16	OSPW	Typha	E	Washed Roots	NS.LH00487_0019.005.NEBNext_i714---NEBNext_i509.M16E-264-Root-Exp3-D6	0.42	0.42	0.13	family	Root	Bacteria	Pseudomonadota	Gammaproteobacteria	Burkholderiales	Methylophilaceae	NA	NA
	M16E-264-Root-Exp3-D-6	M16E-264-Root	D6	Exp3	28/09/2022	16	OSPW	Typha	E	Washed Roots	NS.LH00487_0019.005.NEBNext_i714---NEBNext_i509.M16E-264-Root-Exp3-D6	1.33	2.42	0.73	family	Root	Bacteria	Pseudomonadota	Gammaproteobacteria	Burkholderiales	JAEUOS01	NA	NA
	M16E-264-Root-Exp3-D-6	M16E-264-Root	D6	Exp3	28/09/2022	16	OSPW	Typha	E	Washed Roots	NS.LH00487_0019.005.NEBNext_i714---NEBNext_i509.M16E-264-Root-Exp3-D6	0	17.58	5.28	family	Root	Bacteria	Pseudomonadota	Gammaproteobacteria	Pseudomonadales	Pseudomonadaceae	NA	NA
	M16E-264-Root-Exp3-D-6	M16E-264-Root	D6	Exp3	28/09/2022	16	OSPW	Typha	E	Washed Roots	NS.LH00487_0019.005.NEBNext_i714---NEBNext_i509.M16E-264-Root-Exp3-D6	0	1	0.3	family	Root	Bacteria	Pseudomonadota	Gammaproteobacteria	Pseudomonadales	Cellvibrionaceae	NA	NA
	M16E-264-Root-Exp3-D-6	M16E-264-Root	D6	Exp3	28/09/2022	16	OSPW	Typha	E	Washed Roots	NS.LH00487_0019.005.NEBNext_i714---NEBNext_i509.M16E-264-Root-Exp3-D6	0.46	8.21	2.46	family	Root	Bacteria	Pseudomonadota	Gammaproteobacteria	Enterobacterales	Enterobacteriaceae	NA	NA
	M16E-264-Root-Exp3-D-6	M16E-264-Root	D6	Exp3	28/09/2022	16	OSPW	Typha	E	Washed Roots	NS.LH00487_0019.005.NEBNext_i714---NEBNext_i509.M16E-264-Root-Exp3-D6	0.58	0.58	0.17	family	Root	Bacteria	Pseudomonadota	Gammaproteobacteria	Steroidobacterales	Steroidobacteraceae	NA	NA
	M16E-264-Root-Exp3-D-6	M16E-264-Root	D6	Exp3	28/09/2022	16	OSPW	Typha	E	Washed Roots	NS.LH00487_0019.005.NEBNext_i714---NEBNext_i509.M16E-264-Root-Exp3-D6	0.08	6.47	1.94	family	Root	Bacteria	Bacteroidota	Bacteroidia	Flavobacteriales	Flavobacteriaceae	NA	NA
	M16E-264-Root-Exp3-D-6	M16E-264-Root	D6	Exp3	28/09/2022	16	OSPW	Typha	E	Washed Roots	NS.LH00487_0019.005.NEBNext_i714---NEBNext_i509.M16E-264-Root-Exp3-D6	0.86	1.63	0.49	family	Root	Bacteria	Bacteroidota	Bacteroidia	Cytophagales	Spirosomataceae	NA	NA
	M16E-264-Root-Exp3-D-6	M16E-264-Root	D6	Exp3	28/09/2022	16	OSPW	Typha	E	Washed Roots	NS.LH00487_0019.005.NEBNext_i714---NEBNext_i509.M16E-264-Root-Exp3-D6	3.99	9.02	2.71	family	Root	Bacteria	Bacteroidota	Bacteroidia	Chitinophagales	Chitinophagaceae	NA	NA
	M16E-264-Root-Exp3-D-6	M16E-264-Root	D6	Exp3	28/09/2022	16	OSPW	Typha	E	Washed Roots	NS.LH00487_0019.005.NEBNext_i714---NEBNext_i509.M16E-264-Root-Exp3-D6	0.09	0.52	0.16	family	Root	Bacteria	Bacteroidota	Bacteroidia	B-17B0	B-17BO	NA	NA
	M16E-264-Root-Exp3-D-6	M16E-264-Root	D6	Exp3	28/09/2022	16	OSPW	Typha	E	Washed Roots	NS.LH00487_0019.005.NEBNext_i714---NEBNext_i509.M16E-264-Root-Exp3-D6	0.56	1.66	0.5	family	Root	Bacteria	Planctomycetota	Planctomycetia	Gemmatales	Gemmataceae	NA	NA
	M16E-264-Root-Exp3-D-6	M16E-264-Root	D6	Exp3	28/09/2022	16	OSPW	Typha	E	Washed Roots	NS.LH00487_0019.005.NEBNext_i714---NEBNext_i509.M16E-264-Root-Exp3-D6	0	0.75	0.23	family	Root	Bacteria	Planctomycetota	Planctomycetia	Planctomycetales	Planctomycetaceae	NA	NA
	M16E-264-Root-Exp3-D-6	M16E-264-Root	D6	Exp3	28/09/2022	16	OSPW	Typha	E	Washed Roots	NS.LH00487_0019.005.NEBNext_i714---NEBNext_i509.M16E-264-Root-Exp3-D6	0.17	4.81	1.44	family	Root	Bacteria	Acidobacteriota	Holophagae	Holophagales	Holophagaceae	NA	NA
	M16E-264-Root-Exp3-D-6	M16E-264-Root	D6	Exp3	28/09/2022	16	OSPW	Typha	E	Washed Roots	NS.LH00487_0019.005.NEBNext_i714---NEBNext_i509.M16E-264-Root-Exp3-D6	5.63	7.09	2.13	genus	Root	Bacteria	Pseudomonadota	Alphaproteobacteria	Rhizobiales	Xanthobacteraceae	Bradyrhizobium	NA
	M16E-264-Root-Exp3-D-6	M16E-264-Root	D6	Exp3	28/09/2022	16	OSPW	Typha	E	Washed Roots	NS.LH00487_0019.005.NEBNext_i714---NEBNext_i509.M16E-264-Root-Exp3-D6	3.09	4.44	1.33	genus	Root	Bacteria	Pseudomonadota	Alphaproteobacteria	Rhizobiales	Beijerinckiaceae	Bosea	NA
	M16E-264-Root-Exp3-D-6	M16E-264-Root	D6	Exp3	28/09/2022	16	OSPW	Typha	E	Washed Roots	NS.LH00487_0019.005.NEBNext_i714---NEBNext_i509.M16E-264-Root-Exp3-D6	1.51	1.51	0.45	genus	Root	Bacteria	Pseudomonadota	Alphaproteobacteria	Rhizobiales	Beijerinckiaceae	RH-AL1	NA
	M16E-264-Root-Exp3-D-6	M16E-264-Root	D6	Exp3	28/09/2022	16	OSPW	Typha	E	Washed Roots	NS.LH00487_0019.005.NEBNext_i714---NEBNext_i509.M16E-264-Root-Exp3-D6	1.37	1.37	0.41	genus	Root	Bacteria	Pseudomonadota	Alphaproteobacteria	Rhizobiales	Beijerinckiaceae	28-YEA-48	NA
	M16E-264-Root-Exp3-D-6	M16E-264-Root	D6	Exp3	28/09/2022	16	OSPW	Typha	E	Washed Roots	NS.LH00487_0019.005.NEBNext_i714---NEBNext_i509.M16E-264-Root-Exp3-D6	0.94	0.94	0.28	genus	Root	Bacteria	Pseudomonadota	Alphaproteobacteria	Rhizobiales	Beijerinckiaceae	Roseiarcus	NA
	M16E-264-Root-Exp3-D-6	M16E-264-Root	D6	Exp3	28/09/2022	16	OSPW	Typha	E	Washed Roots	NS.LH00487_0019.005.NEBNext_i714---NEBNext_i509.M16E-264-Root-Exp3-D6	1.51	5.45	1.64	genus	Root	Bacteria	Pseudomonadota	Alphaproteobacteria	Rhizobiales	Rhizobiaceae	Ensifer_A	NA
	M16E-264-Root-Exp3-D-6	M16E-264-Root	D6	Exp3	28/09/2022	16	OSPW	Typha	E	Washed Roots	NS.LH00487_0019.005.NEBNext_i714---NEBNext_i509.M16E-264-Root-Exp3-D6	1.69	3.24	0.97	genus	Root	Bacteria	Pseudomonadota	Alphaproteobacteria	Rhizobiales	Rhizobiaceae	Rhizobium	NA
	M16E-264-Root-Exp3-D-6	M16E-264-Root	D6	Exp3	28/09/2022	16	OSPW	Typha	E	Washed Roots	NS.LH00487_0019.005.NEBNext_i714---NEBNext_i509.M16E-264-Root-Exp3-D6	2.54	2.54	0.76	genus	Root	Bacteria	Pseudomonadota	Alphaproteobacteria	Rhizobiales	Aestuariivirgaceae	Aestuariivirga	NA
	M16E-264-Root-Exp3-D-6	M16E-264-Root	D6	Exp3	28/09/2022	16	OSPW	Typha	E	Washed Roots	NS.LH00487_0019.005.NEBNext_i714---NEBNext_i509.M16E-264-Root-Exp3-D6	0.48	0.48	0.14	genus	Root	Bacteria	Pseudomonadota	Alphaproteobacteria	Rhizobiales	Pleomorphomonadaceae	Pleomorphomonas	NA
	M16E-264-Root-Exp3-D-6	M16E-264-Root	D6	Exp3	28/09/2022	16	OSPW	Typha	E	Washed Roots	NS.LH00487_0019.005.NEBNext_i714---NEBNext_i509.M16E-264-Root-Exp3-D6	0.92	0.92	0.28	genus	Root	Bacteria	Pseudomonadota	Alphaproteobacteria	Rhizobiales	Devosiaceae	Devosia_A	NA
	M16E-264-Root-Exp3-D-6	M16E-264-Root	D6	Exp3	28/09/2022	16	OSPW	Typha	E	Washed Roots	NS.LH00487_0019.005.NEBNext_i714---NEBNext_i509.M16E-264-Root-Exp3-D6	1.91	1.91	0.57	genus	Root	Bacteria	Pseudomonadota	Alphaproteobacteria	Caulobacterales	Caulobacteraceae	Phenylobacterium	NA
	M16E-264-Root-Exp3-D-6	M16E-264-Root	D6	Exp3	28/09/2022	16	OSPW	Typha	E	Washed Roots	NS.LH00487_0019.005.NEBNext_i714---NEBNext_i509.M16E-264-Root-Exp3-D6	1.24	2.02	0.61	genus	Root	Bacteria	Pseudomonadota	Alphaproteobacteria	Sphingomonadales	Sphingomonadaceae	Sphingomonas	NA
	M16E-264-Root-Exp3-D-6	M16E-264-Root	D6	Exp3	28/09/2022	16	OSPW	Typha	E	Washed Roots	NS.LH00487_0019.005.NEBNext_i714---NEBNext_i509.M16E-264-Root-Exp3-D6	1.26	3.2	0.96	genus	Root	Bacteria	Pseudomonadota	Alphaproteobacteria	Sphingomonadales	Sphingomonadaceae	Novosphingobium	NA
	M16E-264-Root-Exp3-D-6	M16E-264-Root	D6	Exp3	28/09/2022	16	OSPW	Typha	E	Washed Roots	NS.LH00487_0019.005.NEBNext_i714---NEBNext_i509.M16E-264-Root-Exp3-D6	0.39	0.39	0.12	genus	Root	Bacteria	Pseudomonadota	Alphaproteobacteria	Reyranellales	Reyranellaceae	Reyranella	NA
	M16E-264-Root-Exp3-D-6	M16E-264-Root	D6	Exp3	28/09/2022	16	OSPW	Typha	E	Washed Roots	NS.LH00487_0019.005.NEBNext_i714---NEBNext_i509.M16E-264-Root-Exp3-D6	1.16	2.72	0.82	genus	Root	Bacteria	Pseudomonadota	Gammaproteobacteria	Burkholderiales	Burkholderiaceae	Paraburkholderia	NA
	M16E-264-Root-Exp3-D-6	M16E-264-Root	D6	Exp3	28/09/2022	16	OSPW	Typha	E	Washed Roots	NS.LH00487_0019.005.NEBNext_i714---NEBNext_i509.M16E-264-Root-Exp3-D6	0.05	7.14	2.14	genus	Root	Bacteria	Pseudomonadota	Gammaproteobacteria	Burkholderiales	Burkholderiaceae	Mitsuaria	NA
	M16E-264-Root-Exp3-D-6	M16E-264-Root	D6	Exp3	28/09/2022	16	OSPW	Typha	E	Washed Roots	NS.LH00487_0019.005.NEBNext_i714---NEBNext_i509.M16E-264-Root-Exp3-D6	0.6	0.6	0.18	genus	Root	Bacteria	Pseudomonadota	Gammaproteobacteria	Burkholderiales	Burkholderiaceae	Variovorax	NA
	M16E-264-Root-Exp3-D-6	M16E-264-Root	D6	Exp3	28/09/2022	16	OSPW	Typha	E	Washed Roots	NS.LH00487_0019.005.NEBNext_i714---NEBNext_i509.M16E-264-Root-Exp3-D6	6.66	11.72	3.52	genus	Root	Bacteria	Pseudomonadota	Gammaproteobacteria	Burkholderiales	Burkholderiaceae	Rhodoferax_B	NA
	M16E-264-Root-Exp3-D-6	M16E-264-Root	D6	Exp3	28/09/2022	16	OSPW	Typha	E	Washed Roots	NS.LH00487_0019.005.NEBNext_i714---NEBNext_i509.M16E-264-Root-Exp3-D6	10.04	11.98	3.6	genus	Root	Bacteria	Pseudomonadota	Gammaproteobacteria	Burkholderiales	Burkholderiaceae	LMDS01	NA
	M16E-264-Root-Exp3-D-6	M16E-264-Root	D6	Exp3	28/09/2022	16	OSPW	Typha	E	Washed Roots	NS.LH00487_0019.005.NEBNext_i714---NEBNext_i509.M16E-264-Root-Exp3-D6	7.43	15.87	4.76	genus	Root	Bacteria	Pseudomonadota	Gammaproteobacteria	Burkholderiales	Burkholderiaceae	Scleromatobacter	NA
	M16E-264-Root-Exp3-D-6	M16E-264-Root	D6	Exp3	28/09/2022	16	OSPW	Typha	E	Washed Roots	NS.LH00487_0019.005.NEBNext_i714---NEBNext_i509.M16E-264-Root-Exp3-D6	4.41	13.06	3.92	genus	Root	Bacteria	Pseudomonadota	Gammaproteobacteria	Burkholderiales	Burkholderiaceae	Curvibacter	NA
	M16E-264-Root-Exp3-D-6	M16E-264-Root	D6	Exp3	28/09/2022	16	OSPW	Typha	E	Washed Roots	NS.LH00487_0019.005.NEBNext_i714---NEBNext_i509.M16E-264-Root-Exp3-D6	5.81	10.2	3.06	genus	Root	Bacteria	Pseudomonadota	Gammaproteobacteria	Burkholderiales	Burkholderiaceae	Pelomonas	NA
	M16E-264-Root-Exp3-D-6	M16E-264-Root	D6	Exp3	28/09/2022	16	OSPW	Typha	E	Washed Roots	NS.LH00487_0019.005.NEBNext_i714---NEBNext_i509.M16E-264-Root-Exp3-D6	0.53	3.26	0.98	genus	Root	Bacteria	Pseudomonadota	Gammaproteobacteria	Burkholderiales	Burkholderiaceae	Undibacterium	NA
	M16E-264-Root-Exp3-D-6	M16E-264-Root	D6	Exp3	28/09/2022	16	OSPW	Typha	E	Washed Roots	NS.LH00487_0019.005.NEBNext_i714---NEBNext_i509.M16E-264-Root-Exp3-D6	0.23	1.02	0.31	genus	Root	Bacteria	Pseudomonadota	Gammaproteobacteria	Burkholderiales	Burkholderiaceae	Xenophilus	NA
	M16E-264-Root-Exp3-D-6	M16E-264-Root	D6	Exp3	28/09/2022	16	OSPW	Typha	E	Washed Roots	NS.LH00487_0019.005.NEBNext_i714---NEBNext_i509.M16E-264-Root-Exp3-D6	1.5	2.23	0.67	genus	Root	Bacteria	Pseudomonadota	Gammaproteobacteria	Burkholderiales	Burkholderiaceae	Acidovorax	NA
	M16E-264-Root-Exp3-D-6	M16E-264-Root	D6	Exp3	28/09/2022	16	OSPW	Typha	E	Washed Roots	NS.LH00487_0019.005.NEBNext_i714---NEBNext_i509.M16E-264-Root-Exp3-D6	0.8	3.13	0.94	genus	Root	Bacteria	Pseudomonadota	Gammaproteobacteria	Burkholderiales	Burkholderiaceae	Duganella	NA
	M16E-264-Root-Exp3-D-6	M16E-264-Root	D6	Exp3	28/09/2022	16	OSPW	Typha	E	Washed Roots	NS.LH00487_0019.005.NEBNext_i714---NEBNext_i509.M16E-264-Root-Exp3-D6	0.38	0.38	0.11	genus	Root	Bacteria	Pseudomonadota	Gammaproteobacteria	Burkholderiales	Burkholderiaceae	JAFALK01	NA
	M16E-264-Root-Exp3-D-6	M16E-264-Root	D6	Exp3	28/09/2022	16	OSPW	Typha	E	Washed Roots	NS.LH00487_0019.005.NEBNext_i714---NEBNext_i509.M16E-264-Root-Exp3-D6	1.38	1.38	0.41	genus	Root	Bacteria	Pseudomonadota	Gammaproteobacteria	Burkholderiales	Burkholderiaceae	Aquabacterium	NA
	M16E-264-Root-Exp3-D-6	M16E-264-Root	D6	Exp3	28/09/2022	16	OSPW	Typha	E	Washed Roots	NS.LH00487_0019.005.NEBNext_i714---NEBNext_i509.M16E-264-Root-Exp3-D6	0.52	0.52	0.16	genus	Root	Bacteria	Pseudomonadota	Gammaproteobacteria	Burkholderiales	Burkholderiaceae	Rubrivivax	NA
	M16E-264-Root-Exp3-D-6	M16E-264-Root	D6	Exp3	28/09/2022	16	OSPW	Typha	E	Washed Roots	NS.LH00487_0019.005.NEBNext_i714---NEBNext_i509.M16E-264-Root-Exp3-D6	0.39	0.39	0.12	genus	Root	Bacteria	Pseudomonadota	Gammaproteobacteria	Burkholderiales	Burkholderiaceae	Pandoraea	NA
	M16E-264-Root-Exp3-D-6	M16E-264-Root	D6	Exp3	28/09/2022	16	OSPW	Typha	E	Washed Roots	NS.LH00487_0019.005.NEBNext_i714---NEBNext_i509.M16E-264-Root-Exp3-D6	0.49	0.49	0.15	genus	Root	Bacteria	Pseudomonadota	Gammaproteobacteria	Burkholderiales	Burkholderiaceae	JAUASW01	NA
	M16E-264-Root-Exp3-D-6	M16E-264-Root	D6	Exp3	28/09/2022	16	OSPW	Typha	E	Washed Roots	NS.LH00487_0019.005.NEBNext_i714---NEBNext_i509.M16E-264-Root-Exp3-D6	0.5	0.5	0.15	genus	Root	Bacteria	Pseudomonadota	Gammaproteobacteria	Burkholderiales	Burkholderiaceae	Aquabacterium_A	NA
	M16E-264-Root-Exp3-D-6	M16E-264-Root	D6	Exp3	28/09/2022	16	OSPW	Typha	E	Washed Roots	NS.LH00487_0019.005.NEBNext_i714---NEBNext_i509.M16E-264-Root-Exp3-D6	2.23	2.23	0.67	genus	Root	Bacteria	Pseudomonadota	Gammaproteobacteria	Burkholderiales	Burkholderiaceae	Herbaspirillum	NA
	M16E-264-Root-Exp3-D-6	M16E-264-Root	D6	Exp3	28/09/2022	16	OSPW	Typha	E	Washed Roots	NS.LH00487_0019.005.NEBNext_i714---NEBNext_i509.M16E-264-Root-Exp3-D6	0.52	0.52	0.16	genus	Root	Bacteria	Pseudomonadota	Gammaproteobacteria	Burkholderiales	Burkholderiaceae	Ideonella	NA
	M16E-264-Root-Exp3-D-6	M16E-264-Root	D6	Exp3	28/09/2022	16	OSPW	Typha	E	Washed Roots	NS.LH00487_0019.005.NEBNext_i714---NEBNext_i509.M16E-264-Root-Exp3-D6	0.5	0.5	0.15	genus	Root	Bacteria	Pseudomonadota	Gammaproteobacteria	Burkholderiales	Burkholderiaceae	PBB1	NA
	M16E-264-Root-Exp3-D-6	M16E-264-Root	D6	Exp3	28/09/2022	16	OSPW	Typha	E	Washed Roots	NS.LH00487_0019.005.NEBNext_i714---NEBNext_i509.M16E-264-Root-Exp3-D6	0.59	0.59	0.18	genus	Root	Bacteria	Pseudomonadota	Gammaproteobacteria	Burkholderiales	Burkholderiaceae	Polaromonas	NA
	M16E-264-Root-Exp3-D-6	M16E-264-Root	D6	Exp3	28/09/2022	16	OSPW	Typha	E	Washed Roots	NS.LH00487_0019.005.NEBNext_i714---NEBNext_i509.M16E-264-Root-Exp3-D6	0.87	0.87	0.26	genus	Root	Bacteria	Pseudomonadota	Gammaproteobacteria	Burkholderiales	Rhodocyclaceae	Azonexus	NA
	M16E-264-Root-Exp3-D-6	M16E-264-Root	D6	Exp3	28/09/2022	16	OSPW	Typha	E	Washed Roots	NS.LH00487_0019.005.NEBNext_i714---NEBNext_i509.M16E-264-Root-Exp3-D6	0	1.71	0.51	genus	Root	Bacteria	Pseudomonadota	Gammaproteobacteria	Burkholderiales	Rhodocyclaceae	66-26	NA
	M16E-264-Root-Exp3-D-6	M16E-264-Root	D6	Exp3	28/09/2022	16	OSPW	Typha	E	Washed Roots	NS.LH00487_0019.005.NEBNext_i714---NEBNext_i509.M16E-264-Root-Exp3-D6	0.95	0.95	0.29	genus	Root	Bacteria	Pseudomonadota	Gammaproteobacteria	Burkholderiales	Gallionellaceae	Sideroxyarcus	NA
	M16E-264-Root-Exp3-D-6	M16E-264-Root	D6	Exp3	28/09/2022	16	OSPW	Typha	E	Washed Roots	NS.LH00487_0019.005.NEBNext_i714---NEBNext_i509.M16E-264-Root-Exp3-D6	1.09	1.09	0.33	genus	Root	Bacteria	Pseudomonadota	Gammaproteobacteria	Burkholderiales	JAEUOS01	JAQGMJ01	NA
	M16E-264-Root-Exp3-D-6	M16E-264-Root	D6	Exp3	28/09/2022	16	OSPW	Typha	E	Washed Roots	NS.LH00487_0019.005.NEBNext_i714---NEBNext_i509.M16E-264-Root-Exp3-D6	4.13	17.58	5.28	genus	Root	Bacteria	Pseudomonadota	Gammaproteobacteria	Pseudomonadales	Pseudomonadaceae	Pseudomonas_E	NA
	M16E-264-Root-Exp3-D-6	M16E-264-Root	D6	Exp3	28/09/2022	16	OSPW	Typha	E	Washed Roots	NS.LH00487_0019.005.NEBNext_i714---NEBNext_i509.M16E-264-Root-Exp3-D6	1	1	0.3	genus	Root	Bacteria	Pseudomonadota	Gammaproteobacteria	Pseudomonadales	Cellvibrionaceae	Cellvibrio	NA
	M16E-264-Root-Exp3-D-6	M16E-264-Root	D6	Exp3	28/09/2022	16	OSPW	Typha	E	Washed Roots	NS.LH00487_0019.005.NEBNext_i714---NEBNext_i509.M16E-264-Root-Exp3-D6	0	7.75	2.33	genus	Root	Bacteria	Pseudomonadota	Gammaproteobacteria	Enterobacterales	Enterobacteriaceae	Rahnella	NA
	M16E-264-Root-Exp3-D-6	M16E-264-Root	D6	Exp3	28/09/2022	16	OSPW	Typha	E	Washed Roots	NS.LH00487_0019.005.NEBNext_i714---NEBNext_i509.M16E-264-Root-Exp3-D6	3.94	6.39	1.92	genus	Root	Bacteria	Bacteroidota	Bacteroidia	Flavobacteriales	Flavobacteriaceae	Flavobacterium	NA
	M16E-264-Root-Exp3-D-6	M16E-264-Root	D6	Exp3	28/09/2022	16	OSPW	Typha	E	Washed Roots	NS.LH00487_0019.005.NEBNext_i714---NEBNext_i509.M16E-264-Root-Exp3-D6	0.77	0.77	0.23	genus	Root	Bacteria	Bacteroidota	Bacteroidia	Cytophagales	Spirosomataceae	Arcicella	NA
	M16E-264-Root-Exp3-D-6	M16E-264-Root	D6	Exp3	28/09/2022	16	OSPW	Typha	E	Washed Roots	NS.LH00487_0019.005.NEBNext_i714---NEBNext_i509.M16E-264-Root-Exp3-D6	1.65	1.65	0.5	genus	Root	Bacteria	Bacteroidota	Bacteroidia	Chitinophagales	Chitinophagaceae	JACMLD01	NA
	M16E-264-Root-Exp3-D-6	M16E-264-Root	D6	Exp3	28/09/2022	16	OSPW	Typha	E	Washed Roots	NS.LH00487_0019.005.NEBNext_i714---NEBNext_i509.M16E-264-Root-Exp3-D6	0.28	2.15	0.65	genus	Root	Bacteria	Bacteroidota	Bacteroidia	Chitinophagales	Chitinophagaceae	Puia	NA
	M16E-264-Root-Exp3-D-6	M16E-264-Root	D6	Exp3	28/09/2022	16	OSPW	Typha	E	Washed Roots	NS.LH00487_0019.005.NEBNext_i714---NEBNext_i509.M16E-264-Root-Exp3-D6	0.45	0.45	0.14	genus	Root	Bacteria	Bacteroidota	Bacteroidia	Chitinophagales	Chitinophagaceae	Flavipsychrobacter	NA
	M16E-264-Root-Exp3-D-6	M16E-264-Root	D6	Exp3	28/09/2022	16	OSPW	Typha	E	Washed Roots	NS.LH00487_0019.005.NEBNext_i714---NEBNext_i509.M16E-264-Root-Exp3-D6	0.41	0.41	0.12	genus	Root	Bacteria	Bacteroidota	Bacteroidia	Chitinophagales	Chitinophagaceae	JABDFW01	NA
	M16E-264-Root-Exp3-D-6	M16E-264-Root	D6	Exp3	28/09/2022	16	OSPW	Typha	E	Washed Roots	NS.LH00487_0019.005.NEBNext_i714---NEBNext_i509.M16E-264-Root-Exp3-D6	0.37	0.37	0.11	genus	Root	Bacteria	Bacteroidota	Bacteroidia	Chitinophagales	Chitinophagaceae	Ferruginibacter	NA
	M16E-264-Root-Exp3-D-6	M16E-264-Root	D6	Exp3	28/09/2022	16	OSPW	Typha	E	Washed Roots	NS.LH00487_0019.005.NEBNext_i714---NEBNext_i509.M16E-264-Root-Exp3-D6	0.43	0.43	0.13	genus	Root	Bacteria	Bacteroidota	Bacteroidia	B-17B0	B-17BO	UBA2475	NA
	M16E-264-Root-Exp3-D-6	M16E-264-Root	D6	Exp3	28/09/2022	16	OSPW	Typha	E	Washed Roots	NS.LH00487_0019.005.NEBNext_i714---NEBNext_i509.M16E-264-Root-Exp3-D6	0.53	0.53	0.16	genus	Root	Bacteria	Planctomycetota	Planctomycetia	Gemmatales	Gemmataceae	Limnoglobus	NA
	M16E-264-Root-Exp3-D-6	M16E-264-Root	D6	Exp3	28/09/2022	16	OSPW	Typha	E	Washed Roots	NS.LH00487_0019.005.NEBNext_i714---NEBNext_i509.M16E-264-Root-Exp3-D6	0.57	0.57	0.17	genus	Root	Bacteria	Planctomycetota	Planctomycetia	Gemmatales	Gemmataceae	Gemmata	NA
	M16E-264-Root-Exp3-D-6	M16E-264-Root	D6	Exp3	28/09/2022	16	OSPW	Typha	E	Washed Roots	NS.LH00487_0019.005.NEBNext_i714---NEBNext_i509.M16E-264-Root-Exp3-D6	0.75	0.75	0.23	genus	Root	Bacteria	Planctomycetota	Planctomycetia	Planctomycetales	Planctomycetaceae	Schlesneria	NA
	M16E-264-Root-Exp3-D-6	M16E-264-Root	D6	Exp3	28/09/2022	16	OSPW	Typha	E	Washed Roots	NS.LH00487_0019.005.NEBNext_i714---NEBNext_i509.M16E-264-Root-Exp3-D6	4.64	4.64	1.39	genus	Root	Bacteria	Acidobacteriota	Holophagae	Holophagales	Holophagaceae	Geothrix	NA
	M16E-264-Root-Exp3-D-6	M16E-264-Root	D6	Exp3	28/09/2022	16	OSPW	Typha	E	Washed Roots	NS.LH00487_0019.005.NEBNext_i714---NEBNext_i509.M16E-264-Root-Exp3-D6	1.46	1.46	0.44	species	Root	Bacteria	Pseudomonadota	Alphaproteobacteria	Rhizobiales	Xanthobacteraceae	Bradyrhizobium	Bradyrhizobium denitrificans
	M16E-264-Root-Exp3-D-6	M16E-264-Root	D6	Exp3	28/09/2022	16	OSPW	Typha	E	Washed Roots	NS.LH00487_0019.005.NEBNext_i714---NEBNext_i509.M16E-264-Root-Exp3-D6	0.65	0.65	0.2	species	Root	Bacteria	Pseudomonadota	Alphaproteobacteria	Rhizobiales	Beijerinckiaceae	Bosea	Bosea psychrotolerans
	M16E-264-Root-Exp3-D-6	M16E-264-Root	D6	Exp3	28/09/2022	16	OSPW	Typha	E	Washed Roots	NS.LH00487_0019.005.NEBNext_i714---NEBNext_i509.M16E-264-Root-Exp3-D6	0.7	0.7	0.21	species	Root	Bacteria	Pseudomonadota	Alphaproteobacteria	Rhizobiales	Beijerinckiaceae	Bosea	Bosea sp016428755
	M16E-264-Root-Exp3-D-6	M16E-264-Root	D6	Exp3	28/09/2022	16	OSPW	Typha	E	Washed Roots	NS.LH00487_0019.005.NEBNext_i714---NEBNext_i509.M16E-264-Root-Exp3-D6	2.23	2.23	0.67	species	Root	Bacteria	Pseudomonadota	Alphaproteobacteria	Rhizobiales	Rhizobiaceae	Ensifer_A	Ensifer_A sp021026315
	M16E-264-Root-Exp3-D-6	M16E-264-Root	D6	Exp3	28/09/2022	16	OSPW	Typha	E	Washed Roots	NS.LH00487_0019.005.NEBNext_i714---NEBNext_i509.M16E-264-Root-Exp3-D6	1.71	1.71	0.51	species	Root	Bacteria	Pseudomonadota	Alphaproteobacteria	Rhizobiales	Rhizobiaceae	Ensifer_A	Ensifer_A sp021026335
	M16E-264-Root-Exp3-D-6	M16E-264-Root	D6	Exp3	28/09/2022	16	OSPW	Typha	E	Washed Roots	NS.LH00487_0019.005.NEBNext_i714---NEBNext_i509.M16E-264-Root-Exp3-D6	1.55	1.55	0.47	species	Root	Bacteria	Pseudomonadota	Alphaproteobacteria	Rhizobiales	Rhizobiaceae	Rhizobium	Rhizobium rhododendri
	M16E-264-Root-Exp3-D-6	M16E-264-Root	D6	Exp3	28/09/2022	16	OSPW	Typha	E	Washed Roots	NS.LH00487_0019.005.NEBNext_i714---NEBNext_i509.M16E-264-Root-Exp3-D6	0.78	0.78	0.23	species	Root	Bacteria	Pseudomonadota	Alphaproteobacteria	Sphingomonadales	Sphingomonadaceae	Sphingomonas	Sphingomonas sp029911635
	M16E-264-Root-Exp3-D-6	M16E-264-Root	D6	Exp3	28/09/2022	16	OSPW	Typha	E	Washed Roots	NS.LH00487_0019.005.NEBNext_i714---NEBNext_i509.M16E-264-Root-Exp3-D6	1.94	1.94	0.58	species	Root	Bacteria	Pseudomonadota	Alphaproteobacteria	Sphingomonadales	Sphingomonadaceae	Novosphingobium	Novosphingobium sp012932495
	M16E-264-Root-Exp3-D-6	M16E-264-Root	D6	Exp3	28/09/2022	16	OSPW	Typha	E	Washed Roots	NS.LH00487_0019.005.NEBNext_i714---NEBNext_i509.M16E-264-Root-Exp3-D6	0.68	0.68	0.2	species	Root	Bacteria	Pseudomonadota	Gammaproteobacteria	Burkholderiales	Burkholderiaceae	Paraburkholderia	Paraburkholderia tropica
	M16E-264-Root-Exp3-D-6	M16E-264-Root	D6	Exp3	28/09/2022	16	OSPW	Typha	E	Washed Roots	NS.LH00487_0019.005.NEBNext_i714---NEBNext_i509.M16E-264-Root-Exp3-D6	0.88	0.88	0.26	species	Root	Bacteria	Pseudomonadota	Gammaproteobacteria	Burkholderiales	Burkholderiaceae	Paraburkholderia	Paraburkholderia sp900104795
	M16E-264-Root-Exp3-D-6	M16E-264-Root	D6	Exp3	28/09/2022	16	OSPW	Typha	E	Washed Roots	NS.LH00487_0019.005.NEBNext_i714---NEBNext_i509.M16E-264-Root-Exp3-D6	6.65	6.65	2	species	Root	Bacteria	Pseudomonadota	Gammaproteobacteria	Burkholderiales	Burkholderiaceae	Mitsuaria	Mitsuaria sp946886855
	M16E-264-Root-Exp3-D-6	M16E-264-Root	D6	Exp3	28/09/2022	16	OSPW	Typha	E	Washed Roots	NS.LH00487_0019.005.NEBNext_i714---NEBNext_i509.M16E-264-Root-Exp3-D6	0.44	0.44	0.13	species	Root	Bacteria	Pseudomonadota	Gammaproteobacteria	Burkholderiales	Burkholderiaceae	Mitsuaria	Mitsuaria noduli
	M16E-264-Root-Exp3-D-6	M16E-264-Root	D6	Exp3	28/09/2022	16	OSPW	Typha	E	Washed Roots	NS.LH00487_0019.005.NEBNext_i714---NEBNext_i509.M16E-264-Root-Exp3-D6	5.06	5.06	1.52	species	Root	Bacteria	Pseudomonadota	Gammaproteobacteria	Burkholderiales	Burkholderiaceae	Rhodoferax_B	Rhodoferax_B sp026400275
	M16E-264-Root-Exp3-D-6	M16E-264-Root	D6	Exp3	28/09/2022	16	OSPW	Typha	E	Washed Roots	NS.LH00487_0019.005.NEBNext_i714---NEBNext_i509.M16E-264-Root-Exp3-D6	1.94	1.94	0.58	species	Root	Bacteria	Pseudomonadota	Gammaproteobacteria	Burkholderiales	Burkholderiaceae	LMDS01	LMDS01 sp001425865
	M16E-264-Root-Exp3-D-6	M16E-264-Root	D6	Exp3	28/09/2022	16	OSPW	Typha	E	Washed Roots	NS.LH00487_0019.005.NEBNext_i714---NEBNext_i509.M16E-264-Root-Exp3-D6	1.88	1.88	0.56	species	Root	Bacteria	Pseudomonadota	Gammaproteobacteria	Burkholderiales	Burkholderiaceae	Scleromatobacter	Scleromatobacter sp019510465
	M16E-264-Root-Exp3-D-6	M16E-264-Root	D6	Exp3	28/09/2022	16	OSPW	Typha	E	Washed Roots	NS.LH00487_0019.005.NEBNext_i714---NEBNext_i509.M16E-264-Root-Exp3-D6	5.62	5.62	1.69	species	Root	Bacteria	Pseudomonadota	Gammaproteobacteria	Burkholderiales	Burkholderiaceae	Scleromatobacter	Scleromatobacter humisilvae
	M16E-264-Root-Exp3-D-6	M16E-264-Root	D6	Exp3	28/09/2022	16	OSPW	Typha	E	Washed Roots	NS.LH00487_0019.005.NEBNext_i714---NEBNext_i509.M16E-264-Root-Exp3-D6	0.94	0.94	0.28	species	Root	Bacteria	Pseudomonadota	Gammaproteobacteria	Burkholderiales	Burkholderiaceae	Scleromatobacter	Scleromatobacter sp903845345
	M16E-264-Root-Exp3-D-6	M16E-264-Root	D6	Exp3	28/09/2022	16	OSPW	Typha	E	Washed Roots	NS.LH00487_0019.005.NEBNext_i714---NEBNext_i509.M16E-264-Root-Exp3-D6	2.44	2.44	0.73	species	Root	Bacteria	Pseudomonadota	Gammaproteobacteria	Burkholderiales	Burkholderiaceae	Curvibacter	Curvibacter lanceolatus
	M16E-264-Root-Exp3-D-6	M16E-264-Root	D6	Exp3	28/09/2022	16	OSPW	Typha	E	Washed Roots	NS.LH00487_0019.005.NEBNext_i714---NEBNext_i509.M16E-264-Root-Exp3-D6	6.21	6.21	1.86	species	Root	Bacteria	Pseudomonadota	Gammaproteobacteria	Burkholderiales	Burkholderiaceae	Curvibacter	Curvibacter gracilis
	M16E-264-Root-Exp3-D-6	M16E-264-Root	D6	Exp3	28/09/2022	16	OSPW	Typha	E	Washed Roots	NS.LH00487_0019.005.NEBNext_i714---NEBNext_i509.M16E-264-Root-Exp3-D6	0.67	0.67	0.2	species	Root	Bacteria	Pseudomonadota	Gammaproteobacteria	Burkholderiales	Burkholderiaceae	Pelomonas	Pelomonas sp001425705
	M16E-264-Root-Exp3-D-6	M16E-264-Root	D6	Exp3	28/09/2022	16	OSPW	Typha	E	Washed Roots	NS.LH00487_0019.005.NEBNext_i714---NEBNext_i509.M16E-264-Root-Exp3-D6	0.6	0.6	0.18	species	Root	Bacteria	Pseudomonadota	Gammaproteobacteria	Burkholderiales	Burkholderiaceae	Pelomonas	Pelomonas sp003963005
	M16E-264-Root-Exp3-D-6	M16E-264-Root	D6	Exp3	28/09/2022	16	OSPW	Typha	E	Washed Roots	NS.LH00487_0019.005.NEBNext_i714---NEBNext_i509.M16E-264-Root-Exp3-D6	3.12	3.12	0.94	species	Root	Bacteria	Pseudomonadota	Gammaproteobacteria	Burkholderiales	Burkholderiaceae	Pelomonas	Pelomonas puraquae
	M16E-264-Root-Exp3-D-6	M16E-264-Root	D6	Exp3	28/09/2022	16	OSPW	Typha	E	Washed Roots	NS.LH00487_0019.005.NEBNext_i714---NEBNext_i509.M16E-264-Root-Exp3-D6	2.73	2.73	0.82	species	Root	Bacteria	Pseudomonadota	Gammaproteobacteria	Burkholderiales	Burkholderiaceae	Undibacterium	Undibacterium pigrum
	M16E-264-Root-Exp3-D-6	M16E-264-Root	D6	Exp3	28/09/2022	16	OSPW	Typha	E	Washed Roots	NS.LH00487_0019.005.NEBNext_i714---NEBNext_i509.M16E-264-Root-Exp3-D6	0.79	0.79	0.24	species	Root	Bacteria	Pseudomonadota	Gammaproteobacteria	Burkholderiales	Burkholderiaceae	Xenophilus	Xenophilus sp017991995
	M16E-264-Root-Exp3-D-6	M16E-264-Root	D6	Exp3	28/09/2022	16	OSPW	Typha	E	Washed Roots	NS.LH00487_0019.005.NEBNext_i714---NEBNext_i509.M16E-264-Root-Exp3-D6	0.73	0.73	0.22	species	Root	Bacteria	Pseudomonadota	Gammaproteobacteria	Burkholderiales	Burkholderiaceae	Acidovorax	Acidovorax sp002754495
	M16E-264-Root-Exp3-D-6	M16E-264-Root	D6	Exp3	28/09/2022	16	OSPW	Typha	E	Washed Roots	NS.LH00487_0019.005.NEBNext_i714---NEBNext_i509.M16E-264-Root-Exp3-D6	2.33	2.33	0.7	species	Root	Bacteria	Pseudomonadota	Gammaproteobacteria	Burkholderiales	Burkholderiaceae	Duganella	Duganella margarita
	M16E-264-Root-Exp3-D-6	M16E-264-Root	D6	Exp3	28/09/2022	16	OSPW	Typha	E	Washed Roots	NS.LH00487_0019.005.NEBNext_i714---NEBNext_i509.M16E-264-Root-Exp3-D6	1.71	1.71	0.51	species	Root	Bacteria	Pseudomonadota	Gammaproteobacteria	Burkholderiales	Rhodocyclaceae	66-26	66-26 sp001897745
	M16E-264-Root-Exp3-D-6	M16E-264-Root	D6	Exp3	28/09/2022	16	OSPW	Typha	E	Washed Roots	NS.LH00487_0019.005.NEBNext_i714---NEBNext_i509.M16E-264-Root-Exp3-D6	12.25	12.25	3.68	species	Root	Bacteria	Pseudomonadota	Gammaproteobacteria	Pseudomonadales	Pseudomonadaceae	Pseudomonas_E	Pseudomonas_E sp002018875
	M16E-264-Root-Exp3-D-6	M16E-264-Root	D6	Exp3	28/09/2022	16	OSPW	Typha	E	Washed Roots	NS.LH00487_0019.005.NEBNext_i714---NEBNext_i509.M16E-264-Root-Exp3-D6	1.2	1.2	0.36	species	Root	Bacteria	Pseudomonadota	Gammaproteobacteria	Pseudomonadales	Pseudomonadaceae	Pseudomonas_E	Pseudomonas_E poae_C
	M16E-264-Root-Exp3-D-6	M16E-264-Root	D6	Exp3	28/09/2022	16	OSPW	Typha	E	Washed Roots	NS.LH00487_0019.005.NEBNext_i714---NEBNext_i509.M16E-264-Root-Exp3-D6	7.75	7.75	2.33	species	Root	Bacteria	Pseudomonadota	Gammaproteobacteria	Enterobacterales	Enterobacteriaceae	Rahnella	Rahnella aceris
	M16E-264-Root-Exp3-D-6	M16E-264-Root	D6	Exp3	28/09/2022	16	OSPW	Typha	E	Washed Roots	NS.LH00487_0019.005.NEBNext_i714---NEBNext_i509.M16E-264-Root-Exp3-D6	0.72	0.72	0.22	species	Root	Bacteria	Bacteroidota	Bacteroidia	Flavobacteriales	Flavobacteriaceae	Flavobacterium	Flavobacterium sp029959285
	M16E-264-Root-Exp3-D-6	M16E-264-Root	D6	Exp3	28/09/2022	16	OSPW	Typha	E	Washed Roots	NS.LH00487_0019.005.NEBNext_i714---NEBNext_i509.M16E-264-Root-Exp3-D6	0.53	0.53	0.16	species	Root	Bacteria	Bacteroidota	Bacteroidia	Flavobacteriales	Flavobacteriaceae	Flavobacterium	Flavobacterium branchiicola
	M16E-264-Root-Exp3-D-6	M16E-264-Root	D6	Exp3	28/09/2022	16	OSPW	Typha	E	Washed Roots	NS.LH00487_0019.005.NEBNext_i714---NEBNext_i509.M16E-264-Root-Exp3-D6	1.2	1.2	0.36	species	Root	Bacteria	Bacteroidota	Bacteroidia	Flavobacteriales	Flavobacteriaceae	Flavobacterium	Flavobacterium sp004339525
	M16E-264-Root-Exp3-D-6	M16E-264-Root	D6	Exp3	28/09/2022	16	OSPW	Typha	E	Washed Roots	NS.LH00487_0019.005.NEBNext_i714---NEBNext_i509.M16E-264-Root-Exp3-D6	1.87	1.87	0.56	species	Root	Bacteria	Bacteroidota	Bacteroidia	Chitinophagales	Chitinophagaceae	Puia	Puia sp001898505
	M18E-265-Root-Exp3-D-6	M18E-265-Root	D6	Exp3	28/09/2022	18	OSPW	Typha	E	Washed Roots	NS.LH00487_0019.005.NEBNext_i714---NEBNext_i510.M18E-265-Root-Exp3-D6	0	400.36	100	root	Root	NA	NA	NA	NA	NA	NA	NA
	M18E-265-Root-Exp3-D-6	M18E-265-Root	D6	Exp3	28/09/2022	18	OSPW	Typha	E	Washed Roots	NS.LH00487_0019.005.NEBNext_i714---NEBNext_i510.M18E-265-Root-Exp3-D6	31.6	400.36	100	domain	Root	Bacteria	NA	NA	NA	NA	NA	NA
	M18E-265-Root-Exp3-D-6	M18E-265-Root	D6	Exp3	28/09/2022	18	OSPW	Typha	E	Washed Roots	NS.LH00487_0019.005.NEBNext_i714---NEBNext_i510.M18E-265-Root-Exp3-D6	0.25	2.47	0.62	phylum	Root	Bacteria	Planctomycetota	NA	NA	NA	NA	NA
	M18E-265-Root-Exp3-D-6	M18E-265-Root	D6	Exp3	28/09/2022	18	OSPW	Typha	E	Washed Roots	NS.LH00487_0019.005.NEBNext_i714---NEBNext_i510.M18E-265-Root-Exp3-D6	13.83	347.14	86.71	phylum	Root	Bacteria	Pseudomonadota	NA	NA	NA	NA	NA
	M18E-265-Root-Exp3-D-6	M18E-265-Root	D6	Exp3	28/09/2022	18	OSPW	Typha	E	Washed Roots	NS.LH00487_0019.005.NEBNext_i714---NEBNext_i510.M18E-265-Root-Exp3-D6	0.5	2	0.5	phylum	Root	Bacteria	Acidobacteriota	NA	NA	NA	NA	NA
	M18E-265-Root-Exp3-D-6	M18E-265-Root	D6	Exp3	28/09/2022	18	OSPW	Typha	E	Washed Roots	NS.LH00487_0019.005.NEBNext_i714---NEBNext_i510.M18E-265-Root-Exp3-D6	0.08	0.74	0.18	phylum	Root	Bacteria	Actinomycetota	NA	NA	NA	NA	NA
	M18E-265-Root-Exp3-D-6	M18E-265-Root	D6	Exp3	28/09/2022	18	OSPW	Typha	E	Washed Roots	NS.LH00487_0019.005.NEBNext_i714---NEBNext_i510.M18E-265-Root-Exp3-D6	0	14.01	3.5	phylum	Root	Bacteria	Bacteroidota	NA	NA	NA	NA	NA
	M18E-265-Root-Exp3-D-6	M18E-265-Root	D6	Exp3	28/09/2022	18	OSPW	Typha	E	Washed Roots	NS.LH00487_0019.005.NEBNext_i714---NEBNext_i510.M18E-265-Root-Exp3-D6	0	1.57	0.39	phylum	Root	Bacteria	Bacillota	NA	NA	NA	NA	NA
	M18E-265-Root-Exp3-D-6	M18E-265-Root	D6	Exp3	28/09/2022	18	OSPW	Typha	E	Washed Roots	NS.LH00487_0019.005.NEBNext_i714---NEBNext_i510.M18E-265-Root-Exp3-D6	0	0.83	0.21	phylum	Root	Bacteria	Verrucomicrobiota	NA	NA	NA	NA	NA
	M18E-265-Root-Exp3-D-6	M18E-265-Root	D6	Exp3	28/09/2022	18	OSPW	Typha	E	Washed Roots	NS.LH00487_0019.005.NEBNext_i714---NEBNext_i510.M18E-265-Root-Exp3-D6	0.58	2.22	0.55	class	Root	Bacteria	Planctomycetota	Planctomycetia	NA	NA	NA	NA
	M18E-265-Root-Exp3-D-6	M18E-265-Root	D6	Exp3	28/09/2022	18	OSPW	Typha	E	Washed Roots	NS.LH00487_0019.005.NEBNext_i714---NEBNext_i510.M18E-265-Root-Exp3-D6	6.16	44.96	11.23	class	Root	Bacteria	Pseudomonadota	Alphaproteobacteria	NA	NA	NA	NA
	M18E-265-Root-Exp3-D-6	M18E-265-Root	D6	Exp3	28/09/2022	18	OSPW	Typha	E	Washed Roots	NS.LH00487_0019.005.NEBNext_i714---NEBNext_i510.M18E-265-Root-Exp3-D6	2.89	288.35	72.02	class	Root	Bacteria	Pseudomonadota	Gammaproteobacteria	NA	NA	NA	NA
	M18E-265-Root-Exp3-D-6	M18E-265-Root	D6	Exp3	28/09/2022	18	OSPW	Typha	E	Washed Roots	NS.LH00487_0019.005.NEBNext_i714---NEBNext_i510.M18E-265-Root-Exp3-D6	0.25	1.5	0.37	class	Root	Bacteria	Acidobacteriota	Terriglobia	NA	NA	NA	NA
	M18E-265-Root-Exp3-D-6	M18E-265-Root	D6	Exp3	28/09/2022	18	OSPW	Typha	E	Washed Roots	NS.LH00487_0019.005.NEBNext_i714---NEBNext_i510.M18E-265-Root-Exp3-D6	0.66	0.66	0.16	class	Root	Bacteria	Actinomycetota	Actinomycetes	NA	NA	NA	NA
	M18E-265-Root-Exp3-D-6	M18E-265-Root	D6	Exp3	28/09/2022	18	OSPW	Typha	E	Washed Roots	NS.LH00487_0019.005.NEBNext_i714---NEBNext_i510.M18E-265-Root-Exp3-D6	2.19	14.01	3.5	class	Root	Bacteria	Bacteroidota	Bacteroidia	NA	NA	NA	NA
	M18E-265-Root-Exp3-D-6	M18E-265-Root	D6	Exp3	28/09/2022	18	OSPW	Typha	E	Washed Roots	NS.LH00487_0019.005.NEBNext_i714---NEBNext_i510.M18E-265-Root-Exp3-D6	0.91	1.57	0.39	class	Root	Bacteria	Bacillota	Clostridia	NA	NA	NA	NA
	M18E-265-Root-Exp3-D-6	M18E-265-Root	D6	Exp3	28/09/2022	18	OSPW	Typha	E	Washed Roots	NS.LH00487_0019.005.NEBNext_i714---NEBNext_i510.M18E-265-Root-Exp3-D6	0.83	0.83	0.21	class	Root	Bacteria	Verrucomicrobiota	Verrucomicrobiae	NA	NA	NA	NA
	M18E-265-Root-Exp3-D-6	M18E-265-Root	D6	Exp3	28/09/2022	18	OSPW	Typha	E	Washed Roots	NS.LH00487_0019.005.NEBNext_i714---NEBNext_i510.M18E-265-Root-Exp3-D6	0	1.23	0.31	order	Root	Bacteria	Planctomycetota	Planctomycetia	Gemmatales	NA	NA	NA
	M18E-265-Root-Exp3-D-6	M18E-265-Root	D6	Exp3	28/09/2022	18	OSPW	Typha	E	Washed Roots	NS.LH00487_0019.005.NEBNext_i714---NEBNext_i510.M18E-265-Root-Exp3-D6	0	0.41	0.1	order	Root	Bacteria	Planctomycetota	Planctomycetia	Planctomycetales	NA	NA	NA
	M18E-265-Root-Exp3-D-6	M18E-265-Root	D6	Exp3	28/09/2022	18	OSPW	Typha	E	Washed Roots	NS.LH00487_0019.005.NEBNext_i714---NEBNext_i510.M18E-265-Root-Exp3-D6	5.18	30.67	7.66	order	Root	Bacteria	Pseudomonadota	Alphaproteobacteria	Rhizobiales	NA	NA	NA
	M18E-265-Root-Exp3-D-6	M18E-265-Root	D6	Exp3	28/09/2022	18	OSPW	Typha	E	Washed Roots	NS.LH00487_0019.005.NEBNext_i714---NEBNext_i510.M18E-265-Root-Exp3-D6	0.08	5.81	1.45	order	Root	Bacteria	Pseudomonadota	Alphaproteobacteria	Sphingomonadales	NA	NA	NA
	M18E-265-Root-Exp3-D-6	M18E-265-Root	D6	Exp3	28/09/2022	18	OSPW	Typha	E	Washed Roots	NS.LH00487_0019.005.NEBNext_i714---NEBNext_i510.M18E-265-Root-Exp3-D6	0.49	1.56	0.39	order	Root	Bacteria	Pseudomonadota	Alphaproteobacteria	Caulobacterales	NA	NA	NA
	M18E-265-Root-Exp3-D-6	M18E-265-Root	D6	Exp3	28/09/2022	18	OSPW	Typha	E	Washed Roots	NS.LH00487_0019.005.NEBNext_i714---NEBNext_i510.M18E-265-Root-Exp3-D6	0	0.76	0.19	order	Root	Bacteria	Pseudomonadota	Alphaproteobacteria	Azospirillales	NA	NA	NA
	M18E-265-Root-Exp3-D-6	M18E-265-Root	D6	Exp3	28/09/2022	18	OSPW	Typha	E	Washed Roots	NS.LH00487_0019.005.NEBNext_i714---NEBNext_i510.M18E-265-Root-Exp3-D6	6.11	275.49	68.81	order	Root	Bacteria	Pseudomonadota	Gammaproteobacteria	Burkholderiales	NA	NA	NA
	M18E-265-Root-Exp3-D-6	M18E-265-Root	D6	Exp3	28/09/2022	18	OSPW	Typha	E	Washed Roots	NS.LH00487_0019.005.NEBNext_i714---NEBNext_i510.M18E-265-Root-Exp3-D6	0.17	7.47	1.87	order	Root	Bacteria	Pseudomonadota	Gammaproteobacteria	Enterobacterales	NA	NA	NA
	M18E-265-Root-Exp3-D-6	M18E-265-Root	D6	Exp3	28/09/2022	18	OSPW	Typha	E	Washed Roots	NS.LH00487_0019.005.NEBNext_i714---NEBNext_i510.M18E-265-Root-Exp3-D6	0.14	1.55	0.39	order	Root	Bacteria	Pseudomonadota	Gammaproteobacteria	Pseudomonadales	NA	NA	NA
	M18E-265-Root-Exp3-D-6	M18E-265-Root	D6	Exp3	28/09/2022	18	OSPW	Typha	E	Washed Roots	NS.LH00487_0019.005.NEBNext_i714---NEBNext_i510.M18E-265-Root-Exp3-D6	0	0.95	0.24	order	Root	Bacteria	Pseudomonadota	Gammaproteobacteria	Steroidobacterales	NA	NA	NA
	M18E-265-Root-Exp3-D-6	M18E-265-Root	D6	Exp3	28/09/2022	18	OSPW	Typha	E	Washed Roots	NS.LH00487_0019.005.NEBNext_i714---NEBNext_i510.M18E-265-Root-Exp3-D6	0	1.25	0.31	order	Root	Bacteria	Acidobacteriota	Terriglobia	Bryobacterales	NA	NA	NA
	M18E-265-Root-Exp3-D-6	M18E-265-Root	D6	Exp3	28/09/2022	18	OSPW	Typha	E	Washed Roots	NS.LH00487_0019.005.NEBNext_i714---NEBNext_i510.M18E-265-Root-Exp3-D6	0.48	4.62	1.15	order	Root	Bacteria	Bacteroidota	Bacteroidia	Flavobacteriales	NA	NA	NA
	M18E-265-Root-Exp3-D-6	M18E-265-Root	D6	Exp3	28/09/2022	18	OSPW	Typha	E	Washed Roots	NS.LH00487_0019.005.NEBNext_i714---NEBNext_i510.M18E-265-Root-Exp3-D6	0	0.81	0.2	order	Root	Bacteria	Bacteroidota	Bacteroidia	Sphingobacteriales	NA	NA	NA
	M18E-265-Root-Exp3-D-6	M18E-265-Root	D6	Exp3	28/09/2022	18	OSPW	Typha	E	Washed Roots	NS.LH00487_0019.005.NEBNext_i714---NEBNext_i510.M18E-265-Root-Exp3-D6	0	6.39	1.6	order	Root	Bacteria	Bacteroidota	Bacteroidia	Chitinophagales	NA	NA	NA
	M18E-265-Root-Exp3-D-6	M18E-265-Root	D6	Exp3	28/09/2022	18	OSPW	Typha	E	Washed Roots	NS.LH00487_0019.005.NEBNext_i714---NEBNext_i510.M18E-265-Root-Exp3-D6	0.08	0.66	0.16	order	Root	Bacteria	Bacillota	Clostridia	Lachnospirales	NA	NA	NA
	M18E-265-Root-Exp3-D-6	M18E-265-Root	D6	Exp3	28/09/2022	18	OSPW	Typha	E	Washed Roots	NS.LH00487_0019.005.NEBNext_i714---NEBNext_i510.M18E-265-Root-Exp3-D6	0.83	1.23	0.31	family	Root	Bacteria	Planctomycetota	Planctomycetia	Gemmatales	Gemmataceae	NA	NA
	M18E-265-Root-Exp3-D-6	M18E-265-Root	D6	Exp3	28/09/2022	18	OSPW	Typha	E	Washed Roots	NS.LH00487_0019.005.NEBNext_i714---NEBNext_i510.M18E-265-Root-Exp3-D6	0	0.41	0.1	family	Root	Bacteria	Planctomycetota	Planctomycetia	Planctomycetales	Planctomycetaceae	NA	NA
	M18E-265-Root-Exp3-D-6	M18E-265-Root	D6	Exp3	28/09/2022	18	OSPW	Typha	E	Washed Roots	NS.LH00487_0019.005.NEBNext_i714---NEBNext_i510.M18E-265-Root-Exp3-D6	2.01	11.82	2.95	family	Root	Bacteria	Pseudomonadota	Alphaproteobacteria	Rhizobiales	Xanthobacteraceae	NA	NA
	M18E-265-Root-Exp3-D-6	M18E-265-Root	D6	Exp3	28/09/2022	18	OSPW	Typha	E	Washed Roots	NS.LH00487_0019.005.NEBNext_i714---NEBNext_i510.M18E-265-Root-Exp3-D6	4.62	8.14	2.03	family	Root	Bacteria	Pseudomonadota	Alphaproteobacteria	Rhizobiales	Beijerinckiaceae	NA	NA
	M18E-265-Root-Exp3-D-6	M18E-265-Root	D6	Exp3	28/09/2022	18	OSPW	Typha	E	Washed Roots	NS.LH00487_0019.005.NEBNext_i714---NEBNext_i510.M18E-265-Root-Exp3-D6	2.59	4	1	family	Root	Bacteria	Pseudomonadota	Alphaproteobacteria	Rhizobiales	Rhizobiaceae	NA	NA
	M18E-265-Root-Exp3-D-6	M18E-265-Root	D6	Exp3	28/09/2022	18	OSPW	Typha	E	Washed Roots	NS.LH00487_0019.005.NEBNext_i714---NEBNext_i510.M18E-265-Root-Exp3-D6	0.17	1.53	0.38	family	Root	Bacteria	Pseudomonadota	Alphaproteobacteria	Rhizobiales	Aestuariivirgaceae	NA	NA
	M18E-265-Root-Exp3-D-6	M18E-265-Root	D6	Exp3	28/09/2022	18	OSPW	Typha	E	Washed Roots	NS.LH00487_0019.005.NEBNext_i714---NEBNext_i510.M18E-265-Root-Exp3-D6	1.36	5.73	1.43	family	Root	Bacteria	Pseudomonadota	Alphaproteobacteria	Sphingomonadales	Sphingomonadaceae	NA	NA
	M18E-265-Root-Exp3-D-6	M18E-265-Root	D6	Exp3	28/09/2022	18	OSPW	Typha	E	Washed Roots	NS.LH00487_0019.005.NEBNext_i714---NEBNext_i510.M18E-265-Root-Exp3-D6	0.66	1.07	0.27	family	Root	Bacteria	Pseudomonadota	Alphaproteobacteria	Caulobacterales	Caulobacteraceae	NA	NA
	M18E-265-Root-Exp3-D-6	M18E-265-Root	D6	Exp3	28/09/2022	18	OSPW	Typha	E	Washed Roots	NS.LH00487_0019.005.NEBNext_i714---NEBNext_i510.M18E-265-Root-Exp3-D6	0	0.76	0.19	family	Root	Bacteria	Pseudomonadota	Alphaproteobacteria	Azospirillales	Azospirillaceae	NA	NA
	M18E-265-Root-Exp3-D-6	M18E-265-Root	D6	Exp3	28/09/2022	18	OSPW	Typha	E	Washed Roots	NS.LH00487_0019.005.NEBNext_i714---NEBNext_i510.M18E-265-Root-Exp3-D6	111.55	263	65.69	family	Root	Bacteria	Pseudomonadota	Gammaproteobacteria	Burkholderiales	Burkholderiaceae	NA	NA
	M18E-265-Root-Exp3-D-6	M18E-265-Root	D6	Exp3	28/09/2022	18	OSPW	Typha	E	Washed Roots	NS.LH00487_0019.005.NEBNext_i714---NEBNext_i510.M18E-265-Root-Exp3-D6	0.68	1.12	0.28	family	Root	Bacteria	Pseudomonadota	Gammaproteobacteria	Burkholderiales	Gallionellaceae	NA	NA
	M18E-265-Root-Exp3-D-6	M18E-265-Root	D6	Exp3	28/09/2022	18	OSPW	Typha	E	Washed Roots	NS.LH00487_0019.005.NEBNext_i714---NEBNext_i510.M18E-265-Root-Exp3-D6	0.17	0.74	0.18	family	Root	Bacteria	Pseudomonadota	Gammaproteobacteria	Burkholderiales	Methylophilaceae	NA	NA
	M18E-265-Root-Exp3-D-6	M18E-265-Root	D6	Exp3	28/09/2022	18	OSPW	Typha	E	Washed Roots	NS.LH00487_0019.005.NEBNext_i714---NEBNext_i510.M18E-265-Root-Exp3-D6	1.12	2.61	0.65	family	Root	Bacteria	Pseudomonadota	Gammaproteobacteria	Burkholderiales	Rhodocyclaceae	NA	NA
	M18E-265-Root-Exp3-D-6	M18E-265-Root	D6	Exp3	28/09/2022	18	OSPW	Typha	E	Washed Roots	NS.LH00487_0019.005.NEBNext_i714---NEBNext_i510.M18E-265-Root-Exp3-D6	0.89	1.91	0.48	family	Root	Bacteria	Pseudomonadota	Gammaproteobacteria	Burkholderiales	JAEUOS01	NA	NA
	M18E-265-Root-Exp3-D-6	M18E-265-Root	D6	Exp3	28/09/2022	18	OSPW	Typha	E	Washed Roots	NS.LH00487_0019.005.NEBNext_i714---NEBNext_i510.M18E-265-Root-Exp3-D6	2.21	7.3	1.82	family	Root	Bacteria	Pseudomonadota	Gammaproteobacteria	Enterobacterales	Enterobacteriaceae	NA	NA
	M18E-265-Root-Exp3-D-6	M18E-265-Root	D6	Exp3	28/09/2022	18	OSPW	Typha	E	Washed Roots	NS.LH00487_0019.005.NEBNext_i714---NEBNext_i510.M18E-265-Root-Exp3-D6	0	1.41	0.35	family	Root	Bacteria	Pseudomonadota	Gammaproteobacteria	Pseudomonadales	Pseudomonadaceae	NA	NA
	M18E-265-Root-Exp3-D-6	M18E-265-Root	D6	Exp3	28/09/2022	18	OSPW	Typha	E	Washed Roots	NS.LH00487_0019.005.NEBNext_i714---NEBNext_i510.M18E-265-Root-Exp3-D6	0.95	0.95	0.24	family	Root	Bacteria	Pseudomonadota	Gammaproteobacteria	Steroidobacterales	Steroidobacteraceae	NA	NA
	M18E-265-Root-Exp3-D-6	M18E-265-Root	D6	Exp3	28/09/2022	18	OSPW	Typha	E	Washed Roots	NS.LH00487_0019.005.NEBNext_i714---NEBNext_i510.M18E-265-Root-Exp3-D6	1.25	1.25	0.31	family	Root	Bacteria	Acidobacteriota	Terriglobia	Bryobacterales	Bryobacteraceae	NA	NA
	M18E-265-Root-Exp3-D-6	M18E-265-Root	D6	Exp3	28/09/2022	18	OSPW	Typha	E	Washed Roots	NS.LH00487_0019.005.NEBNext_i714---NEBNext_i510.M18E-265-Root-Exp3-D6	0	4.14	1.03	family	Root	Bacteria	Bacteroidota	Bacteroidia	Flavobacteriales	Flavobacteriaceae	NA	NA
	M18E-265-Root-Exp3-D-6	M18E-265-Root	D6	Exp3	28/09/2022	18	OSPW	Typha	E	Washed Roots	NS.LH00487_0019.005.NEBNext_i714---NEBNext_i510.M18E-265-Root-Exp3-D6	0.17	0.81	0.2	family	Root	Bacteria	Bacteroidota	Bacteroidia	Sphingobacteriales	Sphingobacteriaceae	NA	NA
	M18E-265-Root-Exp3-D-6	M18E-265-Root	D6	Exp3	28/09/2022	18	OSPW	Typha	E	Washed Roots	NS.LH00487_0019.005.NEBNext_i714---NEBNext_i510.M18E-265-Root-Exp3-D6	1.77	6.39	1.6	family	Root	Bacteria	Bacteroidota	Bacteroidia	Chitinophagales	Chitinophagaceae	NA	NA
	M18E-265-Root-Exp3-D-6	M18E-265-Root	D6	Exp3	28/09/2022	18	OSPW	Typha	E	Washed Roots	NS.LH00487_0019.005.NEBNext_i714---NEBNext_i510.M18E-265-Root-Exp3-D6	0.58	0.58	0.14	family	Root	Bacteria	Bacillota	Clostridia	Lachnospirales	Lachnospiraceae	NA	NA
	M18E-265-Root-Exp3-D-6	M18E-265-Root	D6	Exp3	28/09/2022	18	OSPW	Typha	E	Washed Roots	NS.LH00487_0019.005.NEBNext_i714---NEBNext_i510.M18E-265-Root-Exp3-D6	0.4	0.4	0.1	genus	Root	Bacteria	Planctomycetota	Planctomycetia	Gemmatales	Gemmataceae	Gemmata	NA
	M18E-265-Root-Exp3-D-6	M18E-265-Root	D6	Exp3	28/09/2022	18	OSPW	Typha	E	Washed Roots	NS.LH00487_0019.005.NEBNext_i714---NEBNext_i510.M18E-265-Root-Exp3-D6	0.41	0.41	0.1	genus	Root	Bacteria	Planctomycetota	Planctomycetia	Planctomycetales	Planctomycetaceae	Schlesneria	NA
	M18E-265-Root-Exp3-D-6	M18E-265-Root	D6	Exp3	28/09/2022	18	OSPW	Typha	E	Washed Roots	NS.LH00487_0019.005.NEBNext_i714---NEBNext_i510.M18E-265-Root-Exp3-D6	6.85	9.81	2.45	genus	Root	Bacteria	Pseudomonadota	Alphaproteobacteria	Rhizobiales	Xanthobacteraceae	Bradyrhizobium	NA
	M18E-265-Root-Exp3-D-6	M18E-265-Root	D6	Exp3	28/09/2022	18	OSPW	Typha	E	Washed Roots	NS.LH00487_0019.005.NEBNext_i714---NEBNext_i510.M18E-265-Root-Exp3-D6	0.58	0.58	0.14	genus	Root	Bacteria	Pseudomonadota	Alphaproteobacteria	Rhizobiales	Beijerinckiaceae	Bosea	NA
	M18E-265-Root-Exp3-D-6	M18E-265-Root	D6	Exp3	28/09/2022	18	OSPW	Typha	E	Washed Roots	NS.LH00487_0019.005.NEBNext_i714---NEBNext_i510.M18E-265-Root-Exp3-D6	0.61	0.61	0.15	genus	Root	Bacteria	Pseudomonadota	Alphaproteobacteria	Rhizobiales	Beijerinckiaceae	RH-AL1	NA
	M18E-265-Root-Exp3-D-6	M18E-265-Root	D6	Exp3	28/09/2022	18	OSPW	Typha	E	Washed Roots	NS.LH00487_0019.005.NEBNext_i714---NEBNext_i510.M18E-265-Root-Exp3-D6	1.21	1.21	0.3	genus	Root	Bacteria	Pseudomonadota	Alphaproteobacteria	Rhizobiales	Beijerinckiaceae	Roseiarcus	NA
	M18E-265-Root-Exp3-D-6	M18E-265-Root	D6	Exp3	28/09/2022	18	OSPW	Typha	E	Washed Roots	NS.LH00487_0019.005.NEBNext_i714---NEBNext_i510.M18E-265-Root-Exp3-D6	0.7	0.7	0.17	genus	Root	Bacteria	Pseudomonadota	Alphaproteobacteria	Rhizobiales	Beijerinckiaceae	Alsobacter	NA
	M18E-265-Root-Exp3-D-6	M18E-265-Root	D6	Exp3	28/09/2022	18	OSPW	Typha	E	Washed Roots	NS.LH00487_0019.005.NEBNext_i714---NEBNext_i510.M18E-265-Root-Exp3-D6	0.42	0.42	0.1	genus	Root	Bacteria	Pseudomonadota	Alphaproteobacteria	Rhizobiales	Beijerinckiaceae	28-YEA-48	NA
	M18E-265-Root-Exp3-D-6	M18E-265-Root	D6	Exp3	28/09/2022	18	OSPW	Typha	E	Washed Roots	NS.LH00487_0019.005.NEBNext_i714---NEBNext_i510.M18E-265-Root-Exp3-D6	0.35	0.35	0.09	genus	Root	Bacteria	Pseudomonadota	Alphaproteobacteria	Rhizobiales	Rhizobiaceae	Mesorhizobium	NA
	M18E-265-Root-Exp3-D-6	M18E-265-Root	D6	Exp3	28/09/2022	18	OSPW	Typha	E	Washed Roots	NS.LH00487_0019.005.NEBNext_i714---NEBNext_i510.M18E-265-Root-Exp3-D6	0.58	1.06	0.26	genus	Root	Bacteria	Pseudomonadota	Alphaproteobacteria	Rhizobiales	Rhizobiaceae	Rhizobium	NA
	M18E-265-Root-Exp3-D-6	M18E-265-Root	D6	Exp3	28/09/2022	18	OSPW	Typha	E	Washed Roots	NS.LH00487_0019.005.NEBNext_i714---NEBNext_i510.M18E-265-Root-Exp3-D6	1.36	1.36	0.34	genus	Root	Bacteria	Pseudomonadota	Alphaproteobacteria	Rhizobiales	Aestuariivirgaceae	Aestuariivirga	NA
	M18E-265-Root-Exp3-D-6	M18E-265-Root	D6	Exp3	28/09/2022	18	OSPW	Typha	E	Washed Roots	NS.LH00487_0019.005.NEBNext_i714---NEBNext_i510.M18E-265-Root-Exp3-D6	1.75	3.69	0.92	genus	Root	Bacteria	Pseudomonadota	Alphaproteobacteria	Sphingomonadales	Sphingomonadaceae	Novosphingobium	NA
	M18E-265-Root-Exp3-D-6	M18E-265-Root	D6	Exp3	28/09/2022	18	OSPW	Typha	E	Washed Roots	NS.LH00487_0019.005.NEBNext_i714---NEBNext_i510.M18E-265-Root-Exp3-D6	0.68	0.68	0.17	genus	Root	Bacteria	Pseudomonadota	Alphaproteobacteria	Sphingomonadales	Sphingomonadaceae	Sphingomonas	NA
	M18E-265-Root-Exp3-D-6	M18E-265-Root	D6	Exp3	28/09/2022	18	OSPW	Typha	E	Washed Roots	NS.LH00487_0019.005.NEBNext_i714---NEBNext_i510.M18E-265-Root-Exp3-D6	0.41	0.41	0.1	genus	Root	Bacteria	Pseudomonadota	Alphaproteobacteria	Caulobacterales	Caulobacteraceae	Caulobacter	NA
	M18E-265-Root-Exp3-D-6	M18E-265-Root	D6	Exp3	28/09/2022	18	OSPW	Typha	E	Washed Roots	NS.LH00487_0019.005.NEBNext_i714---NEBNext_i510.M18E-265-Root-Exp3-D6	0.76	0.76	0.19	genus	Root	Bacteria	Pseudomonadota	Alphaproteobacteria	Azospirillales	Azospirillaceae	Azospirillum	NA
	M18E-265-Root-Exp3-D-6	M18E-265-Root	D6	Exp3	28/09/2022	18	OSPW	Typha	E	Washed Roots	NS.LH00487_0019.005.NEBNext_i714---NEBNext_i510.M18E-265-Root-Exp3-D6	27.1	51.23	12.8	genus	Root	Bacteria	Pseudomonadota	Gammaproteobacteria	Burkholderiales	Burkholderiaceae	Scleromatobacter	NA
	M18E-265-Root-Exp3-D-6	M18E-265-Root	D6	Exp3	28/09/2022	18	OSPW	Typha	E	Washed Roots	NS.LH00487_0019.005.NEBNext_i714---NEBNext_i510.M18E-265-Root-Exp3-D6	0.69	1.29	0.32	genus	Root	Bacteria	Pseudomonadota	Gammaproteobacteria	Burkholderiales	Burkholderiaceae	Herbaspirillum	NA
	M18E-265-Root-Exp3-D-6	M18E-265-Root	D6	Exp3	28/09/2022	18	OSPW	Typha	E	Washed Roots	NS.LH00487_0019.005.NEBNext_i714---NEBNext_i510.M18E-265-Root-Exp3-D6	3.05	26.56	6.63	genus	Root	Bacteria	Pseudomonadota	Gammaproteobacteria	Burkholderiales	Burkholderiaceae	Duganella	NA
	M18E-265-Root-Exp3-D-6	M18E-265-Root	D6	Exp3	28/09/2022	18	OSPW	Typha	E	Washed Roots	NS.LH00487_0019.005.NEBNext_i714---NEBNext_i510.M18E-265-Root-Exp3-D6	0.4	16.79	4.19	genus	Root	Bacteria	Pseudomonadota	Gammaproteobacteria	Burkholderiales	Burkholderiaceae	Mitsuaria	NA
	M18E-265-Root-Exp3-D-6	M18E-265-Root	D6	Exp3	28/09/2022	18	OSPW	Typha	E	Washed Roots	NS.LH00487_0019.005.NEBNext_i714---NEBNext_i510.M18E-265-Root-Exp3-D6	11	12.8	3.2	genus	Root	Bacteria	Pseudomonadota	Gammaproteobacteria	Burkholderiales	Burkholderiaceae	LMDS01	NA
	M18E-265-Root-Exp3-D-6	M18E-265-Root	D6	Exp3	28/09/2022	18	OSPW	Typha	E	Washed Roots	NS.LH00487_0019.005.NEBNext_i714---NEBNext_i510.M18E-265-Root-Exp3-D6	14.2	23.71	5.92	genus	Root	Bacteria	Pseudomonadota	Gammaproteobacteria	Burkholderiales	Burkholderiaceae	Rhodoferax_B	NA
	M18E-265-Root-Exp3-D-6	M18E-265-Root	D6	Exp3	28/09/2022	18	OSPW	Typha	E	Washed Roots	NS.LH00487_0019.005.NEBNext_i714---NEBNext_i510.M18E-265-Root-Exp3-D6	1.36	1.36	0.34	genus	Root	Bacteria	Pseudomonadota	Gammaproteobacteria	Burkholderiales	Burkholderiaceae	Ramlibacter	NA
	M18E-265-Root-Exp3-D-6	M18E-265-Root	D6	Exp3	28/09/2022	18	OSPW	Typha	E	Washed Roots	NS.LH00487_0019.005.NEBNext_i714---NEBNext_i510.M18E-265-Root-Exp3-D6	0.65	0.65	0.16	genus	Root	Bacteria	Pseudomonadota	Gammaproteobacteria	Burkholderiales	Burkholderiaceae	Ideonella	NA
	M18E-265-Root-Exp3-D-6	M18E-265-Root	D6	Exp3	28/09/2022	18	OSPW	Typha	E	Washed Roots	NS.LH00487_0019.005.NEBNext_i714---NEBNext_i510.M18E-265-Root-Exp3-D6	0.47	0.47	0.12	genus	Root	Bacteria	Pseudomonadota	Gammaproteobacteria	Burkholderiales	Burkholderiaceae	Rubrivivax	NA
	M18E-265-Root-Exp3-D-6	M18E-265-Root	D6	Exp3	28/09/2022	18	OSPW	Typha	E	Washed Roots	NS.LH00487_0019.005.NEBNext_i714---NEBNext_i510.M18E-265-Root-Exp3-D6	0.86	2.46	0.61	genus	Root	Bacteria	Pseudomonadota	Gammaproteobacteria	Burkholderiales	Burkholderiaceae	Xenophilus	NA
	M18E-265-Root-Exp3-D-6	M18E-265-Root	D6	Exp3	28/09/2022	18	OSPW	Typha	E	Washed Roots	NS.LH00487_0019.005.NEBNext_i714---NEBNext_i510.M18E-265-Root-Exp3-D6	0.65	0.65	0.16	genus	Root	Bacteria	Pseudomonadota	Gammaproteobacteria	Burkholderiales	Burkholderiaceae	Acidovorax	NA
	M18E-265-Root-Exp3-D-6	M18E-265-Root	D6	Exp3	28/09/2022	18	OSPW	Typha	E	Washed Roots	NS.LH00487_0019.005.NEBNext_i714---NEBNext_i510.M18E-265-Root-Exp3-D6	0.39	0.39	0.1	genus	Root	Bacteria	Pseudomonadota	Gammaproteobacteria	Burkholderiales	Burkholderiaceae	Hydrogenophaga	NA
	M18E-265-Root-Exp3-D-6	M18E-265-Root	D6	Exp3	28/09/2022	18	OSPW	Typha	E	Washed Roots	NS.LH00487_0019.005.NEBNext_i714---NEBNext_i510.M18E-265-Root-Exp3-D6	2.34	2.34	0.58	genus	Root	Bacteria	Pseudomonadota	Gammaproteobacteria	Burkholderiales	Burkholderiaceae	Aquabacterium	NA
	M18E-265-Root-Exp3-D-6	M18E-265-Root	D6	Exp3	28/09/2022	18	OSPW	Typha	E	Washed Roots	NS.LH00487_0019.005.NEBNext_i714---NEBNext_i510.M18E-265-Root-Exp3-D6	2.11	2.11	0.53	genus	Root	Bacteria	Pseudomonadota	Gammaproteobacteria	Burkholderiales	Burkholderiaceae	Pelomonas	NA
	M18E-265-Root-Exp3-D-6	M18E-265-Root	D6	Exp3	28/09/2022	18	OSPW	Typha	E	Washed Roots	NS.LH00487_0019.005.NEBNext_i714---NEBNext_i510.M18E-265-Root-Exp3-D6	1.62	1.62	0.4	genus	Root	Bacteria	Pseudomonadota	Gammaproteobacteria	Burkholderiales	Burkholderiaceae	Variovorax	NA
	M18E-265-Root-Exp3-D-6	M18E-265-Root	D6	Exp3	28/09/2022	18	OSPW	Typha	E	Washed Roots	NS.LH00487_0019.005.NEBNext_i714---NEBNext_i510.M18E-265-Root-Exp3-D6	0.58	0.58	0.14	genus	Root	Bacteria	Pseudomonadota	Gammaproteobacteria	Burkholderiales	Burkholderiaceae	KK5	NA
	M18E-265-Root-Exp3-D-6	M18E-265-Root	D6	Exp3	28/09/2022	18	OSPW	Typha	E	Washed Roots	NS.LH00487_0019.005.NEBNext_i714---NEBNext_i510.M18E-265-Root-Exp3-D6	1.95	4.18	1.04	genus	Root	Bacteria	Pseudomonadota	Gammaproteobacteria	Burkholderiales	Burkholderiaceae	Curvibacter	NA
	M18E-265-Root-Exp3-D-6	M18E-265-Root	D6	Exp3	28/09/2022	18	OSPW	Typha	E	Washed Roots	NS.LH00487_0019.005.NEBNext_i714---NEBNext_i510.M18E-265-Root-Exp3-D6	0.72	0.72	0.18	genus	Root	Bacteria	Pseudomonadota	Gammaproteobacteria	Burkholderiales	Burkholderiaceae	Aquabacterium_A	NA
	M18E-265-Root-Exp3-D-6	M18E-265-Root	D6	Exp3	28/09/2022	18	OSPW	Typha	E	Washed Roots	NS.LH00487_0019.005.NEBNext_i714---NEBNext_i510.M18E-265-Root-Exp3-D6	0	1.01	0.25	genus	Root	Bacteria	Pseudomonadota	Gammaproteobacteria	Burkholderiales	Burkholderiaceae	Kinneretia	NA
	M18E-265-Root-Exp3-D-6	M18E-265-Root	D6	Exp3	28/09/2022	18	OSPW	Typha	E	Washed Roots	NS.LH00487_0019.005.NEBNext_i714---NEBNext_i510.M18E-265-Root-Exp3-D6	0	0.53	0.13	genus	Root	Bacteria	Pseudomonadota	Gammaproteobacteria	Burkholderiales	Burkholderiaceae	Undibacterium	NA
	M18E-265-Root-Exp3-D-6	M18E-265-Root	D6	Exp3	28/09/2022	18	OSPW	Typha	E	Washed Roots	NS.LH00487_0019.005.NEBNext_i714---NEBNext_i510.M18E-265-Root-Exp3-D6	0.44	0.44	0.11	genus	Root	Bacteria	Pseudomonadota	Gammaproteobacteria	Burkholderiales	Gallionellaceae	Sideroxyarcus	NA
	M18E-265-Root-Exp3-D-6	M18E-265-Root	D6	Exp3	28/09/2022	18	OSPW	Typha	E	Washed Roots	NS.LH00487_0019.005.NEBNext_i714---NEBNext_i510.M18E-265-Root-Exp3-D6	0.57	0.57	0.14	genus	Root	Bacteria	Pseudomonadota	Gammaproteobacteria	Burkholderiales	Methylophilaceae	Methylophilus	NA
	M18E-265-Root-Exp3-D-6	M18E-265-Root	D6	Exp3	28/09/2022	18	OSPW	Typha	E	Washed Roots	NS.LH00487_0019.005.NEBNext_i714---NEBNext_i510.M18E-265-Root-Exp3-D6	0.1	1.49	0.37	genus	Root	Bacteria	Pseudomonadota	Gammaproteobacteria	Burkholderiales	Rhodocyclaceae	66-26	NA
	M18E-265-Root-Exp3-D-6	M18E-265-Root	D6	Exp3	28/09/2022	18	OSPW	Typha	E	Washed Roots	NS.LH00487_0019.005.NEBNext_i714---NEBNext_i510.M18E-265-Root-Exp3-D6	1.02	1.02	0.25	genus	Root	Bacteria	Pseudomonadota	Gammaproteobacteria	Burkholderiales	JAEUOS01	JAQGMJ01	NA
	M18E-265-Root-Exp3-D-6	M18E-265-Root	D6	Exp3	28/09/2022	18	OSPW	Typha	E	Washed Roots	NS.LH00487_0019.005.NEBNext_i714---NEBNext_i510.M18E-265-Root-Exp3-D6	0.57	2.61	0.65	genus	Root	Bacteria	Pseudomonadota	Gammaproteobacteria	Enterobacterales	Enterobacteriaceae	Rahnella	NA
	M18E-265-Root-Exp3-D-6	M18E-265-Root	D6	Exp3	28/09/2022	18	OSPW	Typha	E	Washed Roots	NS.LH00487_0019.005.NEBNext_i714---NEBNext_i510.M18E-265-Root-Exp3-D6	0	0.68	0.17	genus	Root	Bacteria	Pseudomonadota	Gammaproteobacteria	Enterobacterales	Enterobacteriaceae	Rouxiella	NA
	M18E-265-Root-Exp3-D-6	M18E-265-Root	D6	Exp3	28/09/2022	18	OSPW	Typha	E	Washed Roots	NS.LH00487_0019.005.NEBNext_i714---NEBNext_i510.M18E-265-Root-Exp3-D6	0	1.8	0.45	genus	Root	Bacteria	Pseudomonadota	Gammaproteobacteria	Enterobacterales	Enterobacteriaceae	Enterobacter	NA
	M18E-265-Root-Exp3-D-6	M18E-265-Root	D6	Exp3	28/09/2022	18	OSPW	Typha	E	Washed Roots	NS.LH00487_0019.005.NEBNext_i714---NEBNext_i510.M18E-265-Root-Exp3-D6	0.86	1.41	0.35	genus	Root	Bacteria	Pseudomonadota	Gammaproteobacteria	Pseudomonadales	Pseudomonadaceae	Pseudomonas_E	NA
	M18E-265-Root-Exp3-D-6	M18E-265-Root	D6	Exp3	28/09/2022	18	OSPW	Typha	E	Washed Roots	NS.LH00487_0019.005.NEBNext_i714---NEBNext_i510.M18E-265-Root-Exp3-D6	1.24	4.14	1.03	genus	Root	Bacteria	Bacteroidota	Bacteroidia	Flavobacteriales	Flavobacteriaceae	Flavobacterium	NA
	M18E-265-Root-Exp3-D-6	M18E-265-Root	D6	Exp3	28/09/2022	18	OSPW	Typha	E	Washed Roots	NS.LH00487_0019.005.NEBNext_i714---NEBNext_i510.M18E-265-Root-Exp3-D6	0.64	0.64	0.16	genus	Root	Bacteria	Bacteroidota	Bacteroidia	Sphingobacteriales	Sphingobacteriaceae	Mucilaginibacter	NA
	M18E-265-Root-Exp3-D-6	M18E-265-Root	D6	Exp3	28/09/2022	18	OSPW	Typha	E	Washed Roots	NS.LH00487_0019.005.NEBNext_i714---NEBNext_i510.M18E-265-Root-Exp3-D6	1.01	4.62	1.15	genus	Root	Bacteria	Bacteroidota	Bacteroidia	Chitinophagales	Chitinophagaceae	Puia	NA
	M18E-265-Root-Exp3-D-6	M18E-265-Root	D6	Exp3	28/09/2022	18	OSPW	Typha	E	Washed Roots	NS.LH00487_0019.005.NEBNext_i714---NEBNext_i510.M18E-265-Root-Exp3-D6	2.25	2.25	0.56	species	Root	Bacteria	Pseudomonadota	Alphaproteobacteria	Rhizobiales	Xanthobacteraceae	Bradyrhizobium	Bradyrhizobium sp003963435
	M18E-265-Root-Exp3-D-6	M18E-265-Root	D6	Exp3	28/09/2022	18	OSPW	Typha	E	Washed Roots	NS.LH00487_0019.005.NEBNext_i714---NEBNext_i510.M18E-265-Root-Exp3-D6	0.71	0.71	0.18	species	Root	Bacteria	Pseudomonadota	Alphaproteobacteria	Rhizobiales	Xanthobacteraceae	Bradyrhizobium	Bradyrhizobium sp000282615
	M18E-265-Root-Exp3-D-6	M18E-265-Root	D6	Exp3	28/09/2022	18	OSPW	Typha	E	Washed Roots	NS.LH00487_0019.005.NEBNext_i714---NEBNext_i510.M18E-265-Root-Exp3-D6	0.48	0.48	0.12	species	Root	Bacteria	Pseudomonadota	Alphaproteobacteria	Rhizobiales	Rhizobiaceae	Rhizobium	Rhizobium tumorigenes
	M18E-265-Root-Exp3-D-6	M18E-265-Root	D6	Exp3	28/09/2022	18	OSPW	Typha	E	Washed Roots	NS.LH00487_0019.005.NEBNext_i714---NEBNext_i510.M18E-265-Root-Exp3-D6	0.76	0.76	0.19	species	Root	Bacteria	Pseudomonadota	Alphaproteobacteria	Sphingomonadales	Sphingomonadaceae	Novosphingobium	Novosphingobium rosa
	M18E-265-Root-Exp3-D-6	M18E-265-Root	D6	Exp3	28/09/2022	18	OSPW	Typha	E	Washed Roots	NS.LH00487_0019.005.NEBNext_i714---NEBNext_i510.M18E-265-Root-Exp3-D6	0.61	0.61	0.15	species	Root	Bacteria	Pseudomonadota	Alphaproteobacteria	Sphingomonadales	Sphingomonadaceae	Novosphingobium	Novosphingobium sp012932495
	M18E-265-Root-Exp3-D-6	M18E-265-Root	D6	Exp3	28/09/2022	18	OSPW	Typha	E	Washed Roots	NS.LH00487_0019.005.NEBNext_i714---NEBNext_i510.M18E-265-Root-Exp3-D6	0.57	0.57	0.14	species	Root	Bacteria	Pseudomonadota	Alphaproteobacteria	Sphingomonadales	Sphingomonadaceae	Novosphingobium	Novosphingobium sp028871475
	M18E-265-Root-Exp3-D-6	M18E-265-Root	D6	Exp3	28/09/2022	18	OSPW	Typha	E	Washed Roots	NS.LH00487_0019.005.NEBNext_i714---NEBNext_i510.M18E-265-Root-Exp3-D6	19.06	19.06	4.76	species	Root	Bacteria	Pseudomonadota	Gammaproteobacteria	Burkholderiales	Burkholderiaceae	Scleromatobacter	Scleromatobacter humisilvae
	M18E-265-Root-Exp3-D-6	M18E-265-Root	D6	Exp3	28/09/2022	18	OSPW	Typha	E	Washed Roots	NS.LH00487_0019.005.NEBNext_i714---NEBNext_i510.M18E-265-Root-Exp3-D6	5.07	5.07	1.27	species	Root	Bacteria	Pseudomonadota	Gammaproteobacteria	Burkholderiales	Burkholderiaceae	Scleromatobacter	Scleromatobacter sp019510465
	M18E-265-Root-Exp3-D-6	M18E-265-Root	D6	Exp3	28/09/2022	18	OSPW	Typha	E	Washed Roots	NS.LH00487_0019.005.NEBNext_i714---NEBNext_i510.M18E-265-Root-Exp3-D6	0.6	0.6	0.15	species	Root	Bacteria	Pseudomonadota	Gammaproteobacteria	Burkholderiales	Burkholderiaceae	Herbaspirillum	Herbaspirillum huttiense
	M18E-265-Root-Exp3-D-6	M18E-265-Root	D6	Exp3	28/09/2022	18	OSPW	Typha	E	Washed Roots	NS.LH00487_0019.005.NEBNext_i714---NEBNext_i510.M18E-265-Root-Exp3-D6	21.87	21.87	5.46	species	Root	Bacteria	Pseudomonadota	Gammaproteobacteria	Burkholderiales	Burkholderiaceae	Duganella	Duganella margarita
	M18E-265-Root-Exp3-D-6	M18E-265-Root	D6	Exp3	28/09/2022	18	OSPW	Typha	E	Washed Roots	NS.LH00487_0019.005.NEBNext_i714---NEBNext_i510.M18E-265-Root-Exp3-D6	1.64	1.64	0.41	species	Root	Bacteria	Pseudomonadota	Gammaproteobacteria	Burkholderiales	Burkholderiaceae	Duganella	Duganella levis
	M18E-265-Root-Exp3-D-6	M18E-265-Root	D6	Exp3	28/09/2022	18	OSPW	Typha	E	Washed Roots	NS.LH00487_0019.005.NEBNext_i714---NEBNext_i510.M18E-265-Root-Exp3-D6	14.84	14.84	3.71	species	Root	Bacteria	Pseudomonadota	Gammaproteobacteria	Burkholderiales	Burkholderiaceae	Mitsuaria	Mitsuaria sp946886855
	M18E-265-Root-Exp3-D-6	M18E-265-Root	D6	Exp3	28/09/2022	18	OSPW	Typha	E	Washed Roots	NS.LH00487_0019.005.NEBNext_i714---NEBNext_i510.M18E-265-Root-Exp3-D6	1.55	1.55	0.39	species	Root	Bacteria	Pseudomonadota	Gammaproteobacteria	Burkholderiales	Burkholderiaceae	Mitsuaria	Mitsuaria noduli
	M18E-265-Root-Exp3-D-6	M18E-265-Root	D6	Exp3	28/09/2022	18	OSPW	Typha	E	Washed Roots	NS.LH00487_0019.005.NEBNext_i714---NEBNext_i510.M18E-265-Root-Exp3-D6	1.8	1.8	0.45	species	Root	Bacteria	Pseudomonadota	Gammaproteobacteria	Burkholderiales	Burkholderiaceae	LMDS01	LMDS01 sp001425865
	M18E-265-Root-Exp3-D-6	M18E-265-Root	D6	Exp3	28/09/2022	18	OSPW	Typha	E	Washed Roots	NS.LH00487_0019.005.NEBNext_i714---NEBNext_i510.M18E-265-Root-Exp3-D6	9.51	9.51	2.38	species	Root	Bacteria	Pseudomonadota	Gammaproteobacteria	Burkholderiales	Burkholderiaceae	Rhodoferax_B	Rhodoferax_B sp026400275
	M18E-265-Root-Exp3-D-6	M18E-265-Root	D6	Exp3	28/09/2022	18	OSPW	Typha	E	Washed Roots	NS.LH00487_0019.005.NEBNext_i714---NEBNext_i510.M18E-265-Root-Exp3-D6	1.6	1.6	0.4	species	Root	Bacteria	Pseudomonadota	Gammaproteobacteria	Burkholderiales	Burkholderiaceae	Xenophilus	Xenophilus sp017991995
	M18E-265-Root-Exp3-D-6	M18E-265-Root	D6	Exp3	28/09/2022	18	OSPW	Typha	E	Washed Roots	NS.LH00487_0019.005.NEBNext_i714---NEBNext_i510.M18E-265-Root-Exp3-D6	1.39	1.39	0.35	species	Root	Bacteria	Pseudomonadota	Gammaproteobacteria	Burkholderiales	Burkholderiaceae	Curvibacter	Curvibacter gracilis
	M18E-265-Root-Exp3-D-6	M18E-265-Root	D6	Exp3	28/09/2022	18	OSPW	Typha	E	Washed Roots	NS.LH00487_0019.005.NEBNext_i714---NEBNext_i510.M18E-265-Root-Exp3-D6	0.84	0.84	0.21	species	Root	Bacteria	Pseudomonadota	Gammaproteobacteria	Burkholderiales	Burkholderiaceae	Curvibacter	Curvibacter lanceolatus
	M18E-265-Root-Exp3-D-6	M18E-265-Root	D6	Exp3	28/09/2022	18	OSPW	Typha	E	Washed Roots	NS.LH00487_0019.005.NEBNext_i714---NEBNext_i510.M18E-265-Root-Exp3-D6	1.01	1.01	0.25	species	Root	Bacteria	Pseudomonadota	Gammaproteobacteria	Burkholderiales	Burkholderiaceae	Kinneretia	Kinneretia sp015624425
	M18E-265-Root-Exp3-D-6	M18E-265-Root	D6	Exp3	28/09/2022	18	OSPW	Typha	E	Washed Roots	NS.LH00487_0019.005.NEBNext_i714---NEBNext_i510.M18E-265-Root-Exp3-D6	0.53	0.53	0.13	species	Root	Bacteria	Pseudomonadota	Gammaproteobacteria	Burkholderiales	Burkholderiaceae	Undibacterium	Undibacterium pigrum
	M18E-265-Root-Exp3-D-6	M18E-265-Root	D6	Exp3	28/09/2022	18	OSPW	Typha	E	Washed Roots	NS.LH00487_0019.005.NEBNext_i714---NEBNext_i510.M18E-265-Root-Exp3-D6	1.39	1.39	0.35	species	Root	Bacteria	Pseudomonadota	Gammaproteobacteria	Burkholderiales	Rhodocyclaceae	66-26	66-26 sp001897745
	M18E-265-Root-Exp3-D-6	M18E-265-Root	D6	Exp3	28/09/2022	18	OSPW	Typha	E	Washed Roots	NS.LH00487_0019.005.NEBNext_i714---NEBNext_i510.M18E-265-Root-Exp3-D6	2.04	2.04	0.51	species	Root	Bacteria	Pseudomonadota	Gammaproteobacteria	Enterobacterales	Enterobacteriaceae	Rahnella	Rahnella aceris
	M18E-265-Root-Exp3-D-6	M18E-265-Root	D6	Exp3	28/09/2022	18	OSPW	Typha	E	Washed Roots	NS.LH00487_0019.005.NEBNext_i714---NEBNext_i510.M18E-265-Root-Exp3-D6	0.68	0.68	0.17	species	Root	Bacteria	Pseudomonadota	Gammaproteobacteria	Enterobacterales	Enterobacteriaceae	Rouxiella	Rouxiella aceris
	M18E-265-Root-Exp3-D-6	M18E-265-Root	D6	Exp3	28/09/2022	18	OSPW	Typha	E	Washed Roots	NS.LH00487_0019.005.NEBNext_i714---NEBNext_i510.M18E-265-Root-Exp3-D6	1.8	1.8	0.45	species	Root	Bacteria	Pseudomonadota	Gammaproteobacteria	Enterobacterales	Enterobacteriaceae	Enterobacter	Enterobacter sp013927005
	M18E-265-Root-Exp3-D-6	M18E-265-Root	D6	Exp3	28/09/2022	18	OSPW	Typha	E	Washed Roots	NS.LH00487_0019.005.NEBNext_i714---NEBNext_i510.M18E-265-Root-Exp3-D6	0.55	0.55	0.14	species	Root	Bacteria	Pseudomonadota	Gammaproteobacteria	Pseudomonadales	Pseudomonadaceae	Pseudomonas_E	Pseudomonas_E monsensis
	M18E-265-Root-Exp3-D-6	M18E-265-Root	D6	Exp3	28/09/2022	18	OSPW	Typha	E	Washed Roots	NS.LH00487_0019.005.NEBNext_i714---NEBNext_i510.M18E-265-Root-Exp3-D6	2.3	2.3	0.57	species	Root	Bacteria	Bacteroidota	Bacteroidia	Flavobacteriales	Flavobacteriaceae	Flavobacterium	Flavobacterium sp029959285
	M18E-265-Root-Exp3-D-6	M18E-265-Root	D6	Exp3	28/09/2022	18	OSPW	Typha	E	Washed Roots	NS.LH00487_0019.005.NEBNext_i714---NEBNext_i510.M18E-265-Root-Exp3-D6	0.6	0.6	0.15	species	Root	Bacteria	Bacteroidota	Bacteroidia	Flavobacteriales	Flavobacteriaceae	Flavobacterium	Flavobacterium branchiicola
	M18E-265-Root-Exp3-D-6	M18E-265-Root	D6	Exp3	28/09/2022	18	OSPW	Typha	E	Washed Roots	NS.LH00487_0019.005.NEBNext_i714---NEBNext_i510.M18E-265-Root-Exp3-D6	3.61	3.61	0.9	species	Root	Bacteria	Bacteroidota	Bacteroidia	Chitinophagales	Chitinophagaceae	Puia	Puia sp001898505
	M22E-268-Root-Exp3-D-6	M22E-268-Root	D6	Exp3	28/09/2022	22	ROW	Typha	E	Washed Roots	NS.LH00487_0019.005.NEBNext_i704---NEBNext_i502.M22E-268-Root-Exp3-D6	0	63.69	100	root	Root	NA	NA	NA	NA	NA	NA	NA
	M22E-268-Root-Exp3-D-6	M22E-268-Root	D6	Exp3	28/09/2022	22	ROW	Typha	E	Washed Roots	NS.LH00487_0019.005.NEBNext_i704---NEBNext_i502.M22E-268-Root-Exp3-D6	9.31	63.69	100	domain	Root	Bacteria	NA	NA	NA	NA	NA	NA
	M22E-268-Root-Exp3-D-6	M22E-268-Root	D6	Exp3	28/09/2022	22	ROW	Typha	E	Washed Roots	NS.LH00487_0019.005.NEBNext_i704---NEBNext_i502.M22E-268-Root-Exp3-D6	3.48	47.83	75.1	phylum	Root	Bacteria	Pseudomonadota	NA	NA	NA	NA	NA
	M22E-268-Root-Exp3-D-6	M22E-268-Root	D6	Exp3	28/09/2022	22	ROW	Typha	E	Washed Roots	NS.LH00487_0019.005.NEBNext_i704---NEBNext_i502.M22E-268-Root-Exp3-D6	0.25	0.66	1.04	phylum	Root	Bacteria	Acidobacteriota	NA	NA	NA	NA	NA
	M22E-268-Root-Exp3-D-6	M22E-268-Root	D6	Exp3	28/09/2022	22	ROW	Typha	E	Washed Roots	NS.LH00487_0019.005.NEBNext_i704---NEBNext_i502.M22E-268-Root-Exp3-D6	0.33	0.74	1.16	phylum	Root	Bacteria	Planctomycetota	NA	NA	NA	NA	NA
	M22E-268-Root-Exp3-D-6	M22E-268-Root	D6	Exp3	28/09/2022	22	ROW	Typha	E	Washed Roots	NS.LH00487_0019.005.NEBNext_i704---NEBNext_i502.M22E-268-Root-Exp3-D6	0	4.74	7.44	phylum	Root	Bacteria	Bacteroidota	NA	NA	NA	NA	NA
	M22E-268-Root-Exp3-D-6	M22E-268-Root	D6	Exp3	28/09/2022	22	ROW	Typha	E	Washed Roots	NS.LH00487_0019.005.NEBNext_i704---NEBNext_i502.M22E-268-Root-Exp3-D6	0	0.41	0.64	phylum	Root	Bacteria	Verrucomicrobiota	NA	NA	NA	NA	NA
	M22E-268-Root-Exp3-D-6	M22E-268-Root	D6	Exp3	28/09/2022	22	ROW	Typha	E	Washed Roots	NS.LH00487_0019.005.NEBNext_i704---NEBNext_i502.M22E-268-Root-Exp3-D6	1.08	30.91	48.53	class	Root	Bacteria	Pseudomonadota	Gammaproteobacteria	NA	NA	NA	NA
	M22E-268-Root-Exp3-D-6	M22E-268-Root	D6	Exp3	28/09/2022	22	ROW	Typha	E	Washed Roots	NS.LH00487_0019.005.NEBNext_i704---NEBNext_i502.M22E-268-Root-Exp3-D6	2.74	13.44	21.1	class	Root	Bacteria	Pseudomonadota	Alphaproteobacteria	NA	NA	NA	NA
	M22E-268-Root-Exp3-D-6	M22E-268-Root	D6	Exp3	28/09/2022	22	ROW	Typha	E	Washed Roots	NS.LH00487_0019.005.NEBNext_i704---NEBNext_i502.M22E-268-Root-Exp3-D6	0.41	0.41	0.64	class	Root	Bacteria	Acidobacteriota	Terriglobia	NA	NA	NA	NA
	M22E-268-Root-Exp3-D-6	M22E-268-Root	D6	Exp3	28/09/2022	22	ROW	Typha	E	Washed Roots	NS.LH00487_0019.005.NEBNext_i704---NEBNext_i502.M22E-268-Root-Exp3-D6	0.41	0.41	0.64	class	Root	Bacteria	Planctomycetota	Planctomycetia	NA	NA	NA	NA
	M22E-268-Root-Exp3-D-6	M22E-268-Root	D6	Exp3	28/09/2022	22	ROW	Typha	E	Washed Roots	NS.LH00487_0019.005.NEBNext_i704---NEBNext_i502.M22E-268-Root-Exp3-D6	1	4.74	7.44	class	Root	Bacteria	Bacteroidota	Bacteroidia	NA	NA	NA	NA
	M22E-268-Root-Exp3-D-6	M22E-268-Root	D6	Exp3	28/09/2022	22	ROW	Typha	E	Washed Roots	NS.LH00487_0019.005.NEBNext_i704---NEBNext_i502.M22E-268-Root-Exp3-D6	0.41	0.41	0.64	class	Root	Bacteria	Verrucomicrobiota	Verrucomicrobiae	NA	NA	NA	NA
	M22E-268-Root-Exp3-D-6	M22E-268-Root	D6	Exp3	28/09/2022	22	ROW	Typha	E	Washed Roots	NS.LH00487_0019.005.NEBNext_i704---NEBNext_i502.M22E-268-Root-Exp3-D6	1.43	29.83	46.84	order	Root	Bacteria	Pseudomonadota	Gammaproteobacteria	Burkholderiales	NA	NA	NA
	M22E-268-Root-Exp3-D-6	M22E-268-Root	D6	Exp3	28/09/2022	22	ROW	Typha	E	Washed Roots	NS.LH00487_0019.005.NEBNext_i704---NEBNext_i502.M22E-268-Root-Exp3-D6	1.41	3.73	5.86	order	Root	Bacteria	Pseudomonadota	Alphaproteobacteria	Rhizobiales	NA	NA	NA
	M22E-268-Root-Exp3-D-6	M22E-268-Root	D6	Exp3	28/09/2022	22	ROW	Typha	E	Washed Roots	NS.LH00487_0019.005.NEBNext_i704---NEBNext_i502.M22E-268-Root-Exp3-D6	0	5.56	8.73	order	Root	Bacteria	Pseudomonadota	Alphaproteobacteria	Sphingomonadales	NA	NA	NA
	M22E-268-Root-Exp3-D-6	M22E-268-Root	D6	Exp3	28/09/2022	22	ROW	Typha	E	Washed Roots	NS.LH00487_0019.005.NEBNext_i704---NEBNext_i502.M22E-268-Root-Exp3-D6	0	1.41	2.21	order	Root	Bacteria	Pseudomonadota	Alphaproteobacteria	Caulobacterales	NA	NA	NA
	M22E-268-Root-Exp3-D-6	M22E-268-Root	D6	Exp3	28/09/2022	22	ROW	Typha	E	Washed Roots	NS.LH00487_0019.005.NEBNext_i704---NEBNext_i502.M22E-268-Root-Exp3-D6	0.17	2.83	4.44	order	Root	Bacteria	Bacteroidota	Bacteroidia	Chitinophagales	NA	NA	NA
	M22E-268-Root-Exp3-D-6	M22E-268-Root	D6	Exp3	28/09/2022	22	ROW	Typha	E	Washed Roots	NS.LH00487_0019.005.NEBNext_i704---NEBNext_i502.M22E-268-Root-Exp3-D6	0	0.91	1.43	order	Root	Bacteria	Bacteroidota	Bacteroidia	Sphingobacteriales	NA	NA	NA
	M22E-268-Root-Exp3-D-6	M22E-268-Root	D6	Exp3	28/09/2022	22	ROW	Typha	E	Washed Roots	NS.LH00487_0019.005.NEBNext_i704---NEBNext_i502.M22E-268-Root-Exp3-D6	18.08	28.4	44.59	family	Root	Bacteria	Pseudomonadota	Gammaproteobacteria	Burkholderiales	Burkholderiaceae	NA	NA
	M22E-268-Root-Exp3-D-6	M22E-268-Root	D6	Exp3	28/09/2022	22	ROW	Typha	E	Washed Roots	NS.LH00487_0019.005.NEBNext_i704---NEBNext_i502.M22E-268-Root-Exp3-D6	0.28	1.51	2.37	family	Root	Bacteria	Pseudomonadota	Alphaproteobacteria	Rhizobiales	Xanthobacteraceae	NA	NA
	M22E-268-Root-Exp3-D-6	M22E-268-Root	D6	Exp3	28/09/2022	22	ROW	Typha	E	Washed Roots	NS.LH00487_0019.005.NEBNext_i704---NEBNext_i502.M22E-268-Root-Exp3-D6	0.81	0.81	1.27	family	Root	Bacteria	Pseudomonadota	Alphaproteobacteria	Rhizobiales	Beijerinckiaceae	NA	NA
	M22E-268-Root-Exp3-D-6	M22E-268-Root	D6	Exp3	28/09/2022	22	ROW	Typha	E	Washed Roots	NS.LH00487_0019.005.NEBNext_i704---NEBNext_i502.M22E-268-Root-Exp3-D6	1.82	5.56	8.73	family	Root	Bacteria	Pseudomonadota	Alphaproteobacteria	Sphingomonadales	Sphingomonadaceae	NA	NA
	M22E-268-Root-Exp3-D-6	M22E-268-Root	D6	Exp3	28/09/2022	22	ROW	Typha	E	Washed Roots	NS.LH00487_0019.005.NEBNext_i704---NEBNext_i502.M22E-268-Root-Exp3-D6	1.41	1.41	2.21	family	Root	Bacteria	Pseudomonadota	Alphaproteobacteria	Caulobacterales	Caulobacteraceae	NA	NA
	M22E-268-Root-Exp3-D-6	M22E-268-Root	D6	Exp3	28/09/2022	22	ROW	Typha	E	Washed Roots	NS.LH00487_0019.005.NEBNext_i704---NEBNext_i502.M22E-268-Root-Exp3-D6	0.97	2.66	4.18	family	Root	Bacteria	Bacteroidota	Bacteroidia	Chitinophagales	Chitinophagaceae	NA	NA
	M22E-268-Root-Exp3-D-6	M22E-268-Root	D6	Exp3	28/09/2022	22	ROW	Typha	E	Washed Roots	NS.LH00487_0019.005.NEBNext_i704---NEBNext_i502.M22E-268-Root-Exp3-D6	0	0.91	1.43	family	Root	Bacteria	Bacteroidota	Bacteroidia	Sphingobacteriales	Sphingobacteriaceae	NA	NA
	M22E-268-Root-Exp3-D-6	M22E-268-Root	D6	Exp3	28/09/2022	22	ROW	Typha	E	Washed Roots	NS.LH00487_0019.005.NEBNext_i704---NEBNext_i502.M22E-268-Root-Exp3-D6	5.25	9.7	15.23	genus	Root	Bacteria	Pseudomonadota	Gammaproteobacteria	Burkholderiales	Burkholderiaceae	Scleromatobacter	NA
	M22E-268-Root-Exp3-D-6	M22E-268-Root	D6	Exp3	28/09/2022	22	ROW	Typha	E	Washed Roots	NS.LH00487_0019.005.NEBNext_i704---NEBNext_i502.M22E-268-Root-Exp3-D6	0.62	0.62	0.97	genus	Root	Bacteria	Pseudomonadota	Gammaproteobacteria	Burkholderiales	Burkholderiaceae	Paraburkholderia	NA
	M22E-268-Root-Exp3-D-6	M22E-268-Root	D6	Exp3	28/09/2022	22	ROW	Typha	E	Washed Roots	NS.LH00487_0019.005.NEBNext_i704---NEBNext_i502.M22E-268-Root-Exp3-D6	1.23	1.23	1.93	genus	Root	Bacteria	Pseudomonadota	Alphaproteobacteria	Rhizobiales	Xanthobacteraceae	Bradyrhizobium	NA
	M22E-268-Root-Exp3-D-6	M22E-268-Root	D6	Exp3	28/09/2022	22	ROW	Typha	E	Washed Roots	NS.LH00487_0019.005.NEBNext_i704---NEBNext_i502.M22E-268-Root-Exp3-D6	1	1	1.57	genus	Root	Bacteria	Pseudomonadota	Alphaproteobacteria	Sphingomonadales	Sphingomonadaceae	Sphingomonas	NA
	M22E-268-Root-Exp3-D-6	M22E-268-Root	D6	Exp3	28/09/2022	22	ROW	Typha	E	Washed Roots	NS.LH00487_0019.005.NEBNext_i704---NEBNext_i502.M22E-268-Root-Exp3-D6	1.14	2.74	4.3	genus	Root	Bacteria	Pseudomonadota	Alphaproteobacteria	Sphingomonadales	Sphingomonadaceae	Novosphingobium	NA
	M22E-268-Root-Exp3-D-6	M22E-268-Root	D6	Exp3	28/09/2022	22	ROW	Typha	E	Washed Roots	NS.LH00487_0019.005.NEBNext_i704---NEBNext_i502.M22E-268-Root-Exp3-D6	0.73	1.27	1.99	genus	Root	Bacteria	Bacteroidota	Bacteroidia	Chitinophagales	Chitinophagaceae	Puia	NA
	M22E-268-Root-Exp3-D-6	M22E-268-Root	D6	Exp3	28/09/2022	22	ROW	Typha	E	Washed Roots	NS.LH00487_0019.005.NEBNext_i704---NEBNext_i502.M22E-268-Root-Exp3-D6	0.42	0.42	0.66	genus	Root	Bacteria	Bacteroidota	Bacteroidia	Chitinophagales	Chitinophagaceae	JABDFW01	NA
	M22E-268-Root-Exp3-D-6	M22E-268-Root	D6	Exp3	28/09/2022	22	ROW	Typha	E	Washed Roots	NS.LH00487_0019.005.NEBNext_i704---NEBNext_i502.M22E-268-Root-Exp3-D6	0.91	0.91	1.43	genus	Root	Bacteria	Bacteroidota	Bacteroidia	Sphingobacteriales	Sphingobacteriaceae	Mucilaginibacter	NA
	M22E-268-Root-Exp3-D-6	M22E-268-Root	D6	Exp3	28/09/2022	22	ROW	Typha	E	Washed Roots	NS.LH00487_0019.005.NEBNext_i704---NEBNext_i502.M22E-268-Root-Exp3-D6	3.43	3.43	5.39	species	Root	Bacteria	Pseudomonadota	Gammaproteobacteria	Burkholderiales	Burkholderiaceae	Scleromatobacter	Scleromatobacter humisilvae
	M22E-268-Root-Exp3-D-6	M22E-268-Root	D6	Exp3	28/09/2022	22	ROW	Typha	E	Washed Roots	NS.LH00487_0019.005.NEBNext_i704---NEBNext_i502.M22E-268-Root-Exp3-D6	1.02	1.02	1.6	species	Root	Bacteria	Pseudomonadota	Gammaproteobacteria	Burkholderiales	Burkholderiaceae	Scleromatobacter	Scleromatobacter sp019510465
	M22E-268-Root-Exp3-D-6	M22E-268-Root	D6	Exp3	28/09/2022	22	ROW	Typha	E	Washed Roots	NS.LH00487_0019.005.NEBNext_i704---NEBNext_i502.M22E-268-Root-Exp3-D6	1.6	1.6	2.51	species	Root	Bacteria	Pseudomonadota	Alphaproteobacteria	Sphingomonadales	Sphingomonadaceae	Novosphingobium	Novosphingobium sp001519065
	M22E-268-Root-Exp3-D-6	M22E-268-Root	D6	Exp3	28/09/2022	22	ROW	Typha	E	Washed Roots	NS.LH00487_0019.005.NEBNext_i704---NEBNext_i502.M22E-268-Root-Exp3-D6	0.54	0.54	0.85	species	Root	Bacteria	Bacteroidota	Bacteroidia	Chitinophagales	Chitinophagaceae	Puia	Puia sp001898505
	M1G-374-Root-Exp3-D-19	M1G-374-Root	D19	Exp3	11/10/2022	1	OSPW	Typha	G	Washed Roots	NS.LH00487_0019.005.NEBNext_i701---NEBNext_i504.M1G-374-Root-Exp3-D19	0	109.67	100	root	Root	NA	NA	NA	NA	NA	NA	NA
	M1G-374-Root-Exp3-D-19	M1G-374-Root	D19	Exp3	11/10/2022	1	OSPW	Typha	G	Washed Roots	NS.LH00487_0019.005.NEBNext_i701---NEBNext_i504.M1G-374-Root-Exp3-D19	10.51	109.67	100	domain	Root	Bacteria	NA	NA	NA	NA	NA	NA
	M1G-374-Root-Exp3-D-19	M1G-374-Root	D19	Exp3	11/10/2022	1	OSPW	Typha	G	Washed Roots	NS.LH00487_0019.005.NEBNext_i701---NEBNext_i504.M1G-374-Root-Exp3-D19	0.75	77.77	70.91	phylum	Root	Bacteria	Pseudomonadota	NA	NA	NA	NA	NA
	M1G-374-Root-Exp3-D-19	M1G-374-Root	D19	Exp3	11/10/2022	1	OSPW	Typha	G	Washed Roots	NS.LH00487_0019.005.NEBNext_i701---NEBNext_i504.M1G-374-Root-Exp3-D19	0.08	0.58	0.53	phylum	Root	Bacteria	Myxococcota	NA	NA	NA	NA	NA
	M1G-374-Root-Exp3-D-19	M1G-374-Root	D19	Exp3	11/10/2022	1	OSPW	Typha	G	Washed Roots	NS.LH00487_0019.005.NEBNext_i701---NEBNext_i504.M1G-374-Root-Exp3-D19	0.58	2.66	2.43	phylum	Root	Bacteria	Acidobacteriota	NA	NA	NA	NA	NA
	M1G-374-Root-Exp3-D-19	M1G-374-Root	D19	Exp3	11/10/2022	1	OSPW	Typha	G	Washed Roots	NS.LH00487_0019.005.NEBNext_i701---NEBNext_i504.M1G-374-Root-Exp3-D19	0.25	0.5	0.46	phylum	Root	Bacteria	Planctomycetota	NA	NA	NA	NA	NA
	M1G-374-Root-Exp3-D-19	M1G-374-Root	D19	Exp3	11/10/2022	1	OSPW	Typha	G	Washed Roots	NS.LH00487_0019.005.NEBNext_i701---NEBNext_i504.M1G-374-Root-Exp3-D19	0.17	1.33	1.21	phylum	Root	Bacteria	Actinomycetota	NA	NA	NA	NA	NA
	M1G-374-Root-Exp3-D-19	M1G-374-Root	D19	Exp3	11/10/2022	1	OSPW	Typha	G	Washed Roots	NS.LH00487_0019.005.NEBNext_i701---NEBNext_i504.M1G-374-Root-Exp3-D19	0	13.1	11.94	phylum	Root	Bacteria	Bacteroidota	NA	NA	NA	NA	NA
	M1G-374-Root-Exp3-D-19	M1G-374-Root	D19	Exp3	11/10/2022	1	OSPW	Typha	G	Washed Roots	NS.LH00487_0019.005.NEBNext_i701---NEBNext_i504.M1G-374-Root-Exp3-D19	0	0.57	0.52	phylum	Root	Bacteria	Gemmatimonadota	NA	NA	NA	NA	NA
	M1G-374-Root-Exp3-D-19	M1G-374-Root	D19	Exp3	11/10/2022	1	OSPW	Typha	G	Washed Roots	NS.LH00487_0019.005.NEBNext_i701---NEBNext_i504.M1G-374-Root-Exp3-D19	0	1.24	1.13	phylum	Root	Bacteria	Cyanobacteriota	NA	NA	NA	NA	NA
	M1G-374-Root-Exp3-D-19	M1G-374-Root	D19	Exp3	11/10/2022	1	OSPW	Typha	G	Washed Roots	NS.LH00487_0019.005.NEBNext_i701---NEBNext_i504.M1G-374-Root-Exp3-D19	0	1.41	1.29	phylum	Root	Bacteria	Verrucomicrobiota	NA	NA	NA	NA	NA
	M1G-374-Root-Exp3-D-19	M1G-374-Root	D19	Exp3	11/10/2022	1	OSPW	Typha	G	Washed Roots	NS.LH00487_0019.005.NEBNext_i701---NEBNext_i504.M1G-374-Root-Exp3-D19	3.48	61.47	56.05	class	Root	Bacteria	Pseudomonadota	Gammaproteobacteria	NA	NA	NA	NA
	M1G-374-Root-Exp3-D-19	M1G-374-Root	D19	Exp3	11/10/2022	1	OSPW	Typha	G	Washed Roots	NS.LH00487_0019.005.NEBNext_i701---NEBNext_i504.M1G-374-Root-Exp3-D19	3.48	15.55	14.18	class	Root	Bacteria	Pseudomonadota	Alphaproteobacteria	NA	NA	NA	NA
	M1G-374-Root-Exp3-D-19	M1G-374-Root	D19	Exp3	11/10/2022	1	OSPW	Typha	G	Washed Roots	NS.LH00487_0019.005.NEBNext_i701---NEBNext_i504.M1G-374-Root-Exp3-D19	0	0.5	0.46	class	Root	Bacteria	Myxococcota	Polyangia	NA	NA	NA	NA
	M1G-374-Root-Exp3-D-19	M1G-374-Root	D19	Exp3	11/10/2022	1	OSPW	Typha	G	Washed Roots	NS.LH00487_0019.005.NEBNext_i701---NEBNext_i504.M1G-374-Root-Exp3-D19	0	1.08	0.98	class	Root	Bacteria	Acidobacteriota	Terriglobia	NA	NA	NA	NA
	M1G-374-Root-Exp3-D-19	M1G-374-Root	D19	Exp3	11/10/2022	1	OSPW	Typha	G	Washed Roots	NS.LH00487_0019.005.NEBNext_i701---NEBNext_i504.M1G-374-Root-Exp3-D19	0	1	0.91	class	Root	Bacteria	Acidobacteriota	Holophagae	NA	NA	NA	NA
	M1G-374-Root-Exp3-D-19	M1G-374-Root	D19	Exp3	11/10/2022	1	OSPW	Typha	G	Washed Roots	NS.LH00487_0019.005.NEBNext_i701---NEBNext_i504.M1G-374-Root-Exp3-D19	0.25	0.25	0.23	class	Root	Bacteria	Planctomycetota	Planctomycetia	NA	NA	NA	NA
	M1G-374-Root-Exp3-D-19	M1G-374-Root	D19	Exp3	11/10/2022	1	OSPW	Typha	G	Washed Roots	NS.LH00487_0019.005.NEBNext_i701---NEBNext_i504.M1G-374-Root-Exp3-D19	0.58	1.16	1.06	class	Root	Bacteria	Actinomycetota	Actinomycetes	NA	NA	NA	NA
	M1G-374-Root-Exp3-D-19	M1G-374-Root	D19	Exp3	11/10/2022	1	OSPW	Typha	G	Washed Roots	NS.LH00487_0019.005.NEBNext_i701---NEBNext_i504.M1G-374-Root-Exp3-D19	2.4	13.1	11.94	class	Root	Bacteria	Bacteroidota	Bacteroidia	NA	NA	NA	NA
	M1G-374-Root-Exp3-D-19	M1G-374-Root	D19	Exp3	11/10/2022	1	OSPW	Typha	G	Washed Roots	NS.LH00487_0019.005.NEBNext_i701---NEBNext_i504.M1G-374-Root-Exp3-D19	0.08	0.57	0.52	class	Root	Bacteria	Gemmatimonadota	Gemmatimonadetes	NA	NA	NA	NA
	M1G-374-Root-Exp3-D-19	M1G-374-Root	D19	Exp3	11/10/2022	1	OSPW	Typha	G	Washed Roots	NS.LH00487_0019.005.NEBNext_i701---NEBNext_i504.M1G-374-Root-Exp3-D19	0.83	1.24	1.13	class	Root	Bacteria	Cyanobacteriota	Cyanobacteriia	NA	NA	NA	NA
	M1G-374-Root-Exp3-D-19	M1G-374-Root	D19	Exp3	11/10/2022	1	OSPW	Typha	G	Washed Roots	NS.LH00487_0019.005.NEBNext_i701---NEBNext_i504.M1G-374-Root-Exp3-D19	0.66	1.41	1.29	class	Root	Bacteria	Verrucomicrobiota	Verrucomicrobiae	NA	NA	NA	NA
	M1G-374-Root-Exp3-D-19	M1G-374-Root	D19	Exp3	11/10/2022	1	OSPW	Typha	G	Washed Roots	NS.LH00487_0019.005.NEBNext_i701---NEBNext_i504.M1G-374-Root-Exp3-D19	3.06	50.46	46.01	order	Root	Bacteria	Pseudomonadota	Gammaproteobacteria	Burkholderiales	NA	NA	NA
	M1G-374-Root-Exp3-D-19	M1G-374-Root	D19	Exp3	11/10/2022	1	OSPW	Typha	G	Washed Roots	NS.LH00487_0019.005.NEBNext_i701---NEBNext_i504.M1G-374-Root-Exp3-D19	0.41	4.22	3.85	order	Root	Bacteria	Pseudomonadota	Gammaproteobacteria	Pseudomonadales	NA	NA	NA
	M1G-374-Root-Exp3-D-19	M1G-374-Root	D19	Exp3	11/10/2022	1	OSPW	Typha	G	Washed Roots	NS.LH00487_0019.005.NEBNext_i701---NEBNext_i504.M1G-374-Root-Exp3-D19	0.58	3.31	3.02	order	Root	Bacteria	Pseudomonadota	Gammaproteobacteria	Enterobacterales	NA	NA	NA
	M1G-374-Root-Exp3-D-19	M1G-374-Root	D19	Exp3	11/10/2022	1	OSPW	Typha	G	Washed Roots	NS.LH00487_0019.005.NEBNext_i701---NEBNext_i504.M1G-374-Root-Exp3-D19	3.13	7.63	6.96	order	Root	Bacteria	Pseudomonadota	Alphaproteobacteria	Rhizobiales	NA	NA	NA
	M1G-374-Root-Exp3-D-19	M1G-374-Root	D19	Exp3	11/10/2022	1	OSPW	Typha	G	Washed Roots	NS.LH00487_0019.005.NEBNext_i701---NEBNext_i504.M1G-374-Root-Exp3-D19	0.42	1.06	0.97	order	Root	Bacteria	Pseudomonadota	Alphaproteobacteria	Caulobacterales	NA	NA	NA
	M1G-374-Root-Exp3-D-19	M1G-374-Root	D19	Exp3	11/10/2022	1	OSPW	Typha	G	Washed Roots	NS.LH00487_0019.005.NEBNext_i701---NEBNext_i504.M1G-374-Root-Exp3-D19	0	3.38	3.08	order	Root	Bacteria	Pseudomonadota	Alphaproteobacteria	Sphingomonadales	NA	NA	NA
	M1G-374-Root-Exp3-D-19	M1G-374-Root	D19	Exp3	11/10/2022	1	OSPW	Typha	G	Washed Roots	NS.LH00487_0019.005.NEBNext_i701---NEBNext_i504.M1G-374-Root-Exp3-D19	0	0.5	0.46	order	Root	Bacteria	Myxococcota	Polyangia	Polyangiales	NA	NA	NA
	M1G-374-Root-Exp3-D-19	M1G-374-Root	D19	Exp3	11/10/2022	1	OSPW	Typha	G	Washed Roots	NS.LH00487_0019.005.NEBNext_i701---NEBNext_i504.M1G-374-Root-Exp3-D19	0	1.08	0.98	order	Root	Bacteria	Acidobacteriota	Terriglobia	Bryobacterales	NA	NA	NA
	M1G-374-Root-Exp3-D-19	M1G-374-Root	D19	Exp3	11/10/2022	1	OSPW	Typha	G	Washed Roots	NS.LH00487_0019.005.NEBNext_i701---NEBNext_i504.M1G-374-Root-Exp3-D19	0	1	0.91	order	Root	Bacteria	Acidobacteriota	Holophagae	Holophagales	NA	NA	NA
	M1G-374-Root-Exp3-D-19	M1G-374-Root	D19	Exp3	11/10/2022	1	OSPW	Typha	G	Washed Roots	NS.LH00487_0019.005.NEBNext_i701---NEBNext_i504.M1G-374-Root-Exp3-D19	0.17	0.58	0.53	order	Root	Bacteria	Actinomycetota	Actinomycetes	Propionibacteriales	NA	NA	NA
	M1G-374-Root-Exp3-D-19	M1G-374-Root	D19	Exp3	11/10/2022	1	OSPW	Typha	G	Washed Roots	NS.LH00487_0019.005.NEBNext_i701---NEBNext_i504.M1G-374-Root-Exp3-D19	0.17	6.22	5.67	order	Root	Bacteria	Bacteroidota	Bacteroidia	Flavobacteriales	NA	NA	NA
	M1G-374-Root-Exp3-D-19	M1G-374-Root	D19	Exp3	11/10/2022	1	OSPW	Typha	G	Washed Roots	NS.LH00487_0019.005.NEBNext_i701---NEBNext_i504.M1G-374-Root-Exp3-D19	0.08	3.48	3.17	order	Root	Bacteria	Bacteroidota	Bacteroidia	Cytophagales	NA	NA	NA
	M1G-374-Root-Exp3-D-19	M1G-374-Root	D19	Exp3	11/10/2022	1	OSPW	Typha	G	Washed Roots	NS.LH00487_0019.005.NEBNext_i701---NEBNext_i504.M1G-374-Root-Exp3-D19	0.17	1	0.91	order	Root	Bacteria	Bacteroidota	Bacteroidia	Chitinophagales	NA	NA	NA
	M1G-374-Root-Exp3-D-19	M1G-374-Root	D19	Exp3	11/10/2022	1	OSPW	Typha	G	Washed Roots	NS.LH00487_0019.005.NEBNext_i701---NEBNext_i504.M1G-374-Root-Exp3-D19	0.08	0.49	0.45	order	Root	Bacteria	Gemmatimonadota	Gemmatimonadetes	Gemmatimonadales	NA	NA	NA
	M1G-374-Root-Exp3-D-19	M1G-374-Root	D19	Exp3	11/10/2022	1	OSPW	Typha	G	Washed Roots	NS.LH00487_0019.005.NEBNext_i701---NEBNext_i504.M1G-374-Root-Exp3-D19	0	0.41	0.37	order	Root	Bacteria	Cyanobacteriota	Cyanobacteriia	Cyanobacteriales	NA	NA	NA
	M1G-374-Root-Exp3-D-19	M1G-374-Root	D19	Exp3	11/10/2022	1	OSPW	Typha	G	Washed Roots	NS.LH00487_0019.005.NEBNext_i701---NEBNext_i504.M1G-374-Root-Exp3-D19	0.75	0.75	0.68	order	Root	Bacteria	Verrucomicrobiota	Verrucomicrobiae	Limisphaerales	NA	NA	NA
	M1G-374-Root-Exp3-D-19	M1G-374-Root	D19	Exp3	11/10/2022	1	OSPW	Typha	G	Washed Roots	NS.LH00487_0019.005.NEBNext_i701---NEBNext_i504.M1G-374-Root-Exp3-D19	15.02	40.1	36.56	family	Root	Bacteria	Pseudomonadota	Gammaproteobacteria	Burkholderiales	Burkholderiaceae	NA	NA
	M1G-374-Root-Exp3-D-19	M1G-374-Root	D19	Exp3	11/10/2022	1	OSPW	Typha	G	Washed Roots	NS.LH00487_0019.005.NEBNext_i701---NEBNext_i504.M1G-374-Root-Exp3-D19	1.72	6.2	5.65	family	Root	Bacteria	Pseudomonadota	Gammaproteobacteria	Burkholderiales	Methylophilaceae	NA	NA
	M1G-374-Root-Exp3-D-19	M1G-374-Root	D19	Exp3	11/10/2022	1	OSPW	Typha	G	Washed Roots	NS.LH00487_0019.005.NEBNext_i701---NEBNext_i504.M1G-374-Root-Exp3-D19	0.59	1.1	1	family	Root	Bacteria	Pseudomonadota	Gammaproteobacteria	Burkholderiales	Rhodocyclaceae	NA	NA
	M1G-374-Root-Exp3-D-19	M1G-374-Root	D19	Exp3	11/10/2022	1	OSPW	Typha	G	Washed Roots	NS.LH00487_0019.005.NEBNext_i701---NEBNext_i504.M1G-374-Root-Exp3-D19	0	3.81	3.47	family	Root	Bacteria	Pseudomonadota	Gammaproteobacteria	Pseudomonadales	Cellvibrionaceae	NA	NA
	M1G-374-Root-Exp3-D-19	M1G-374-Root	D19	Exp3	11/10/2022	1	OSPW	Typha	G	Washed Roots	NS.LH00487_0019.005.NEBNext_i701---NEBNext_i504.M1G-374-Root-Exp3-D19	0.08	2.73	2.49	family	Root	Bacteria	Pseudomonadota	Gammaproteobacteria	Enterobacterales	Alteromonadaceae	NA	NA
	M1G-374-Root-Exp3-D-19	M1G-374-Root	D19	Exp3	11/10/2022	1	OSPW	Typha	G	Washed Roots	NS.LH00487_0019.005.NEBNext_i701---NEBNext_i504.M1G-374-Root-Exp3-D19	0.19	0.9	0.82	family	Root	Bacteria	Pseudomonadota	Alphaproteobacteria	Rhizobiales	Devosiaceae	NA	NA
	M1G-374-Root-Exp3-D-19	M1G-374-Root	D19	Exp3	11/10/2022	1	OSPW	Typha	G	Washed Roots	NS.LH00487_0019.005.NEBNext_i701---NEBNext_i504.M1G-374-Root-Exp3-D19	1.58	1.58	1.44	family	Root	Bacteria	Pseudomonadota	Alphaproteobacteria	Rhizobiales	Rhizobiaceae	NA	NA
	M1G-374-Root-Exp3-D-19	M1G-374-Root	D19	Exp3	11/10/2022	1	OSPW	Typha	G	Washed Roots	NS.LH00487_0019.005.NEBNext_i701---NEBNext_i504.M1G-374-Root-Exp3-D19	0.62	1.62	1.48	family	Root	Bacteria	Pseudomonadota	Alphaproteobacteria	Rhizobiales	Xanthobacteraceae	NA	NA
	M1G-374-Root-Exp3-D-19	M1G-374-Root	D19	Exp3	11/10/2022	1	OSPW	Typha	G	Washed Roots	NS.LH00487_0019.005.NEBNext_i701---NEBNext_i504.M1G-374-Root-Exp3-D19	0.4	0.4	0.36	family	Root	Bacteria	Pseudomonadota	Alphaproteobacteria	Rhizobiales	Beijerinckiaceae	NA	NA
	M1G-374-Root-Exp3-D-19	M1G-374-Root	D19	Exp3	11/10/2022	1	OSPW	Typha	G	Washed Roots	NS.LH00487_0019.005.NEBNext_i701---NEBNext_i504.M1G-374-Root-Exp3-D19	0.64	0.64	0.58	family	Root	Bacteria	Pseudomonadota	Alphaproteobacteria	Caulobacterales	Caulobacteraceae	NA	NA
	M1G-374-Root-Exp3-D-19	M1G-374-Root	D19	Exp3	11/10/2022	1	OSPW	Typha	G	Washed Roots	NS.LH00487_0019.005.NEBNext_i701---NEBNext_i504.M1G-374-Root-Exp3-D19	1.56	3.38	3.08	family	Root	Bacteria	Pseudomonadota	Alphaproteobacteria	Sphingomonadales	Sphingomonadaceae	NA	NA
	M1G-374-Root-Exp3-D-19	M1G-374-Root	D19	Exp3	11/10/2022	1	OSPW	Typha	G	Washed Roots	NS.LH00487_0019.005.NEBNext_i701---NEBNext_i504.M1G-374-Root-Exp3-D19	0.5	0.5	0.46	family	Root	Bacteria	Myxococcota	Polyangia	Polyangiales	Polyangiaceae	NA	NA
	M1G-374-Root-Exp3-D-19	M1G-374-Root	D19	Exp3	11/10/2022	1	OSPW	Typha	G	Washed Roots	NS.LH00487_0019.005.NEBNext_i701---NEBNext_i504.M1G-374-Root-Exp3-D19	1.08	1.08	0.98	family	Root	Bacteria	Acidobacteriota	Terriglobia	Bryobacterales	Bryobacteraceae	NA	NA
	M1G-374-Root-Exp3-D-19	M1G-374-Root	D19	Exp3	11/10/2022	1	OSPW	Typha	G	Washed Roots	NS.LH00487_0019.005.NEBNext_i701---NEBNext_i504.M1G-374-Root-Exp3-D19	0	1	0.91	family	Root	Bacteria	Acidobacteriota	Holophagae	Holophagales	Holophagaceae	NA	NA
	M1G-374-Root-Exp3-D-19	M1G-374-Root	D19	Exp3	11/10/2022	1	OSPW	Typha	G	Washed Roots	NS.LH00487_0019.005.NEBNext_i701---NEBNext_i504.M1G-374-Root-Exp3-D19	0.41	0.41	0.37	family	Root	Bacteria	Actinomycetota	Actinomycetes	Propionibacteriales	Propionibacteriaceae	NA	NA
	M1G-374-Root-Exp3-D-19	M1G-374-Root	D19	Exp3	11/10/2022	1	OSPW	Typha	G	Washed Roots	NS.LH00487_0019.005.NEBNext_i701---NEBNext_i504.M1G-374-Root-Exp3-D19	0.08	6.05	5.52	family	Root	Bacteria	Bacteroidota	Bacteroidia	Flavobacteriales	Flavobacteriaceae	NA	NA
	M1G-374-Root-Exp3-D-19	M1G-374-Root	D19	Exp3	11/10/2022	1	OSPW	Typha	G	Washed Roots	NS.LH00487_0019.005.NEBNext_i701---NEBNext_i504.M1G-374-Root-Exp3-D19	0.27	3.4	3.1	family	Root	Bacteria	Bacteroidota	Bacteroidia	Cytophagales	Spirosomataceae	NA	NA
	M1G-374-Root-Exp3-D-19	M1G-374-Root	D19	Exp3	11/10/2022	1	OSPW	Typha	G	Washed Roots	NS.LH00487_0019.005.NEBNext_i701---NEBNext_i504.M1G-374-Root-Exp3-D19	0.83	0.83	0.76	family	Root	Bacteria	Bacteroidota	Bacteroidia	Chitinophagales	Chitinophagaceae	NA	NA
	M1G-374-Root-Exp3-D-19	M1G-374-Root	D19	Exp3	11/10/2022	1	OSPW	Typha	G	Washed Roots	NS.LH00487_0019.005.NEBNext_i701---NEBNext_i504.M1G-374-Root-Exp3-D19	0.01	0.41	0.37	family	Root	Bacteria	Gemmatimonadota	Gemmatimonadetes	Gemmatimonadales	Gemmatimonadaceae	NA	NA
	M1G-374-Root-Exp3-D-19	M1G-374-Root	D19	Exp3	11/10/2022	1	OSPW	Typha	G	Washed Roots	NS.LH00487_0019.005.NEBNext_i701---NEBNext_i504.M1G-374-Root-Exp3-D19	0.41	0.41	0.37	family	Root	Bacteria	Cyanobacteriota	Cyanobacteriia	Cyanobacteriales	Nostocaceae	NA	NA
	M1G-374-Root-Exp3-D-19	M1G-374-Root	D19	Exp3	11/10/2022	1	OSPW	Typha	G	Washed Roots	NS.LH00487_0019.005.NEBNext_i701---NEBNext_i504.M1G-374-Root-Exp3-D19	2.43	5.34	4.87	genus	Root	Bacteria	Pseudomonadota	Gammaproteobacteria	Burkholderiales	Burkholderiaceae	Pelomonas	NA
	M1G-374-Root-Exp3-D-19	M1G-374-Root	D19	Exp3	11/10/2022	1	OSPW	Typha	G	Washed Roots	NS.LH00487_0019.005.NEBNext_i701---NEBNext_i504.M1G-374-Root-Exp3-D19	0.73	1.34	1.22	genus	Root	Bacteria	Pseudomonadota	Gammaproteobacteria	Burkholderiales	Burkholderiaceae	Curvibacter	NA
	M1G-374-Root-Exp3-D-19	M1G-374-Root	D19	Exp3	11/10/2022	1	OSPW	Typha	G	Washed Roots	NS.LH00487_0019.005.NEBNext_i701---NEBNext_i504.M1G-374-Root-Exp3-D19	1.11	1.11	1.01	genus	Root	Bacteria	Pseudomonadota	Gammaproteobacteria	Burkholderiales	Burkholderiaceae	LMDS01	NA
	M1G-374-Root-Exp3-D-19	M1G-374-Root	D19	Exp3	11/10/2022	1	OSPW	Typha	G	Washed Roots	NS.LH00487_0019.005.NEBNext_i701---NEBNext_i504.M1G-374-Root-Exp3-D19	2.27	4.53	4.13	genus	Root	Bacteria	Pseudomonadota	Gammaproteobacteria	Burkholderiales	Burkholderiaceae	Rhodoferax_B	NA
	M1G-374-Root-Exp3-D-19	M1G-374-Root	D19	Exp3	11/10/2022	1	OSPW	Typha	G	Washed Roots	NS.LH00487_0019.005.NEBNext_i701---NEBNext_i504.M1G-374-Root-Exp3-D19	0.36	1.33	1.21	genus	Root	Bacteria	Pseudomonadota	Gammaproteobacteria	Burkholderiales	Burkholderiaceae	Scleromatobacter	NA
	M1G-374-Root-Exp3-D-19	M1G-374-Root	D19	Exp3	11/10/2022	1	OSPW	Typha	G	Washed Roots	NS.LH00487_0019.005.NEBNext_i701---NEBNext_i504.M1G-374-Root-Exp3-D19	0.98	5.82	5.31	genus	Root	Bacteria	Pseudomonadota	Gammaproteobacteria	Burkholderiales	Burkholderiaceae	Mitsuaria	NA
	M1G-374-Root-Exp3-D-19	M1G-374-Root	D19	Exp3	11/10/2022	1	OSPW	Typha	G	Washed Roots	NS.LH00487_0019.005.NEBNext_i701---NEBNext_i504.M1G-374-Root-Exp3-D19	1.18	1.74	1.59	genus	Root	Bacteria	Pseudomonadota	Gammaproteobacteria	Burkholderiales	Burkholderiaceae	Duganella	NA
	M1G-374-Root-Exp3-D-19	M1G-374-Root	D19	Exp3	11/10/2022	1	OSPW	Typha	G	Washed Roots	NS.LH00487_0019.005.NEBNext_i701---NEBNext_i504.M1G-374-Root-Exp3-D19	0.67	2	1.82	genus	Root	Bacteria	Pseudomonadota	Gammaproteobacteria	Burkholderiales	Burkholderiaceae	Acidovorax	NA
	M1G-374-Root-Exp3-D-19	M1G-374-Root	D19	Exp3	11/10/2022	1	OSPW	Typha	G	Washed Roots	NS.LH00487_0019.005.NEBNext_i701---NEBNext_i504.M1G-374-Root-Exp3-D19	0.33	1.02	0.93	genus	Root	Bacteria	Pseudomonadota	Gammaproteobacteria	Burkholderiales	Burkholderiaceae	Undibacterium	NA
	M1G-374-Root-Exp3-D-19	M1G-374-Root	D19	Exp3	11/10/2022	1	OSPW	Typha	G	Washed Roots	NS.LH00487_0019.005.NEBNext_i701---NEBNext_i504.M1G-374-Root-Exp3-D19	0.85	0.85	0.78	genus	Root	Bacteria	Pseudomonadota	Gammaproteobacteria	Burkholderiales	Burkholderiaceae	Ideonella	NA
	M1G-374-Root-Exp3-D-19	M1G-374-Root	D19	Exp3	11/10/2022	1	OSPW	Typha	G	Washed Roots	NS.LH00487_0019.005.NEBNext_i701---NEBNext_i504.M1G-374-Root-Exp3-D19	3.64	3.64	3.32	genus	Root	Bacteria	Pseudomonadota	Gammaproteobacteria	Burkholderiales	Methylophilaceae	Methylophilus	NA
	M1G-374-Root-Exp3-D-19	M1G-374-Root	D19	Exp3	11/10/2022	1	OSPW	Typha	G	Washed Roots	NS.LH00487_0019.005.NEBNext_i701---NEBNext_i504.M1G-374-Root-Exp3-D19	0.18	0.84	0.77	genus	Root	Bacteria	Pseudomonadota	Gammaproteobacteria	Burkholderiales	Methylophilaceae	Methylovorus	NA
	M1G-374-Root-Exp3-D-19	M1G-374-Root	D19	Exp3	11/10/2022	1	OSPW	Typha	G	Washed Roots	NS.LH00487_0019.005.NEBNext_i701---NEBNext_i504.M1G-374-Root-Exp3-D19	0	0.51	0.47	genus	Root	Bacteria	Pseudomonadota	Gammaproteobacteria	Burkholderiales	Rhodocyclaceae	66-26	NA
	M1G-374-Root-Exp3-D-19	M1G-374-Root	D19	Exp3	11/10/2022	1	OSPW	Typha	G	Washed Roots	NS.LH00487_0019.005.NEBNext_i701---NEBNext_i504.M1G-374-Root-Exp3-D19	3.81	3.81	3.47	genus	Root	Bacteria	Pseudomonadota	Gammaproteobacteria	Pseudomonadales	Cellvibrionaceae	Cellvibrio	NA
	M1G-374-Root-Exp3-D-19	M1G-374-Root	D19	Exp3	11/10/2022	1	OSPW	Typha	G	Washed Roots	NS.LH00487_0019.005.NEBNext_i701---NEBNext_i504.M1G-374-Root-Exp3-D19	0.7	2.65	2.42	genus	Root	Bacteria	Pseudomonadota	Gammaproteobacteria	Enterobacterales	Alteromonadaceae	Pararheinheimera	NA
	M1G-374-Root-Exp3-D-19	M1G-374-Root	D19	Exp3	11/10/2022	1	OSPW	Typha	G	Washed Roots	NS.LH00487_0019.005.NEBNext_i701---NEBNext_i504.M1G-374-Root-Exp3-D19	0.71	0.71	0.65	genus	Root	Bacteria	Pseudomonadota	Alphaproteobacteria	Rhizobiales	Devosiaceae	Devosia_A	NA
	M1G-374-Root-Exp3-D-19	M1G-374-Root	D19	Exp3	11/10/2022	1	OSPW	Typha	G	Washed Roots	NS.LH00487_0019.005.NEBNext_i701---NEBNext_i504.M1G-374-Root-Exp3-D19	1	1	0.91	genus	Root	Bacteria	Pseudomonadota	Alphaproteobacteria	Rhizobiales	Xanthobacteraceae	Bradyrhizobium	NA
	M1G-374-Root-Exp3-D-19	M1G-374-Root	D19	Exp3	11/10/2022	1	OSPW	Typha	G	Washed Roots	NS.LH00487_0019.005.NEBNext_i701---NEBNext_i504.M1G-374-Root-Exp3-D19	0.45	1.32	1.2	genus	Root	Bacteria	Pseudomonadota	Alphaproteobacteria	Sphingomonadales	Sphingomonadaceae	Sphingomonas	NA
	M1G-374-Root-Exp3-D-19	M1G-374-Root	D19	Exp3	11/10/2022	1	OSPW	Typha	G	Washed Roots	NS.LH00487_0019.005.NEBNext_i701---NEBNext_i504.M1G-374-Root-Exp3-D19	0.5	0.5	0.46	genus	Root	Bacteria	Pseudomonadota	Alphaproteobacteria	Sphingomonadales	Sphingomonadaceae	Novosphingobium	NA
	M1G-374-Root-Exp3-D-19	M1G-374-Root	D19	Exp3	11/10/2022	1	OSPW	Typha	G	Washed Roots	NS.LH00487_0019.005.NEBNext_i701---NEBNext_i504.M1G-374-Root-Exp3-D19	1	1	0.91	genus	Root	Bacteria	Acidobacteriota	Holophagae	Holophagales	Holophagaceae	Geothrix	NA
	M1G-374-Root-Exp3-D-19	M1G-374-Root	D19	Exp3	11/10/2022	1	OSPW	Typha	G	Washed Roots	NS.LH00487_0019.005.NEBNext_i701---NEBNext_i504.M1G-374-Root-Exp3-D19	4.08	5.97	5.44	genus	Root	Bacteria	Bacteroidota	Bacteroidia	Flavobacteriales	Flavobacteriaceae	Flavobacterium	NA
	M1G-374-Root-Exp3-D-19	M1G-374-Root	D19	Exp3	11/10/2022	1	OSPW	Typha	G	Washed Roots	NS.LH00487_0019.005.NEBNext_i701---NEBNext_i504.M1G-374-Root-Exp3-D19	2.15	3.13	2.85	genus	Root	Bacteria	Bacteroidota	Bacteroidia	Cytophagales	Spirosomataceae	Arcicella	NA
	M1G-374-Root-Exp3-D-19	M1G-374-Root	D19	Exp3	11/10/2022	1	OSPW	Typha	G	Washed Roots	NS.LH00487_0019.005.NEBNext_i701---NEBNext_i504.M1G-374-Root-Exp3-D19	0.4	0.4	0.36	genus	Root	Bacteria	Gemmatimonadota	Gemmatimonadetes	Gemmatimonadales	Gemmatimonadaceae	Gemmatimonas	NA
	M1G-374-Root-Exp3-D-19	M1G-374-Root	D19	Exp3	11/10/2022	1	OSPW	Typha	G	Washed Roots	NS.LH00487_0019.005.NEBNext_i701---NEBNext_i504.M1G-374-Root-Exp3-D19	0.95	0.95	0.87	species	Root	Bacteria	Pseudomonadota	Gammaproteobacteria	Burkholderiales	Burkholderiaceae	Pelomonas	Pelomonas sp001425705
	M1G-374-Root-Exp3-D-19	M1G-374-Root	D19	Exp3	11/10/2022	1	OSPW	Typha	G	Washed Roots	NS.LH00487_0019.005.NEBNext_i701---NEBNext_i504.M1G-374-Root-Exp3-D19	0.9	0.9	0.82	species	Root	Bacteria	Pseudomonadota	Gammaproteobacteria	Burkholderiales	Burkholderiaceae	Pelomonas	Pelomonas sp016790285
	M1G-374-Root-Exp3-D-19	M1G-374-Root	D19	Exp3	11/10/2022	1	OSPW	Typha	G	Washed Roots	NS.LH00487_0019.005.NEBNext_i701---NEBNext_i504.M1G-374-Root-Exp3-D19	0.43	0.43	0.39	species	Root	Bacteria	Pseudomonadota	Gammaproteobacteria	Burkholderiales	Burkholderiaceae	Pelomonas	Pelomonas aquatica
	M1G-374-Root-Exp3-D-19	M1G-374-Root	D19	Exp3	11/10/2022	1	OSPW	Typha	G	Washed Roots	NS.LH00487_0019.005.NEBNext_i701---NEBNext_i504.M1G-374-Root-Exp3-D19	0.63	0.63	0.57	species	Root	Bacteria	Pseudomonadota	Gammaproteobacteria	Burkholderiales	Burkholderiaceae	Pelomonas	Pelomonas puraquae
	M1G-374-Root-Exp3-D-19	M1G-374-Root	D19	Exp3	11/10/2022	1	OSPW	Typha	G	Washed Roots	NS.LH00487_0019.005.NEBNext_i701---NEBNext_i504.M1G-374-Root-Exp3-D19	0.61	0.61	0.56	species	Root	Bacteria	Pseudomonadota	Gammaproteobacteria	Burkholderiales	Burkholderiaceae	Curvibacter	Curvibacter gracilis
	M1G-374-Root-Exp3-D-19	M1G-374-Root	D19	Exp3	11/10/2022	1	OSPW	Typha	G	Washed Roots	NS.LH00487_0019.005.NEBNext_i701---NEBNext_i504.M1G-374-Root-Exp3-D19	2.26	2.26	2.06	species	Root	Bacteria	Pseudomonadota	Gammaproteobacteria	Burkholderiales	Burkholderiaceae	Rhodoferax_B	Rhodoferax_B sp026400275
	M1G-374-Root-Exp3-D-19	M1G-374-Root	D19	Exp3	11/10/2022	1	OSPW	Typha	G	Washed Roots	NS.LH00487_0019.005.NEBNext_i701---NEBNext_i504.M1G-374-Root-Exp3-D19	0.97	0.97	0.88	species	Root	Bacteria	Pseudomonadota	Gammaproteobacteria	Burkholderiales	Burkholderiaceae	Scleromatobacter	Scleromatobacter humisilvae
	M1G-374-Root-Exp3-D-19	M1G-374-Root	D19	Exp3	11/10/2022	1	OSPW	Typha	G	Washed Roots	NS.LH00487_0019.005.NEBNext_i701---NEBNext_i504.M1G-374-Root-Exp3-D19	3.79	3.79	3.46	species	Root	Bacteria	Pseudomonadota	Gammaproteobacteria	Burkholderiales	Burkholderiaceae	Mitsuaria	Mitsuaria sp946886855
	M1G-374-Root-Exp3-D-19	M1G-374-Root	D19	Exp3	11/10/2022	1	OSPW	Typha	G	Washed Roots	NS.LH00487_0019.005.NEBNext_i701---NEBNext_i504.M1G-374-Root-Exp3-D19	1.05	1.05	0.96	species	Root	Bacteria	Pseudomonadota	Gammaproteobacteria	Burkholderiales	Burkholderiaceae	Mitsuaria	Mitsuaria noduli
	M1G-374-Root-Exp3-D-19	M1G-374-Root	D19	Exp3	11/10/2022	1	OSPW	Typha	G	Washed Roots	NS.LH00487_0019.005.NEBNext_i701---NEBNext_i504.M1G-374-Root-Exp3-D19	0.56	0.56	0.51	species	Root	Bacteria	Pseudomonadota	Gammaproteobacteria	Burkholderiales	Burkholderiaceae	Duganella	Duganella margarita
	M1G-374-Root-Exp3-D-19	M1G-374-Root	D19	Exp3	11/10/2022	1	OSPW	Typha	G	Washed Roots	NS.LH00487_0019.005.NEBNext_i701---NEBNext_i504.M1G-374-Root-Exp3-D19	1.33	1.33	1.21	species	Root	Bacteria	Pseudomonadota	Gammaproteobacteria	Burkholderiales	Burkholderiaceae	Acidovorax	Acidovorax sp002754495
	M1G-374-Root-Exp3-D-19	M1G-374-Root	D19	Exp3	11/10/2022	1	OSPW	Typha	G	Washed Roots	NS.LH00487_0019.005.NEBNext_i701---NEBNext_i504.M1G-374-Root-Exp3-D19	0.69	0.69	0.63	species	Root	Bacteria	Pseudomonadota	Gammaproteobacteria	Burkholderiales	Burkholderiaceae	Undibacterium	Undibacterium pigrum
	M1G-374-Root-Exp3-D-19	M1G-374-Root	D19	Exp3	11/10/2022	1	OSPW	Typha	G	Washed Roots	NS.LH00487_0019.005.NEBNext_i701---NEBNext_i504.M1G-374-Root-Exp3-D19	0.66	0.66	0.6	species	Root	Bacteria	Pseudomonadota	Gammaproteobacteria	Burkholderiales	Methylophilaceae	Methylovorus	Methylovorus glucosotrophus
	M1G-374-Root-Exp3-D-19	M1G-374-Root	D19	Exp3	11/10/2022	1	OSPW	Typha	G	Washed Roots	NS.LH00487_0019.005.NEBNext_i701---NEBNext_i504.M1G-374-Root-Exp3-D19	0.51	0.51	0.47	species	Root	Bacteria	Pseudomonadota	Gammaproteobacteria	Burkholderiales	Rhodocyclaceae	66-26	66-26 sp001897745
	M1G-374-Root-Exp3-D-19	M1G-374-Root	D19	Exp3	11/10/2022	1	OSPW	Typha	G	Washed Roots	NS.LH00487_0019.005.NEBNext_i701---NEBNext_i504.M1G-374-Root-Exp3-D19	1.95	1.95	1.78	species	Root	Bacteria	Pseudomonadota	Gammaproteobacteria	Enterobacterales	Alteromonadaceae	Pararheinheimera	Pararheinheimera sp027484495
	M1G-374-Root-Exp3-D-19	M1G-374-Root	D19	Exp3	11/10/2022	1	OSPW	Typha	G	Washed Roots	NS.LH00487_0019.005.NEBNext_i701---NEBNext_i504.M1G-374-Root-Exp3-D19	0.87	0.87	0.79	species	Root	Bacteria	Pseudomonadota	Alphaproteobacteria	Sphingomonadales	Sphingomonadaceae	Sphingomonas	Sphingomonas sp029911635
	M1G-374-Root-Exp3-D-19	M1G-374-Root	D19	Exp3	11/10/2022	1	OSPW	Typha	G	Washed Roots	NS.LH00487_0019.005.NEBNext_i701---NEBNext_i504.M1G-374-Root-Exp3-D19	1.89	1.89	1.72	species	Root	Bacteria	Bacteroidota	Bacteroidia	Flavobacteriales	Flavobacteriaceae	Flavobacterium	Flavobacterium sp029959285
	M1G-374-Root-Exp3-D-19	M1G-374-Root	D19	Exp3	11/10/2022	1	OSPW	Typha	G	Washed Roots	NS.LH00487_0019.005.NEBNext_i701---NEBNext_i504.M1G-374-Root-Exp3-D19	0.98	0.98	0.89	species	Root	Bacteria	Bacteroidota	Bacteroidia	Cytophagales	Spirosomataceae	Arcicella	Arcicella rosea
	M8G-379-Root-Exp3-D-19	M8G-379-Root	D19	Exp3	11/10/2022	8	ROW	Typha	G	Washed Roots	NS.LH00487_0019.005.NEBNext_i705---NEBNext_i501.M8G-379-Root-Exp3-D19	0	27.7	100	root	Root	NA	NA	NA	NA	NA	NA	NA
	M8G-379-Root-Exp3-D-19	M8G-379-Root	D19	Exp3	11/10/2022	8	ROW	Typha	G	Washed Roots	NS.LH00487_0019.005.NEBNext_i705---NEBNext_i501.M8G-379-Root-Exp3-D19	7.8	27.7	100	domain	Root	Bacteria	NA	NA	NA	NA	NA	NA
	M8G-379-Root-Exp3-D-19	M8G-379-Root	D19	Exp3	11/10/2022	8	ROW	Typha	G	Washed Roots	NS.LH00487_0019.005.NEBNext_i705---NEBNext_i501.M8G-379-Root-Exp3-D19	2.4	16.5	59.57	phylum	Root	Bacteria	Pseudomonadota	NA	NA	NA	NA	NA
	M8G-379-Root-Exp3-D-19	M8G-379-Root	D19	Exp3	11/10/2022	8	ROW	Typha	G	Washed Roots	NS.LH00487_0019.005.NEBNext_i705---NEBNext_i501.M8G-379-Root-Exp3-D19	0	3.4	12.27	phylum	Root	Bacteria	Bacteroidota	NA	NA	NA	NA	NA
	M8G-379-Root-Exp3-D-19	M8G-379-Root	D19	Exp3	11/10/2022	8	ROW	Typha	G	Washed Roots	NS.LH00487_0019.005.NEBNext_i705---NEBNext_i501.M8G-379-Root-Exp3-D19	1.66	4.15	14.98	class	Root	Bacteria	Pseudomonadota	Alphaproteobacteria	NA	NA	NA	NA
	M8G-379-Root-Exp3-D-19	M8G-379-Root	D19	Exp3	11/10/2022	8	ROW	Typha	G	Washed Roots	NS.LH00487_0019.005.NEBNext_i705---NEBNext_i501.M8G-379-Root-Exp3-D19	0.25	9.95	35.92	class	Root	Bacteria	Pseudomonadota	Gammaproteobacteria	NA	NA	NA	NA
	M8G-379-Root-Exp3-D-19	M8G-379-Root	D19	Exp3	11/10/2022	8	ROW	Typha	G	Washed Roots	NS.LH00487_0019.005.NEBNext_i705---NEBNext_i501.M8G-379-Root-Exp3-D19	0.76	3.4	12.27	class	Root	Bacteria	Bacteroidota	Bacteroidia	NA	NA	NA	NA
	M8G-379-Root-Exp3-D-19	M8G-379-Root	D19	Exp3	11/10/2022	8	ROW	Typha	G	Washed Roots	NS.LH00487_0019.005.NEBNext_i705---NEBNext_i501.M8G-379-Root-Exp3-D19	1.49	1.49	5.38	order	Root	Bacteria	Pseudomonadota	Alphaproteobacteria	Rhizobiales	NA	NA	NA
	M8G-379-Root-Exp3-D-19	M8G-379-Root	D19	Exp3	11/10/2022	8	ROW	Typha	G	Washed Roots	NS.LH00487_0019.005.NEBNext_i705---NEBNext_i501.M8G-379-Root-Exp3-D19	0	1	3.61	order	Root	Bacteria	Pseudomonadota	Alphaproteobacteria	Sphingomonadales	NA	NA	NA
	M8G-379-Root-Exp3-D-19	M8G-379-Root	D19	Exp3	11/10/2022	8	ROW	Typha	G	Washed Roots	NS.LH00487_0019.005.NEBNext_i705---NEBNext_i501.M8G-379-Root-Exp3-D19	0.25	9.7	35.02	order	Root	Bacteria	Pseudomonadota	Gammaproteobacteria	Burkholderiales	NA	NA	NA
	M8G-379-Root-Exp3-D-19	M8G-379-Root	D19	Exp3	11/10/2022	8	ROW	Typha	G	Washed Roots	NS.LH00487_0019.005.NEBNext_i705---NEBNext_i501.M8G-379-Root-Exp3-D19	0.42	2.64	9.53	order	Root	Bacteria	Bacteroidota	Bacteroidia	Flavobacteriales	NA	NA	NA
	M8G-379-Root-Exp3-D-19	M8G-379-Root	D19	Exp3	11/10/2022	8	ROW	Typha	G	Washed Roots	NS.LH00487_0019.005.NEBNext_i705---NEBNext_i501.M8G-379-Root-Exp3-D19	0.5	1	3.61	family	Root	Bacteria	Pseudomonadota	Alphaproteobacteria	Sphingomonadales	Sphingomonadaceae	NA	NA
	M8G-379-Root-Exp3-D-19	M8G-379-Root	D19	Exp3	11/10/2022	8	ROW	Typha	G	Washed Roots	NS.LH00487_0019.005.NEBNext_i705---NEBNext_i501.M8G-379-Root-Exp3-D19	7.28	9.45	34.12	family	Root	Bacteria	Pseudomonadota	Gammaproteobacteria	Burkholderiales	Burkholderiaceae	NA	NA
	M8G-379-Root-Exp3-D-19	M8G-379-Root	D19	Exp3	11/10/2022	8	ROW	Typha	G	Washed Roots	NS.LH00487_0019.005.NEBNext_i705---NEBNext_i501.M8G-379-Root-Exp3-D19	0	2.22	8.01	family	Root	Bacteria	Bacteroidota	Bacteroidia	Flavobacteriales	Flavobacteriaceae	NA	NA
	M8G-379-Root-Exp3-D-19	M8G-379-Root	D19	Exp3	11/10/2022	8	ROW	Typha	G	Washed Roots	NS.LH00487_0019.005.NEBNext_i705---NEBNext_i501.M8G-379-Root-Exp3-D19	0.5	0.5	1.81	genus	Root	Bacteria	Pseudomonadota	Alphaproteobacteria	Sphingomonadales	Sphingomonadaceae	Sphingomonas	NA
	M8G-379-Root-Exp3-D-19	M8G-379-Root	D19	Exp3	11/10/2022	8	ROW	Typha	G	Washed Roots	NS.LH00487_0019.005.NEBNext_i705---NEBNext_i501.M8G-379-Root-Exp3-D19	1.34	2.17	7.83	genus	Root	Bacteria	Pseudomonadota	Gammaproteobacteria	Burkholderiales	Burkholderiaceae	Pelomonas	NA
	M8G-379-Root-Exp3-D-19	M8G-379-Root	D19	Exp3	11/10/2022	8	ROW	Typha	G	Washed Roots	NS.LH00487_0019.005.NEBNext_i705---NEBNext_i501.M8G-379-Root-Exp3-D19	1.34	2.22	8.01	genus	Root	Bacteria	Bacteroidota	Bacteroidia	Flavobacteriales	Flavobacteriaceae	Flavobacterium	NA
	M8G-379-Root-Exp3-D-19	M8G-379-Root	D19	Exp3	11/10/2022	8	ROW	Typha	G	Washed Roots	NS.LH00487_0019.005.NEBNext_i705---NEBNext_i501.M8G-379-Root-Exp3-D19	0.83	0.83	3	species	Root	Bacteria	Pseudomonadota	Gammaproteobacteria	Burkholderiales	Burkholderiaceae	Pelomonas	Pelomonas puraquae
	M8G-379-Root-Exp3-D-19	M8G-379-Root	D19	Exp3	11/10/2022	8	ROW	Typha	G	Washed Roots	NS.LH00487_0019.005.NEBNext_i705---NEBNext_i501.M8G-379-Root-Exp3-D19	0.88	0.88	3.18	species	Root	Bacteria	Bacteroidota	Bacteroidia	Flavobacteriales	Flavobacteriaceae	Flavobacterium	Flavobacterium sp029959285
	M9G-380-Root-Exp3-D-19	M9G-380-Root	D19	Exp3	11/10/2022	9	ROW	Typha	G	Washed Roots	NS.LH00487_0019.005.NEBNext_i701---NEBNext_i505.M9G-380-Root-Exp3-D19	0	76.73	100	root	Root	NA	NA	NA	NA	NA	NA	NA
	M9G-380-Root-Exp3-D-19	M9G-380-Root	D19	Exp3	11/10/2022	9	ROW	Typha	G	Washed Roots	NS.LH00487_0019.005.NEBNext_i701---NEBNext_i505.M9G-380-Root-Exp3-D19	11.47	76.73	100	domain	Root	Bacteria	NA	NA	NA	NA	NA	NA
	M9G-380-Root-Exp3-D-19	M9G-380-Root	D19	Exp3	11/10/2022	9	ROW	Typha	G	Washed Roots	NS.LH00487_0019.005.NEBNext_i701---NEBNext_i505.M9G-380-Root-Exp3-D19	3.9	51.75	67.44	phylum	Root	Bacteria	Pseudomonadota	NA	NA	NA	NA	NA
	M9G-380-Root-Exp3-D-19	M9G-380-Root	D19	Exp3	11/10/2022	9	ROW	Typha	G	Washed Roots	NS.LH00487_0019.005.NEBNext_i701---NEBNext_i505.M9G-380-Root-Exp3-D19	0.58	0.58	0.76	phylum	Root	Bacteria	Acidobacteriota	NA	NA	NA	NA	NA
	M9G-380-Root-Exp3-D-19	M9G-380-Root	D19	Exp3	11/10/2022	9	ROW	Typha	G	Washed Roots	NS.LH00487_0019.005.NEBNext_i701---NEBNext_i505.M9G-380-Root-Exp3-D19	0.08	11.36	14.81	phylum	Root	Bacteria	Bacteroidota	NA	NA	NA	NA	NA
	M9G-380-Root-Exp3-D-19	M9G-380-Root	D19	Exp3	11/10/2022	9	ROW	Typha	G	Washed Roots	NS.LH00487_0019.005.NEBNext_i701---NEBNext_i505.M9G-380-Root-Exp3-D19	0.08	1.57	2.05	phylum	Root	Bacteria	Planctomycetota	NA	NA	NA	NA	NA
	M9G-380-Root-Exp3-D-19	M9G-380-Root	D19	Exp3	11/10/2022	9	ROW	Typha	G	Washed Roots	NS.LH00487_0019.005.NEBNext_i701---NEBNext_i505.M9G-380-Root-Exp3-D19	1.08	36.51	47.58	class	Root	Bacteria	Pseudomonadota	Gammaproteobacteria	NA	NA	NA	NA
	M9G-380-Root-Exp3-D-19	M9G-380-Root	D19	Exp3	11/10/2022	9	ROW	Typha	G	Washed Roots	NS.LH00487_0019.005.NEBNext_i701---NEBNext_i505.M9G-380-Root-Exp3-D19	4.92	11.34	14.78	class	Root	Bacteria	Pseudomonadota	Alphaproteobacteria	NA	NA	NA	NA
	M9G-380-Root-Exp3-D-19	M9G-380-Root	D19	Exp3	11/10/2022	9	ROW	Typha	G	Washed Roots	NS.LH00487_0019.005.NEBNext_i701---NEBNext_i505.M9G-380-Root-Exp3-D19	0.83	11.28	14.7	class	Root	Bacteria	Bacteroidota	Bacteroidia	NA	NA	NA	NA
	M9G-380-Root-Exp3-D-19	M9G-380-Root	D19	Exp3	11/10/2022	9	ROW	Typha	G	Washed Roots	NS.LH00487_0019.005.NEBNext_i701---NEBNext_i505.M9G-380-Root-Exp3-D19	0.83	1.49	1.94	class	Root	Bacteria	Planctomycetota	Planctomycetia	NA	NA	NA	NA
	M9G-380-Root-Exp3-D-19	M9G-380-Root	D19	Exp3	11/10/2022	9	ROW	Typha	G	Washed Roots	NS.LH00487_0019.005.NEBNext_i701---NEBNext_i505.M9G-380-Root-Exp3-D19	1.55	34.35	44.77	order	Root	Bacteria	Pseudomonadota	Gammaproteobacteria	Burkholderiales	NA	NA	NA
	M9G-380-Root-Exp3-D-19	M9G-380-Root	D19	Exp3	11/10/2022	9	ROW	Typha	G	Washed Roots	NS.LH00487_0019.005.NEBNext_i701---NEBNext_i505.M9G-380-Root-Exp3-D19	0	1.08	1.41	order	Root	Bacteria	Pseudomonadota	Gammaproteobacteria	Pseudomonadales	NA	NA	NA
	M9G-380-Root-Exp3-D-19	M9G-380-Root	D19	Exp3	11/10/2022	9	ROW	Typha	G	Washed Roots	NS.LH00487_0019.005.NEBNext_i701---NEBNext_i505.M9G-380-Root-Exp3-D19	2.02	4.6	6	order	Root	Bacteria	Pseudomonadota	Alphaproteobacteria	Rhizobiales	NA	NA	NA
	M9G-380-Root-Exp3-D-19	M9G-380-Root	D19	Exp3	11/10/2022	9	ROW	Typha	G	Washed Roots	NS.LH00487_0019.005.NEBNext_i701---NEBNext_i505.M9G-380-Root-Exp3-D19	0	0.5	0.65	order	Root	Bacteria	Pseudomonadota	Alphaproteobacteria	Caulobacterales	NA	NA	NA
	M9G-380-Root-Exp3-D-19	M9G-380-Root	D19	Exp3	11/10/2022	9	ROW	Typha	G	Washed Roots	NS.LH00487_0019.005.NEBNext_i701---NEBNext_i505.M9G-380-Root-Exp3-D19	0	1.32	1.72	order	Root	Bacteria	Pseudomonadota	Alphaproteobacteria	Sphingomonadales	NA	NA	NA
	M9G-380-Root-Exp3-D-19	M9G-380-Root	D19	Exp3	11/10/2022	9	ROW	Typha	G	Washed Roots	NS.LH00487_0019.005.NEBNext_i701---NEBNext_i505.M9G-380-Root-Exp3-D19	0.83	10.04	13.08	order	Root	Bacteria	Bacteroidota	Bacteroidia	Flavobacteriales	NA	NA	NA
	M9G-380-Root-Exp3-D-19	M9G-380-Root	D19	Exp3	11/10/2022	9	ROW	Typha	G	Washed Roots	NS.LH00487_0019.005.NEBNext_i701---NEBNext_i505.M9G-380-Root-Exp3-D19	0	0.41	0.53	order	Root	Bacteria	Bacteroidota	Bacteroidia	Chitinophagales	NA	NA	NA
	M9G-380-Root-Exp3-D-19	M9G-380-Root	D19	Exp3	11/10/2022	9	ROW	Typha	G	Washed Roots	NS.LH00487_0019.005.NEBNext_i701---NEBNext_i505.M9G-380-Root-Exp3-D19	0	0.66	0.86	order	Root	Bacteria	Planctomycetota	Planctomycetia	Planctomycetales	NA	NA	NA
	M9G-380-Root-Exp3-D-19	M9G-380-Root	D19	Exp3	11/10/2022	9	ROW	Typha	G	Washed Roots	NS.LH00487_0019.005.NEBNext_i701---NEBNext_i505.M9G-380-Root-Exp3-D19	12	31.97	41.67	family	Root	Bacteria	Pseudomonadota	Gammaproteobacteria	Burkholderiales	Burkholderiaceae	NA	NA
	M9G-380-Root-Exp3-D-19	M9G-380-Root	D19	Exp3	11/10/2022	9	ROW	Typha	G	Washed Roots	NS.LH00487_0019.005.NEBNext_i701---NEBNext_i505.M9G-380-Root-Exp3-D19	0	0.83	1.08	family	Root	Bacteria	Pseudomonadota	Gammaproteobacteria	Burkholderiales	Methylophilaceae	NA	NA
	M9G-380-Root-Exp3-D-19	M9G-380-Root	D19	Exp3	11/10/2022	9	ROW	Typha	G	Washed Roots	NS.LH00487_0019.005.NEBNext_i701---NEBNext_i505.M9G-380-Root-Exp3-D19	0	1.08	1.41	family	Root	Bacteria	Pseudomonadota	Gammaproteobacteria	Pseudomonadales	Pseudomonadaceae	NA	NA
	M9G-380-Root-Exp3-D-19	M9G-380-Root	D19	Exp3	11/10/2022	9	ROW	Typha	G	Washed Roots	NS.LH00487_0019.005.NEBNext_i701---NEBNext_i505.M9G-380-Root-Exp3-D19	1.24	1.24	1.62	family	Root	Bacteria	Pseudomonadota	Alphaproteobacteria	Rhizobiales	Rhizobiaceae	NA	NA
	M9G-380-Root-Exp3-D-19	M9G-380-Root	D19	Exp3	11/10/2022	9	ROW	Typha	G	Washed Roots	NS.LH00487_0019.005.NEBNext_i701---NEBNext_i505.M9G-380-Root-Exp3-D19	0.3	1.34	1.75	family	Root	Bacteria	Pseudomonadota	Alphaproteobacteria	Rhizobiales	Xanthobacteraceae	NA	NA
	M9G-380-Root-Exp3-D-19	M9G-380-Root	D19	Exp3	11/10/2022	9	ROW	Typha	G	Washed Roots	NS.LH00487_0019.005.NEBNext_i701---NEBNext_i505.M9G-380-Root-Exp3-D19	0.5	0.5	0.65	family	Root	Bacteria	Pseudomonadota	Alphaproteobacteria	Caulobacterales	Caulobacteraceae	NA	NA
	M9G-380-Root-Exp3-D-19	M9G-380-Root	D19	Exp3	11/10/2022	9	ROW	Typha	G	Washed Roots	NS.LH00487_0019.005.NEBNext_i701---NEBNext_i505.M9G-380-Root-Exp3-D19	0.66	1.32	1.72	family	Root	Bacteria	Pseudomonadota	Alphaproteobacteria	Sphingomonadales	Sphingomonadaceae	NA	NA
	M9G-380-Root-Exp3-D-19	M9G-380-Root	D19	Exp3	11/10/2022	9	ROW	Typha	G	Washed Roots	NS.LH00487_0019.005.NEBNext_i701---NEBNext_i505.M9G-380-Root-Exp3-D19	0.08	9.21	12	family	Root	Bacteria	Bacteroidota	Bacteroidia	Flavobacteriales	Flavobacteriaceae	NA	NA
	M9G-380-Root-Exp3-D-19	M9G-380-Root	D19	Exp3	11/10/2022	9	ROW	Typha	G	Washed Roots	NS.LH00487_0019.005.NEBNext_i701---NEBNext_i505.M9G-380-Root-Exp3-D19	0.41	0.41	0.53	family	Root	Bacteria	Bacteroidota	Bacteroidia	Chitinophagales	Chitinophagaceae	NA	NA
	M9G-380-Root-Exp3-D-19	M9G-380-Root	D19	Exp3	11/10/2022	9	ROW	Typha	G	Washed Roots	NS.LH00487_0019.005.NEBNext_i701---NEBNext_i505.M9G-380-Root-Exp3-D19	0.08	0.66	0.86	family	Root	Bacteria	Planctomycetota	Planctomycetia	Planctomycetales	Planctomycetaceae	NA	NA
	M9G-380-Root-Exp3-D-19	M9G-380-Root	D19	Exp3	11/10/2022	9	ROW	Typha	G	Washed Roots	NS.LH00487_0019.005.NEBNext_i701---NEBNext_i505.M9G-380-Root-Exp3-D19	0.7	9.14	11.91	genus	Root	Bacteria	Pseudomonadota	Gammaproteobacteria	Burkholderiales	Burkholderiaceae	Mitsuaria	NA
	M9G-380-Root-Exp3-D-19	M9G-380-Root	D19	Exp3	11/10/2022	9	ROW	Typha	G	Washed Roots	NS.LH00487_0019.005.NEBNext_i701---NEBNext_i505.M9G-380-Root-Exp3-D19	4.25	7.27	9.47	genus	Root	Bacteria	Pseudomonadota	Gammaproteobacteria	Burkholderiales	Burkholderiaceae	Pelomonas	NA
	M9G-380-Root-Exp3-D-19	M9G-380-Root	D19	Exp3	11/10/2022	9	ROW	Typha	G	Washed Roots	NS.LH00487_0019.005.NEBNext_i701---NEBNext_i505.M9G-380-Root-Exp3-D19	0.45	0.45	0.59	genus	Root	Bacteria	Pseudomonadota	Gammaproteobacteria	Burkholderiales	Burkholderiaceae	Herbaspirillum	NA
	M9G-380-Root-Exp3-D-19	M9G-380-Root	D19	Exp3	11/10/2022	9	ROW	Typha	G	Washed Roots	NS.LH00487_0019.005.NEBNext_i701---NEBNext_i505.M9G-380-Root-Exp3-D19	0.8	0.8	1.04	genus	Root	Bacteria	Pseudomonadota	Gammaproteobacteria	Burkholderiales	Burkholderiaceae	Duganella	NA
	M9G-380-Root-Exp3-D-19	M9G-380-Root	D19	Exp3	11/10/2022	9	ROW	Typha	G	Washed Roots	NS.LH00487_0019.005.NEBNext_i701---NEBNext_i505.M9G-380-Root-Exp3-D19	0.37	0.37	0.48	genus	Root	Bacteria	Pseudomonadota	Gammaproteobacteria	Burkholderiales	Burkholderiaceae	Variovorax	NA
	M9G-380-Root-Exp3-D-19	M9G-380-Root	D19	Exp3	11/10/2022	9	ROW	Typha	G	Washed Roots	NS.LH00487_0019.005.NEBNext_i701---NEBNext_i505.M9G-380-Root-Exp3-D19	0.89	0.89	1.16	genus	Root	Bacteria	Pseudomonadota	Gammaproteobacteria	Burkholderiales	Burkholderiaceae	Rhodoferax_B	NA
	M9G-380-Root-Exp3-D-19	M9G-380-Root	D19	Exp3	11/10/2022	9	ROW	Typha	G	Washed Roots	NS.LH00487_0019.005.NEBNext_i701---NEBNext_i505.M9G-380-Root-Exp3-D19	0.69	0.69	0.9	genus	Root	Bacteria	Pseudomonadota	Gammaproteobacteria	Burkholderiales	Burkholderiaceae	Curvibacter	NA
	M9G-380-Root-Exp3-D-19	M9G-380-Root	D19	Exp3	11/10/2022	9	ROW	Typha	G	Washed Roots	NS.LH00487_0019.005.NEBNext_i701---NEBNext_i505.M9G-380-Root-Exp3-D19	0.36	0.36	0.47	genus	Root	Bacteria	Pseudomonadota	Gammaproteobacteria	Burkholderiales	Burkholderiaceae	Scleromatobacter	NA
	M9G-380-Root-Exp3-D-19	M9G-380-Root	D19	Exp3	11/10/2022	9	ROW	Typha	G	Washed Roots	NS.LH00487_0019.005.NEBNext_i701---NEBNext_i505.M9G-380-Root-Exp3-D19	0.83	0.83	1.08	genus	Root	Bacteria	Pseudomonadota	Gammaproteobacteria	Burkholderiales	Methylophilaceae	Methylophilus	NA
	M9G-380-Root-Exp3-D-19	M9G-380-Root	D19	Exp3	11/10/2022	9	ROW	Typha	G	Washed Roots	NS.LH00487_0019.005.NEBNext_i701---NEBNext_i505.M9G-380-Root-Exp3-D19	1.08	1.08	1.41	genus	Root	Bacteria	Pseudomonadota	Gammaproteobacteria	Pseudomonadales	Pseudomonadaceae	Pseudomonas_E	NA
	M9G-380-Root-Exp3-D-19	M9G-380-Root	D19	Exp3	11/10/2022	9	ROW	Typha	G	Washed Roots	NS.LH00487_0019.005.NEBNext_i701---NEBNext_i505.M9G-380-Root-Exp3-D19	1.04	1.04	1.36	genus	Root	Bacteria	Pseudomonadota	Alphaproteobacteria	Rhizobiales	Xanthobacteraceae	Bradyrhizobium	NA
	M9G-380-Root-Exp3-D-19	M9G-380-Root	D19	Exp3	11/10/2022	9	ROW	Typha	G	Washed Roots	NS.LH00487_0019.005.NEBNext_i701---NEBNext_i505.M9G-380-Root-Exp3-D19	0.66	0.66	0.86	genus	Root	Bacteria	Pseudomonadota	Alphaproteobacteria	Sphingomonadales	Sphingomonadaceae	Sphingomonas	NA
	M9G-380-Root-Exp3-D-19	M9G-380-Root	D19	Exp3	11/10/2022	9	ROW	Typha	G	Washed Roots	NS.LH00487_0019.005.NEBNext_i701---NEBNext_i505.M9G-380-Root-Exp3-D19	2.49	9.13	11.9	genus	Root	Bacteria	Bacteroidota	Bacteroidia	Flavobacteriales	Flavobacteriaceae	Flavobacterium	NA
	M9G-380-Root-Exp3-D-19	M9G-380-Root	D19	Exp3	11/10/2022	9	ROW	Typha	G	Washed Roots	NS.LH00487_0019.005.NEBNext_i701---NEBNext_i505.M9G-380-Root-Exp3-D19	0.58	0.58	0.76	genus	Root	Bacteria	Planctomycetota	Planctomycetia	Planctomycetales	Planctomycetaceae	Schlesneria	NA
	M9G-380-Root-Exp3-D-19	M9G-380-Root	D19	Exp3	11/10/2022	9	ROW	Typha	G	Washed Roots	NS.LH00487_0019.005.NEBNext_i701---NEBNext_i505.M9G-380-Root-Exp3-D19	6.78	6.78	8.84	species	Root	Bacteria	Pseudomonadota	Gammaproteobacteria	Burkholderiales	Burkholderiaceae	Mitsuaria	Mitsuaria sp946886855
	M9G-380-Root-Exp3-D-19	M9G-380-Root	D19	Exp3	11/10/2022	9	ROW	Typha	G	Washed Roots	NS.LH00487_0019.005.NEBNext_i701---NEBNext_i505.M9G-380-Root-Exp3-D19	0.61	0.61	0.79	species	Root	Bacteria	Pseudomonadota	Gammaproteobacteria	Burkholderiales	Burkholderiaceae	Mitsuaria	Mitsuaria noduli
	M9G-380-Root-Exp3-D-19	M9G-380-Root	D19	Exp3	11/10/2022	9	ROW	Typha	G	Washed Roots	NS.LH00487_0019.005.NEBNext_i701---NEBNext_i505.M9G-380-Root-Exp3-D19	1.05	1.05	1.37	species	Root	Bacteria	Pseudomonadota	Gammaproteobacteria	Burkholderiales	Burkholderiaceae	Mitsuaria	Mitsuaria sp004210455
	M9G-380-Root-Exp3-D-19	M9G-380-Root	D19	Exp3	11/10/2022	9	ROW	Typha	G	Washed Roots	NS.LH00487_0019.005.NEBNext_i701---NEBNext_i505.M9G-380-Root-Exp3-D19	0.75	0.75	0.98	species	Root	Bacteria	Pseudomonadota	Gammaproteobacteria	Burkholderiales	Burkholderiaceae	Pelomonas	Pelomonas aquatica
	M9G-380-Root-Exp3-D-19	M9G-380-Root	D19	Exp3	11/10/2022	9	ROW	Typha	G	Washed Roots	NS.LH00487_0019.005.NEBNext_i701---NEBNext_i505.M9G-380-Root-Exp3-D19	2.27	2.27	2.96	species	Root	Bacteria	Pseudomonadota	Gammaproteobacteria	Burkholderiales	Burkholderiaceae	Pelomonas	Pelomonas puraquae
	M9G-380-Root-Exp3-D-19	M9G-380-Root	D19	Exp3	11/10/2022	9	ROW	Typha	G	Washed Roots	NS.LH00487_0019.005.NEBNext_i701---NEBNext_i505.M9G-380-Root-Exp3-D19	5.84	5.84	7.61	species	Root	Bacteria	Bacteroidota	Bacteroidia	Flavobacteriales	Flavobacteriaceae	Flavobacterium	Flavobacterium sp029959285
	M9G-380-Root-Exp3-D-19	M9G-380-Root	D19	Exp3	11/10/2022	9	ROW	Typha	G	Washed Roots	NS.LH00487_0019.005.NEBNext_i701---NEBNext_i505.M9G-380-Root-Exp3-D19	0.8	0.8	1.04	species	Root	Bacteria	Bacteroidota	Bacteroidia	Flavobacteriales	Flavobacteriaceae	Flavobacterium	Flavobacterium branchiicola
	M11G-381-Root-Exp3-D-19	M11G-381-Root	D19	Exp3	11/10/2022	11	OSPW	Typha	G	Washed Roots	NS.LH00487_0019.005.NEBNext_i701---NEBNext_i506.M11G-381-Root-Exp3-D19	0	36.03	100	root	Root	NA	NA	NA	NA	NA	NA	NA
	M11G-381-Root-Exp3-D-19	M11G-381-Root	D19	Exp3	11/10/2022	11	OSPW	Typha	G	Washed Roots	NS.LH00487_0019.005.NEBNext_i701---NEBNext_i506.M11G-381-Root-Exp3-D19	7.08	36.03	100	domain	Root	Bacteria	NA	NA	NA	NA	NA	NA
	M11G-381-Root-Exp3-D-19	M11G-381-Root	D19	Exp3	11/10/2022	11	OSPW	Typha	G	Washed Roots	NS.LH00487_0019.005.NEBNext_i701---NEBNext_i506.M11G-381-Root-Exp3-D19	0.08	6.76	18.76	phylum	Root	Bacteria	Bacteroidota	NA	NA	NA	NA	NA
	M11G-381-Root-Exp3-D-19	M11G-381-Root	D19	Exp3	11/10/2022	11	OSPW	Typha	G	Washed Roots	NS.LH00487_0019.005.NEBNext_i701---NEBNext_i506.M11G-381-Root-Exp3-D19	1.99	21.86	60.67	phylum	Root	Bacteria	Pseudomonadota	NA	NA	NA	NA	NA
	M11G-381-Root-Exp3-D-19	M11G-381-Root	D19	Exp3	11/10/2022	11	OSPW	Typha	G	Washed Roots	NS.LH00487_0019.005.NEBNext_i701---NEBNext_i506.M11G-381-Root-Exp3-D19	0	0.33	0.92	phylum	Root	Bacteria	Actinomycetota	NA	NA	NA	NA	NA
	M11G-381-Root-Exp3-D-19	M11G-381-Root	D19	Exp3	11/10/2022	11	OSPW	Typha	G	Washed Roots	NS.LH00487_0019.005.NEBNext_i701---NEBNext_i506.M11G-381-Root-Exp3-D19	1	6.68	18.54	class	Root	Bacteria	Bacteroidota	Bacteroidia	NA	NA	NA	NA
	M11G-381-Root-Exp3-D-19	M11G-381-Root	D19	Exp3	11/10/2022	11	OSPW	Typha	G	Washed Roots	NS.LH00487_0019.005.NEBNext_i701---NEBNext_i506.M11G-381-Root-Exp3-D19	4.83	6.57	18.23	class	Root	Bacteria	Pseudomonadota	Alphaproteobacteria	NA	NA	NA	NA
	M11G-381-Root-Exp3-D-19	M11G-381-Root	D19	Exp3	11/10/2022	11	OSPW	Typha	G	Washed Roots	NS.LH00487_0019.005.NEBNext_i701---NEBNext_i506.M11G-381-Root-Exp3-D19	1.49	13.3	36.91	class	Root	Bacteria	Pseudomonadota	Gammaproteobacteria	NA	NA	NA	NA
	M11G-381-Root-Exp3-D-19	M11G-381-Root	D19	Exp3	11/10/2022	11	OSPW	Typha	G	Washed Roots	NS.LH00487_0019.005.NEBNext_i701---NEBNext_i506.M11G-381-Root-Exp3-D19	0.33	0.33	0.92	class	Root	Bacteria	Actinomycetota	Actinomycetes	NA	NA	NA	NA
	M11G-381-Root-Exp3-D-19	M11G-381-Root	D19	Exp3	11/10/2022	11	OSPW	Typha	G	Washed Roots	NS.LH00487_0019.005.NEBNext_i701---NEBNext_i506.M11G-381-Root-Exp3-D19	0.3	5.68	15.76	order	Root	Bacteria	Bacteroidota	Bacteroidia	Flavobacteriales	NA	NA	NA
	M11G-381-Root-Exp3-D-19	M11G-381-Root	D19	Exp3	11/10/2022	11	OSPW	Typha	G	Washed Roots	NS.LH00487_0019.005.NEBNext_i701---NEBNext_i506.M11G-381-Root-Exp3-D19	0.98	0.98	2.72	order	Root	Bacteria	Pseudomonadota	Alphaproteobacteria	Rhizobiales	NA	NA	NA
	M11G-381-Root-Exp3-D-19	M11G-381-Root	D19	Exp3	11/10/2022	11	OSPW	Typha	G	Washed Roots	NS.LH00487_0019.005.NEBNext_i701---NEBNext_i506.M11G-381-Root-Exp3-D19	0	0.76	2.11	order	Root	Bacteria	Pseudomonadota	Alphaproteobacteria	Sphingomonadales	NA	NA	NA
	M11G-381-Root-Exp3-D-19	M11G-381-Root	D19	Exp3	11/10/2022	11	OSPW	Typha	G	Washed Roots	NS.LH00487_0019.005.NEBNext_i701---NEBNext_i506.M11G-381-Root-Exp3-D19	1	11.81	32.78	order	Root	Bacteria	Pseudomonadota	Gammaproteobacteria	Burkholderiales	NA	NA	NA
	M11G-381-Root-Exp3-D-19	M11G-381-Root	D19	Exp3	11/10/2022	11	OSPW	Typha	G	Washed Roots	NS.LH00487_0019.005.NEBNext_i701---NEBNext_i506.M11G-381-Root-Exp3-D19	0.08	5.38	14.93	family	Root	Bacteria	Bacteroidota	Bacteroidia	Flavobacteriales	Flavobacteriaceae	NA	NA
	M11G-381-Root-Exp3-D-19	M11G-381-Root	D19	Exp3	11/10/2022	11	OSPW	Typha	G	Washed Roots	NS.LH00487_0019.005.NEBNext_i701---NEBNext_i506.M11G-381-Root-Exp3-D19	0.76	0.76	2.11	family	Root	Bacteria	Pseudomonadota	Alphaproteobacteria	Sphingomonadales	Sphingomonadaceae	NA	NA
	M11G-381-Root-Exp3-D-19	M11G-381-Root	D19	Exp3	11/10/2022	11	OSPW	Typha	G	Washed Roots	NS.LH00487_0019.005.NEBNext_i701---NEBNext_i506.M11G-381-Root-Exp3-D19	7.61	10.4	28.86	family	Root	Bacteria	Pseudomonadota	Gammaproteobacteria	Burkholderiales	Burkholderiaceae	NA	NA
	M11G-381-Root-Exp3-D-19	M11G-381-Root	D19	Exp3	11/10/2022	11	OSPW	Typha	G	Washed Roots	NS.LH00487_0019.005.NEBNext_i701---NEBNext_i506.M11G-381-Root-Exp3-D19	0.41	0.41	1.14	family	Root	Bacteria	Pseudomonadota	Gammaproteobacteria	Burkholderiales	Methylophilaceae	NA	NA
	M11G-381-Root-Exp3-D-19	M11G-381-Root	D19	Exp3	11/10/2022	11	OSPW	Typha	G	Washed Roots	NS.LH00487_0019.005.NEBNext_i701---NEBNext_i506.M11G-381-Root-Exp3-D19	1.82	5.3	14.71	genus	Root	Bacteria	Bacteroidota	Bacteroidia	Flavobacteriales	Flavobacteriaceae	Flavobacterium	NA
	M11G-381-Root-Exp3-D-19	M11G-381-Root	D19	Exp3	11/10/2022	11	OSPW	Typha	G	Washed Roots	NS.LH00487_0019.005.NEBNext_i701---NEBNext_i506.M11G-381-Root-Exp3-D19	0.29	1.02	2.83	genus	Root	Bacteria	Pseudomonadota	Gammaproteobacteria	Burkholderiales	Burkholderiaceae	Mitsuaria	NA
	M11G-381-Root-Exp3-D-19	M11G-381-Root	D19	Exp3	11/10/2022	11	OSPW	Typha	G	Washed Roots	NS.LH00487_0019.005.NEBNext_i701---NEBNext_i506.M11G-381-Root-Exp3-D19	1.41	1.41	3.91	genus	Root	Bacteria	Pseudomonadota	Gammaproteobacteria	Burkholderiales	Burkholderiaceae	Rhodoferax_B	NA
	M11G-381-Root-Exp3-D-19	M11G-381-Root	D19	Exp3	11/10/2022	11	OSPW	Typha	G	Washed Roots	NS.LH00487_0019.005.NEBNext_i701---NEBNext_i506.M11G-381-Root-Exp3-D19	0.36	0.36	1	genus	Root	Bacteria	Pseudomonadota	Gammaproteobacteria	Burkholderiales	Burkholderiaceae	Duganella	NA
	M11G-381-Root-Exp3-D-19	M11G-381-Root	D19	Exp3	11/10/2022	11	OSPW	Typha	G	Washed Roots	NS.LH00487_0019.005.NEBNext_i701---NEBNext_i506.M11G-381-Root-Exp3-D19	3.48	3.48	9.66	species	Root	Bacteria	Bacteroidota	Bacteroidia	Flavobacteriales	Flavobacteriaceae	Flavobacterium	Flavobacterium sp029959285
	M11G-381-Root-Exp3-D-19	M11G-381-Root	D19	Exp3	11/10/2022	11	OSPW	Typha	G	Washed Roots	NS.LH00487_0019.005.NEBNext_i701---NEBNext_i506.M11G-381-Root-Exp3-D19	0.73	0.73	2.03	species	Root	Bacteria	Pseudomonadota	Gammaproteobacteria	Burkholderiales	Burkholderiaceae	Mitsuaria	Mitsuaria sp946886855
	M15E-383-Root-Exp3-D-19	M15E-383-Root	D19	Exp3	11/10/2022	15	ROW	Typha	E	Washed Roots	NS.LH00487_0019.005.NEBNext_i703---NEBNext_i506.M15E-383-Root-Exp3-D19	0	63.57	100	root	Root	NA	NA	NA	NA	NA	NA	NA
	M15E-383-Root-Exp3-D-19	M15E-383-Root	D19	Exp3	11/10/2022	15	ROW	Typha	E	Washed Roots	NS.LH00487_0019.005.NEBNext_i703---NEBNext_i506.M15E-383-Root-Exp3-D19	8.12	63.57	100	domain	Root	Bacteria	NA	NA	NA	NA	NA	NA
	M15E-383-Root-Exp3-D-19	M15E-383-Root	D19	Exp3	11/10/2022	15	ROW	Typha	E	Washed Roots	NS.LH00487_0019.005.NEBNext_i703---NEBNext_i506.M15E-383-Root-Exp3-D19	0.75	41.98	66.04	phylum	Root	Bacteria	Pseudomonadota	NA	NA	NA	NA	NA
	M15E-383-Root-Exp3-D-19	M15E-383-Root	D19	Exp3	11/10/2022	15	ROW	Typha	E	Washed Roots	NS.LH00487_0019.005.NEBNext_i703---NEBNext_i506.M15E-383-Root-Exp3-D19	0.17	0.17	0.27	phylum	Root	Bacteria	Chloroflexota	NA	NA	NA	NA	NA
	M15E-383-Root-Exp3-D-19	M15E-383-Root	D19	Exp3	11/10/2022	15	ROW	Typha	E	Washed Roots	NS.LH00487_0019.005.NEBNext_i703---NEBNext_i506.M15E-383-Root-Exp3-D19	0.33	0.33	0.52	phylum	Root	Bacteria	Armatimonadota	NA	NA	NA	NA	NA
	M15E-383-Root-Exp3-D-19	M15E-383-Root	D19	Exp3	11/10/2022	15	ROW	Typha	E	Washed Roots	NS.LH00487_0019.005.NEBNext_i703---NEBNext_i506.M15E-383-Root-Exp3-D19	1.27	1.27	2	phylum	Root	Bacteria	Acidobacteriota	NA	NA	NA	NA	NA
	M15E-383-Root-Exp3-D-19	M15E-383-Root	D19	Exp3	11/10/2022	15	ROW	Typha	E	Washed Roots	NS.LH00487_0019.005.NEBNext_i703---NEBNext_i506.M15E-383-Root-Exp3-D19	0	9.62	15.13	phylum	Root	Bacteria	Bacteroidota	NA	NA	NA	NA	NA
	M15E-383-Root-Exp3-D-19	M15E-383-Root	D19	Exp3	11/10/2022	15	ROW	Typha	E	Washed Roots	NS.LH00487_0019.005.NEBNext_i703---NEBNext_i506.M15E-383-Root-Exp3-D19	0	0.93	1.46	phylum	Root	Bacteria	Myxococcota	NA	NA	NA	NA	NA
	M15E-383-Root-Exp3-D-19	M15E-383-Root	D19	Exp3	11/10/2022	15	ROW	Typha	E	Washed Roots	NS.LH00487_0019.005.NEBNext_i703---NEBNext_i506.M15E-383-Root-Exp3-D19	0	0.82	1.29	phylum	Root	Bacteria	Actinomycetota	NA	NA	NA	NA	NA
	M15E-383-Root-Exp3-D-19	M15E-383-Root	D19	Exp3	11/10/2022	15	ROW	Typha	E	Washed Roots	NS.LH00487_0019.005.NEBNext_i703---NEBNext_i506.M15E-383-Root-Exp3-D19	0	0.33	0.52	phylum	Root	Bacteria	Planctomycetota	NA	NA	NA	NA	NA
	M15E-383-Root-Exp3-D-19	M15E-383-Root	D19	Exp3	11/10/2022	15	ROW	Typha	E	Washed Roots	NS.LH00487_0019.005.NEBNext_i703---NEBNext_i506.M15E-383-Root-Exp3-D19	1.76	27.26	42.88	class	Root	Bacteria	Pseudomonadota	Gammaproteobacteria	NA	NA	NA	NA
	M15E-383-Root-Exp3-D-19	M15E-383-Root	D19	Exp3	11/10/2022	15	ROW	Typha	E	Washed Roots	NS.LH00487_0019.005.NEBNext_i703---NEBNext_i506.M15E-383-Root-Exp3-D19	3.81	13.97	21.98	class	Root	Bacteria	Pseudomonadota	Alphaproteobacteria	NA	NA	NA	NA
	M15E-383-Root-Exp3-D-19	M15E-383-Root	D19	Exp3	11/10/2022	15	ROW	Typha	E	Washed Roots	NS.LH00487_0019.005.NEBNext_i703---NEBNext_i506.M15E-383-Root-Exp3-D19	2.16	9.62	15.13	class	Root	Bacteria	Bacteroidota	Bacteroidia	NA	NA	NA	NA
	M15E-383-Root-Exp3-D-19	M15E-383-Root	D19	Exp3	11/10/2022	15	ROW	Typha	E	Washed Roots	NS.LH00487_0019.005.NEBNext_i703---NEBNext_i506.M15E-383-Root-Exp3-D19	0.26	0.93	1.46	class	Root	Bacteria	Myxococcota	Polyangia	NA	NA	NA	NA
	M15E-383-Root-Exp3-D-19	M15E-383-Root	D19	Exp3	11/10/2022	15	ROW	Typha	E	Washed Roots	NS.LH00487_0019.005.NEBNext_i703---NEBNext_i506.M15E-383-Root-Exp3-D19	0.57	0.82	1.29	class	Root	Bacteria	Actinomycetota	Actinomycetes	NA	NA	NA	NA
	M15E-383-Root-Exp3-D-19	M15E-383-Root	D19	Exp3	11/10/2022	15	ROW	Typha	E	Washed Roots	NS.LH00487_0019.005.NEBNext_i703---NEBNext_i506.M15E-383-Root-Exp3-D19	0.33	0.33	0.52	class	Root	Bacteria	Planctomycetota	Planctomycetia	NA	NA	NA	NA
	M15E-383-Root-Exp3-D-19	M15E-383-Root	D19	Exp3	11/10/2022	15	ROW	Typha	E	Washed Roots	NS.LH00487_0019.005.NEBNext_i703---NEBNext_i506.M15E-383-Root-Exp3-D19	3.12	25.17	39.59	order	Root	Bacteria	Pseudomonadota	Gammaproteobacteria	Burkholderiales	NA	NA	NA
	M15E-383-Root-Exp3-D-19	M15E-383-Root	D19	Exp3	11/10/2022	15	ROW	Typha	E	Washed Roots	NS.LH00487_0019.005.NEBNext_i703---NEBNext_i506.M15E-383-Root-Exp3-D19	0.33	0.33	0.52	order	Root	Bacteria	Pseudomonadota	Gammaproteobacteria	Pseudomonadales	NA	NA	NA
	M15E-383-Root-Exp3-D-19	M15E-383-Root	D19	Exp3	11/10/2022	15	ROW	Typha	E	Washed Roots	NS.LH00487_0019.005.NEBNext_i703---NEBNext_i506.M15E-383-Root-Exp3-D19	3.24	5.76	9.06	order	Root	Bacteria	Pseudomonadota	Alphaproteobacteria	Rhizobiales	NA	NA	NA
	M15E-383-Root-Exp3-D-19	M15E-383-Root	D19	Exp3	11/10/2022	15	ROW	Typha	E	Washed Roots	NS.LH00487_0019.005.NEBNext_i703---NEBNext_i506.M15E-383-Root-Exp3-D19	0.41	1.09	1.71	order	Root	Bacteria	Pseudomonadota	Alphaproteobacteria	Caulobacterales	NA	NA	NA
	M15E-383-Root-Exp3-D-19	M15E-383-Root	D19	Exp3	11/10/2022	15	ROW	Typha	E	Washed Roots	NS.LH00487_0019.005.NEBNext_i703---NEBNext_i506.M15E-383-Root-Exp3-D19	0	2.66	4.18	order	Root	Bacteria	Pseudomonadota	Alphaproteobacteria	Sphingomonadales	NA	NA	NA
	M15E-383-Root-Exp3-D-19	M15E-383-Root	D19	Exp3	11/10/2022	15	ROW	Typha	E	Washed Roots	NS.LH00487_0019.005.NEBNext_i703---NEBNext_i506.M15E-383-Root-Exp3-D19	0	0.65	1.02	order	Root	Bacteria	Pseudomonadota	Alphaproteobacteria	Azospirillales	NA	NA	NA
	M15E-383-Root-Exp3-D-19	M15E-383-Root	D19	Exp3	11/10/2022	15	ROW	Typha	E	Washed Roots	NS.LH00487_0019.005.NEBNext_i703---NEBNext_i506.M15E-383-Root-Exp3-D19	0.17	2.93	4.61	order	Root	Bacteria	Bacteroidota	Bacteroidia	Chitinophagales	NA	NA	NA
	M15E-383-Root-Exp3-D-19	M15E-383-Root	D19	Exp3	11/10/2022	15	ROW	Typha	E	Washed Roots	NS.LH00487_0019.005.NEBNext_i703---NEBNext_i506.M15E-383-Root-Exp3-D19	0	4.53	7.13	order	Root	Bacteria	Bacteroidota	Bacteroidia	Flavobacteriales	NA	NA	NA
	M15E-383-Root-Exp3-D-19	M15E-383-Root	D19	Exp3	11/10/2022	15	ROW	Typha	E	Washed Roots	NS.LH00487_0019.005.NEBNext_i703---NEBNext_i506.M15E-383-Root-Exp3-D19	0	0.67	1.05	order	Root	Bacteria	Myxococcota	Polyangia	Polyangiales	NA	NA	NA
	M15E-383-Root-Exp3-D-19	M15E-383-Root	D19	Exp3	11/10/2022	15	ROW	Typha	E	Washed Roots	NS.LH00487_0019.005.NEBNext_i703---NEBNext_i506.M15E-383-Root-Exp3-D19	0.25	0.25	0.39	order	Root	Bacteria	Actinomycetota	Actinomycetes	Mycobacteriales	NA	NA	NA
	M15E-383-Root-Exp3-D-19	M15E-383-Root	D19	Exp3	11/10/2022	15	ROW	Typha	E	Washed Roots	NS.LH00487_0019.005.NEBNext_i703---NEBNext_i506.M15E-383-Root-Exp3-D19	10.87	19.96	31.4	family	Root	Bacteria	Pseudomonadota	Gammaproteobacteria	Burkholderiales	Burkholderiaceae	NA	NA
	M15E-383-Root-Exp3-D-19	M15E-383-Root	D19	Exp3	11/10/2022	15	ROW	Typha	E	Washed Roots	NS.LH00487_0019.005.NEBNext_i703---NEBNext_i506.M15E-383-Root-Exp3-D19	1.04	1.57	2.47	family	Root	Bacteria	Pseudomonadota	Gammaproteobacteria	Burkholderiales	Rhodocyclaceae	NA	NA
	M15E-383-Root-Exp3-D-19	M15E-383-Root	D19	Exp3	11/10/2022	15	ROW	Typha	E	Washed Roots	NS.LH00487_0019.005.NEBNext_i703---NEBNext_i506.M15E-383-Root-Exp3-D19	0.52	0.52	0.82	family	Root	Bacteria	Pseudomonadota	Gammaproteobacteria	Burkholderiales	Methylophilaceae	NA	NA
	M15E-383-Root-Exp3-D-19	M15E-383-Root	D19	Exp3	11/10/2022	15	ROW	Typha	E	Washed Roots	NS.LH00487_0019.005.NEBNext_i703---NEBNext_i506.M15E-383-Root-Exp3-D19	0.33	1.86	2.93	family	Root	Bacteria	Pseudomonadota	Alphaproteobacteria	Rhizobiales	Xanthobacteraceae	NA	NA
	M15E-383-Root-Exp3-D-19	M15E-383-Root	D19	Exp3	11/10/2022	15	ROW	Typha	E	Washed Roots	NS.LH00487_0019.005.NEBNext_i703---NEBNext_i506.M15E-383-Root-Exp3-D19	0.66	0.66	1.04	family	Root	Bacteria	Pseudomonadota	Alphaproteobacteria	Rhizobiales	Rhizobiaceae	NA	NA
	M15E-383-Root-Exp3-D-19	M15E-383-Root	D19	Exp3	11/10/2022	15	ROW	Typha	E	Washed Roots	NS.LH00487_0019.005.NEBNext_i703---NEBNext_i506.M15E-383-Root-Exp3-D19	0.68	0.68	1.07	family	Root	Bacteria	Pseudomonadota	Alphaproteobacteria	Caulobacterales	Caulobacteraceae	NA	NA
	M15E-383-Root-Exp3-D-19	M15E-383-Root	D19	Exp3	11/10/2022	15	ROW	Typha	E	Washed Roots	NS.LH00487_0019.005.NEBNext_i703---NEBNext_i506.M15E-383-Root-Exp3-D19	1.66	2.66	4.18	family	Root	Bacteria	Pseudomonadota	Alphaproteobacteria	Sphingomonadales	Sphingomonadaceae	NA	NA
	M15E-383-Root-Exp3-D-19	M15E-383-Root	D19	Exp3	11/10/2022	15	ROW	Typha	E	Washed Roots	NS.LH00487_0019.005.NEBNext_i703---NEBNext_i506.M15E-383-Root-Exp3-D19	0	0.65	1.02	family	Root	Bacteria	Pseudomonadota	Alphaproteobacteria	Azospirillales	Azospirillaceae	NA	NA
	M15E-383-Root-Exp3-D-19	M15E-383-Root	D19	Exp3	11/10/2022	15	ROW	Typha	E	Washed Roots	NS.LH00487_0019.005.NEBNext_i703---NEBNext_i506.M15E-383-Root-Exp3-D19	1.49	2.76	4.34	family	Root	Bacteria	Bacteroidota	Bacteroidia	Chitinophagales	Chitinophagaceae	NA	NA
	M15E-383-Root-Exp3-D-19	M15E-383-Root	D19	Exp3	11/10/2022	15	ROW	Typha	E	Washed Roots	NS.LH00487_0019.005.NEBNext_i703---NEBNext_i506.M15E-383-Root-Exp3-D19	0.08	4.53	7.13	family	Root	Bacteria	Bacteroidota	Bacteroidia	Flavobacteriales	Flavobacteriaceae	NA	NA
	M15E-383-Root-Exp3-D-19	M15E-383-Root	D19	Exp3	11/10/2022	15	ROW	Typha	E	Washed Roots	NS.LH00487_0019.005.NEBNext_i703---NEBNext_i506.M15E-383-Root-Exp3-D19	0.17	0.67	1.05	family	Root	Bacteria	Myxococcota	Polyangia	Polyangiales	Polyangiaceae	NA	NA
	M15E-383-Root-Exp3-D-19	M15E-383-Root	D19	Exp3	11/10/2022	15	ROW	Typha	E	Washed Roots	NS.LH00487_0019.005.NEBNext_i703---NEBNext_i506.M15E-383-Root-Exp3-D19	3.64	5.71	8.98	genus	Root	Bacteria	Pseudomonadota	Gammaproteobacteria	Burkholderiales	Burkholderiaceae	Pelomonas	NA
	M15E-383-Root-Exp3-D-19	M15E-383-Root	D19	Exp3	11/10/2022	15	ROW	Typha	E	Washed Roots	NS.LH00487_0019.005.NEBNext_i703---NEBNext_i506.M15E-383-Root-Exp3-D19	0.55	1.16	1.82	genus	Root	Bacteria	Pseudomonadota	Gammaproteobacteria	Burkholderiales	Burkholderiaceae	Rhizobacter	NA
	M15E-383-Root-Exp3-D-19	M15E-383-Root	D19	Exp3	11/10/2022	15	ROW	Typha	E	Washed Roots	NS.LH00487_0019.005.NEBNext_i703---NEBNext_i506.M15E-383-Root-Exp3-D19	0.51	0.51	0.8	genus	Root	Bacteria	Pseudomonadota	Gammaproteobacteria	Burkholderiales	Burkholderiaceae	Piscinibacter	NA
	M15E-383-Root-Exp3-D-19	M15E-383-Root	D19	Exp3	11/10/2022	15	ROW	Typha	E	Washed Roots	NS.LH00487_0019.005.NEBNext_i703---NEBNext_i506.M15E-383-Root-Exp3-D19	0.36	0.36	0.57	genus	Root	Bacteria	Pseudomonadota	Gammaproteobacteria	Burkholderiales	Burkholderiaceae	Acidovorax	NA
	M15E-383-Root-Exp3-D-19	M15E-383-Root	D19	Exp3	11/10/2022	15	ROW	Typha	E	Washed Roots	NS.LH00487_0019.005.NEBNext_i703---NEBNext_i506.M15E-383-Root-Exp3-D19	0.56	0.56	0.88	genus	Root	Bacteria	Pseudomonadota	Gammaproteobacteria	Burkholderiales	Burkholderiaceae	Duganella	NA
	M15E-383-Root-Exp3-D-19	M15E-383-Root	D19	Exp3	11/10/2022	15	ROW	Typha	E	Washed Roots	NS.LH00487_0019.005.NEBNext_i703---NEBNext_i506.M15E-383-Root-Exp3-D19	0.79	0.79	1.24	genus	Root	Bacteria	Pseudomonadota	Gammaproteobacteria	Burkholderiales	Burkholderiaceae	Curvibacter	NA
	M15E-383-Root-Exp3-D-19	M15E-383-Root	D19	Exp3	11/10/2022	15	ROW	Typha	E	Washed Roots	NS.LH00487_0019.005.NEBNext_i703---NEBNext_i506.M15E-383-Root-Exp3-D19	0.53	0.53	0.83	genus	Root	Bacteria	Pseudomonadota	Gammaproteobacteria	Burkholderiales	Rhodocyclaceae	Azonexus	NA
	M15E-383-Root-Exp3-D-19	M15E-383-Root	D19	Exp3	11/10/2022	15	ROW	Typha	E	Washed Roots	NS.LH00487_0019.005.NEBNext_i703---NEBNext_i506.M15E-383-Root-Exp3-D19	1.53	1.53	2.41	genus	Root	Bacteria	Pseudomonadota	Alphaproteobacteria	Rhizobiales	Xanthobacteraceae	Bradyrhizobium	NA
	M15E-383-Root-Exp3-D-19	M15E-383-Root	D19	Exp3	11/10/2022	15	ROW	Typha	E	Washed Roots	NS.LH00487_0019.005.NEBNext_i703---NEBNext_i506.M15E-383-Root-Exp3-D19	0.5	0.5	0.79	genus	Root	Bacteria	Pseudomonadota	Alphaproteobacteria	Sphingomonadales	Sphingomonadaceae	Sphingomonas	NA
	M15E-383-Root-Exp3-D-19	M15E-383-Root	D19	Exp3	11/10/2022	15	ROW	Typha	E	Washed Roots	NS.LH00487_0019.005.NEBNext_i703---NEBNext_i506.M15E-383-Root-Exp3-D19	0.5	0.5	0.79	genus	Root	Bacteria	Pseudomonadota	Alphaproteobacteria	Sphingomonadales	Sphingomonadaceae	Sphingorhabdus_B	NA
	M15E-383-Root-Exp3-D-19	M15E-383-Root	D19	Exp3	11/10/2022	15	ROW	Typha	E	Washed Roots	NS.LH00487_0019.005.NEBNext_i703---NEBNext_i506.M15E-383-Root-Exp3-D19	0.11	0.65	1.02	genus	Root	Bacteria	Pseudomonadota	Alphaproteobacteria	Azospirillales	Azospirillaceae	Azospirillum	NA
	M15E-383-Root-Exp3-D-19	M15E-383-Root	D19	Exp3	11/10/2022	15	ROW	Typha	E	Washed Roots	NS.LH00487_0019.005.NEBNext_i703---NEBNext_i506.M15E-383-Root-Exp3-D19	0.61	0.61	0.96	genus	Root	Bacteria	Bacteroidota	Bacteroidia	Chitinophagales	Chitinophagaceae	Ferruginibacter	NA
	M15E-383-Root-Exp3-D-19	M15E-383-Root	D19	Exp3	11/10/2022	15	ROW	Typha	E	Washed Roots	NS.LH00487_0019.005.NEBNext_i703---NEBNext_i506.M15E-383-Root-Exp3-D19	0.66	0.66	1.04	genus	Root	Bacteria	Bacteroidota	Bacteroidia	Chitinophagales	Chitinophagaceae	Niastella	NA
	M15E-383-Root-Exp3-D-19	M15E-383-Root	D19	Exp3	11/10/2022	15	ROW	Typha	E	Washed Roots	NS.LH00487_0019.005.NEBNext_i703---NEBNext_i506.M15E-383-Root-Exp3-D19	1.6	4.45	7	genus	Root	Bacteria	Bacteroidota	Bacteroidia	Flavobacteriales	Flavobacteriaceae	Flavobacterium	NA
	M15E-383-Root-Exp3-D-19	M15E-383-Root	D19	Exp3	11/10/2022	15	ROW	Typha	E	Washed Roots	NS.LH00487_0019.005.NEBNext_i703---NEBNext_i506.M15E-383-Root-Exp3-D19	0.5	0.5	0.79	genus	Root	Bacteria	Myxococcota	Polyangia	Polyangiales	Polyangiaceae	PMG-095	NA
	M15E-383-Root-Exp3-D-19	M15E-383-Root	D19	Exp3	11/10/2022	15	ROW	Typha	E	Washed Roots	NS.LH00487_0019.005.NEBNext_i703---NEBNext_i506.M15E-383-Root-Exp3-D19	0.95	0.95	1.49	species	Root	Bacteria	Pseudomonadota	Gammaproteobacteria	Burkholderiales	Burkholderiaceae	Pelomonas	Pelomonas sp016790285
	M15E-383-Root-Exp3-D-19	M15E-383-Root	D19	Exp3	11/10/2022	15	ROW	Typha	E	Washed Roots	NS.LH00487_0019.005.NEBNext_i703---NEBNext_i506.M15E-383-Root-Exp3-D19	1.12	1.12	1.76	species	Root	Bacteria	Pseudomonadota	Gammaproteobacteria	Burkholderiales	Burkholderiaceae	Pelomonas	Pelomonas puraquae
	M15E-383-Root-Exp3-D-19	M15E-383-Root	D19	Exp3	11/10/2022	15	ROW	Typha	E	Washed Roots	NS.LH00487_0019.005.NEBNext_i703---NEBNext_i506.M15E-383-Root-Exp3-D19	0.61	0.61	0.96	species	Root	Bacteria	Pseudomonadota	Gammaproteobacteria	Burkholderiales	Burkholderiaceae	Rhizobacter	Rhizobacter sp900142965
	M15E-383-Root-Exp3-D-19	M15E-383-Root	D19	Exp3	11/10/2022	15	ROW	Typha	E	Washed Roots	NS.LH00487_0019.005.NEBNext_i703---NEBNext_i506.M15E-383-Root-Exp3-D19	0.54	0.54	0.85	species	Root	Bacteria	Pseudomonadota	Alphaproteobacteria	Azospirillales	Azospirillaceae	Azospirillum	Azospirillum cavernae
	M15E-383-Root-Exp3-D-19	M15E-383-Root	D19	Exp3	11/10/2022	15	ROW	Typha	E	Washed Roots	NS.LH00487_0019.005.NEBNext_i703---NEBNext_i506.M15E-383-Root-Exp3-D19	0.56	0.56	0.88	species	Root	Bacteria	Bacteroidota	Bacteroidia	Flavobacteriales	Flavobacteriaceae	Flavobacterium	Flavobacterium branchiicola
	M15E-383-Root-Exp3-D-19	M15E-383-Root	D19	Exp3	11/10/2022	15	ROW	Typha	E	Washed Roots	NS.LH00487_0019.005.NEBNext_i703---NEBNext_i506.M15E-383-Root-Exp3-D19	2.29	2.29	3.6	species	Root	Bacteria	Bacteroidota	Bacteroidia	Flavobacteriales	Flavobacteriaceae	Flavobacterium	Flavobacterium sp029959285
	M16E-384-Root-Exp3-D-19	M16E-384-Root	D19	Exp3	11/10/2022	16	OSPW	Typha	E	Washed Roots	NS.LH00487_0019.005.NEBNext_i704---NEBNext_i504.M16E-384-Root-Exp3-D19	0	48.9	100	root	Root	NA	NA	NA	NA	NA	NA	NA
	M16E-384-Root-Exp3-D-19	M16E-384-Root	D19	Exp3	11/10/2022	16	OSPW	Typha	E	Washed Roots	NS.LH00487_0019.005.NEBNext_i704---NEBNext_i504.M16E-384-Root-Exp3-D19	7.72	48.9	100	domain	Root	Bacteria	NA	NA	NA	NA	NA	NA
	M16E-384-Root-Exp3-D-19	M16E-384-Root	D19	Exp3	11/10/2022	16	OSPW	Typha	E	Washed Roots	NS.LH00487_0019.005.NEBNext_i704---NEBNext_i504.M16E-384-Root-Exp3-D19	0.5	2.38	4.87	phylum	Root	Bacteria	Planctomycetota	NA	NA	NA	NA	NA
	M16E-384-Root-Exp3-D-19	M16E-384-Root	D19	Exp3	11/10/2022	16	OSPW	Typha	E	Washed Roots	NS.LH00487_0019.005.NEBNext_i704---NEBNext_i504.M16E-384-Root-Exp3-D19	1.33	33.21	67.91	phylum	Root	Bacteria	Pseudomonadota	NA	NA	NA	NA	NA
	M16E-384-Root-Exp3-D-19	M16E-384-Root	D19	Exp3	11/10/2022	16	OSPW	Typha	E	Washed Roots	NS.LH00487_0019.005.NEBNext_i704---NEBNext_i504.M16E-384-Root-Exp3-D19	0.5	0.5	1.02	phylum	Root	Bacteria	Bdellovibrionota	NA	NA	NA	NA	NA
	M16E-384-Root-Exp3-D-19	M16E-384-Root	D19	Exp3	11/10/2022	16	OSPW	Typha	E	Washed Roots	NS.LH00487_0019.005.NEBNext_i704---NEBNext_i504.M16E-384-Root-Exp3-D19	0.17	0.75	1.53	phylum	Root	Bacteria	Acidobacteriota	NA	NA	NA	NA	NA
	M16E-384-Root-Exp3-D-19	M16E-384-Root	D19	Exp3	11/10/2022	16	OSPW	Typha	E	Washed Roots	NS.LH00487_0019.005.NEBNext_i704---NEBNext_i504.M16E-384-Root-Exp3-D19	0.33	0.33	0.67	phylum	Root	Bacteria	Myxococcota	NA	NA	NA	NA	NA
	M16E-384-Root-Exp3-D-19	M16E-384-Root	D19	Exp3	11/10/2022	16	OSPW	Typha	E	Washed Roots	NS.LH00487_0019.005.NEBNext_i704---NEBNext_i504.M16E-384-Root-Exp3-D19	0	3.35	6.85	phylum	Root	Bacteria	Bacteroidota	NA	NA	NA	NA	NA
	M16E-384-Root-Exp3-D-19	M16E-384-Root	D19	Exp3	11/10/2022	16	OSPW	Typha	E	Washed Roots	NS.LH00487_0019.005.NEBNext_i704---NEBNext_i504.M16E-384-Root-Exp3-D19	0	0.66	1.35	phylum	Root	Bacteria	Verrucomicrobiota	NA	NA	NA	NA	NA
	M16E-384-Root-Exp3-D-19	M16E-384-Root	D19	Exp3	11/10/2022	16	OSPW	Typha	E	Washed Roots	NS.LH00487_0019.005.NEBNext_i704---NEBNext_i504.M16E-384-Root-Exp3-D19	0.33	1.88	3.84	class	Root	Bacteria	Planctomycetota	Planctomycetia	NA	NA	NA	NA
	M16E-384-Root-Exp3-D-19	M16E-384-Root	D19	Exp3	11/10/2022	16	OSPW	Typha	E	Washed Roots	NS.LH00487_0019.005.NEBNext_i704---NEBNext_i504.M16E-384-Root-Exp3-D19	1.49	13.45	27.51	class	Root	Bacteria	Pseudomonadota	Gammaproteobacteria	NA	NA	NA	NA
	M16E-384-Root-Exp3-D-19	M16E-384-Root	D19	Exp3	11/10/2022	16	OSPW	Typha	E	Washed Roots	NS.LH00487_0019.005.NEBNext_i704---NEBNext_i504.M16E-384-Root-Exp3-D19	5.03	18.43	37.69	class	Root	Bacteria	Pseudomonadota	Alphaproteobacteria	NA	NA	NA	NA
	M16E-384-Root-Exp3-D-19	M16E-384-Root	D19	Exp3	11/10/2022	16	OSPW	Typha	E	Washed Roots	NS.LH00487_0019.005.NEBNext_i704---NEBNext_i504.M16E-384-Root-Exp3-D19	0	0.58	1.19	class	Root	Bacteria	Acidobacteriota	Terriglobia	NA	NA	NA	NA
	M16E-384-Root-Exp3-D-19	M16E-384-Root	D19	Exp3	11/10/2022	16	OSPW	Typha	E	Washed Roots	NS.LH00487_0019.005.NEBNext_i704---NEBNext_i504.M16E-384-Root-Exp3-D19	1	3.35	6.85	class	Root	Bacteria	Bacteroidota	Bacteroidia	NA	NA	NA	NA
	M16E-384-Root-Exp3-D-19	M16E-384-Root	D19	Exp3	11/10/2022	16	OSPW	Typha	E	Washed Roots	NS.LH00487_0019.005.NEBNext_i704---NEBNext_i504.M16E-384-Root-Exp3-D19	0.66	0.66	1.35	class	Root	Bacteria	Verrucomicrobiota	Verrucomicrobiae	NA	NA	NA	NA
	M16E-384-Root-Exp3-D-19	M16E-384-Root	D19	Exp3	11/10/2022	16	OSPW	Typha	E	Washed Roots	NS.LH00487_0019.005.NEBNext_i704---NEBNext_i504.M16E-384-Root-Exp3-D19	0	0.41	0.84	order	Root	Bacteria	Planctomycetota	Planctomycetia	Planctomycetales	NA	NA	NA
	M16E-384-Root-Exp3-D-19	M16E-384-Root	D19	Exp3	11/10/2022	16	OSPW	Typha	E	Washed Roots	NS.LH00487_0019.005.NEBNext_i704---NEBNext_i504.M16E-384-Root-Exp3-D19	0	1.14	2.33	order	Root	Bacteria	Planctomycetota	Planctomycetia	Gemmatales	NA	NA	NA
	M16E-384-Root-Exp3-D-19	M16E-384-Root	D19	Exp3	11/10/2022	16	OSPW	Typha	E	Washed Roots	NS.LH00487_0019.005.NEBNext_i704---NEBNext_i504.M16E-384-Root-Exp3-D19	1.89	11.29	23.09	order	Root	Bacteria	Pseudomonadota	Gammaproteobacteria	Burkholderiales	NA	NA	NA
	M16E-384-Root-Exp3-D-19	M16E-384-Root	D19	Exp3	11/10/2022	16	OSPW	Typha	E	Washed Roots	NS.LH00487_0019.005.NEBNext_i704---NEBNext_i504.M16E-384-Root-Exp3-D19	0	0.67	1.37	order	Root	Bacteria	Pseudomonadota	Gammaproteobacteria	Steroidobacterales	NA	NA	NA
	M16E-384-Root-Exp3-D-19	M16E-384-Root	D19	Exp3	11/10/2022	16	OSPW	Typha	E	Washed Roots	NS.LH00487_0019.005.NEBNext_i704---NEBNext_i504.M16E-384-Root-Exp3-D19	1.95	11.17	22.84	order	Root	Bacteria	Pseudomonadota	Alphaproteobacteria	Rhizobiales	NA	NA	NA
	M16E-384-Root-Exp3-D-19	M16E-384-Root	D19	Exp3	11/10/2022	16	OSPW	Typha	E	Washed Roots	NS.LH00487_0019.005.NEBNext_i704---NEBNext_i504.M16E-384-Root-Exp3-D19	0.26	0.76	1.55	order	Root	Bacteria	Pseudomonadota	Alphaproteobacteria	Caulobacterales	NA	NA	NA
	M16E-384-Root-Exp3-D-19	M16E-384-Root	D19	Exp3	11/10/2022	16	OSPW	Typha	E	Washed Roots	NS.LH00487_0019.005.NEBNext_i704---NEBNext_i504.M16E-384-Root-Exp3-D19	0	1.47	3.01	order	Root	Bacteria	Pseudomonadota	Alphaproteobacteria	Sphingomonadales	NA	NA	NA
	M16E-384-Root-Exp3-D-19	M16E-384-Root	D19	Exp3	11/10/2022	16	OSPW	Typha	E	Washed Roots	NS.LH00487_0019.005.NEBNext_i704---NEBNext_i504.M16E-384-Root-Exp3-D19	0	0.58	1.19	order	Root	Bacteria	Acidobacteriota	Terriglobia	Bryobacterales	NA	NA	NA
	M16E-384-Root-Exp3-D-19	M16E-384-Root	D19	Exp3	11/10/2022	16	OSPW	Typha	E	Washed Roots	NS.LH00487_0019.005.NEBNext_i704---NEBNext_i504.M16E-384-Root-Exp3-D19	0.53	1.94	3.97	order	Root	Bacteria	Bacteroidota	Bacteroidia	Chitinophagales	NA	NA	NA
	M16E-384-Root-Exp3-D-19	M16E-384-Root	D19	Exp3	11/10/2022	16	OSPW	Typha	E	Washed Roots	NS.LH00487_0019.005.NEBNext_i704---NEBNext_i504.M16E-384-Root-Exp3-D19	0	0.41	0.84	order	Root	Bacteria	Bacteroidota	Bacteroidia	Cytophagales	NA	NA	NA
	M16E-384-Root-Exp3-D-19	M16E-384-Root	D19	Exp3	11/10/2022	16	OSPW	Typha	E	Washed Roots	NS.LH00487_0019.005.NEBNext_i704---NEBNext_i504.M16E-384-Root-Exp3-D19	0.41	0.41	0.84	family	Root	Bacteria	Planctomycetota	Planctomycetia	Planctomycetales	Planctomycetaceae	NA	NA
	M16E-384-Root-Exp3-D-19	M16E-384-Root	D19	Exp3	11/10/2022	16	OSPW	Typha	E	Washed Roots	NS.LH00487_0019.005.NEBNext_i704---NEBNext_i504.M16E-384-Root-Exp3-D19	0.66	1.14	2.33	family	Root	Bacteria	Planctomycetota	Planctomycetia	Gemmatales	Gemmataceae	NA	NA
	M16E-384-Root-Exp3-D-19	M16E-384-Root	D19	Exp3	11/10/2022	16	OSPW	Typha	E	Washed Roots	NS.LH00487_0019.005.NEBNext_i704---NEBNext_i504.M16E-384-Root-Exp3-D19	5.47	9.4	19.22	family	Root	Bacteria	Pseudomonadota	Gammaproteobacteria	Burkholderiales	Burkholderiaceae	NA	NA
	M16E-384-Root-Exp3-D-19	M16E-384-Root	D19	Exp3	11/10/2022	16	OSPW	Typha	E	Washed Roots	NS.LH00487_0019.005.NEBNext_i704---NEBNext_i504.M16E-384-Root-Exp3-D19	0.67	0.67	1.37	family	Root	Bacteria	Pseudomonadota	Gammaproteobacteria	Steroidobacterales	Steroidobacteraceae	NA	NA
	M16E-384-Root-Exp3-D-19	M16E-384-Root	D19	Exp3	11/10/2022	16	OSPW	Typha	E	Washed Roots	NS.LH00487_0019.005.NEBNext_i704---NEBNext_i504.M16E-384-Root-Exp3-D19	0.51	2.41	4.93	family	Root	Bacteria	Pseudomonadota	Alphaproteobacteria	Rhizobiales	Xanthobacteraceae	NA	NA
	M16E-384-Root-Exp3-D-19	M16E-384-Root	D19	Exp3	11/10/2022	16	OSPW	Typha	E	Washed Roots	NS.LH00487_0019.005.NEBNext_i704---NEBNext_i504.M16E-384-Root-Exp3-D19	1.91	3.4	6.95	family	Root	Bacteria	Pseudomonadota	Alphaproteobacteria	Rhizobiales	Beijerinckiaceae	NA	NA
	M16E-384-Root-Exp3-D-19	M16E-384-Root	D19	Exp3	11/10/2022	16	OSPW	Typha	E	Washed Roots	NS.LH00487_0019.005.NEBNext_i704---NEBNext_i504.M16E-384-Root-Exp3-D19	1.09	2.24	4.58	family	Root	Bacteria	Pseudomonadota	Alphaproteobacteria	Rhizobiales	Rhizobiaceae	NA	NA
	M16E-384-Root-Exp3-D-19	M16E-384-Root	D19	Exp3	11/10/2022	16	OSPW	Typha	E	Washed Roots	NS.LH00487_0019.005.NEBNext_i704---NEBNext_i504.M16E-384-Root-Exp3-D19	0	1.17	2.39	family	Root	Bacteria	Pseudomonadota	Alphaproteobacteria	Rhizobiales	Aestuariivirgaceae	NA	NA
	M16E-384-Root-Exp3-D-19	M16E-384-Root	D19	Exp3	11/10/2022	16	OSPW	Typha	E	Washed Roots	NS.LH00487_0019.005.NEBNext_i704---NEBNext_i504.M16E-384-Root-Exp3-D19	0.5	0.5	1.02	family	Root	Bacteria	Pseudomonadota	Alphaproteobacteria	Caulobacterales	Caulobacteraceae	NA	NA
	M16E-384-Root-Exp3-D-19	M16E-384-Root	D19	Exp3	11/10/2022	16	OSPW	Typha	E	Washed Roots	NS.LH00487_0019.005.NEBNext_i704---NEBNext_i504.M16E-384-Root-Exp3-D19	0.95	1.47	3.01	family	Root	Bacteria	Pseudomonadota	Alphaproteobacteria	Sphingomonadales	Sphingomonadaceae	NA	NA
	M16E-384-Root-Exp3-D-19	M16E-384-Root	D19	Exp3	11/10/2022	16	OSPW	Typha	E	Washed Roots	NS.LH00487_0019.005.NEBNext_i704---NEBNext_i504.M16E-384-Root-Exp3-D19	0.17	0.58	1.19	family	Root	Bacteria	Acidobacteriota	Terriglobia	Bryobacterales	Bryobacteraceae	NA	NA
	M16E-384-Root-Exp3-D-19	M16E-384-Root	D19	Exp3	11/10/2022	16	OSPW	Typha	E	Washed Roots	NS.LH00487_0019.005.NEBNext_i704---NEBNext_i504.M16E-384-Root-Exp3-D19	1.41	1.41	2.88	family	Root	Bacteria	Bacteroidota	Bacteroidia	Chitinophagales	Chitinophagaceae	NA	NA
	M16E-384-Root-Exp3-D-19	M16E-384-Root	D19	Exp3	11/10/2022	16	OSPW	Typha	E	Washed Roots	NS.LH00487_0019.005.NEBNext_i704---NEBNext_i504.M16E-384-Root-Exp3-D19	0.41	0.41	0.84	family	Root	Bacteria	Bacteroidota	Bacteroidia	Cytophagales	Spirosomataceae	NA	NA
	M16E-384-Root-Exp3-D-19	M16E-384-Root	D19	Exp3	11/10/2022	16	OSPW	Typha	E	Washed Roots	NS.LH00487_0019.005.NEBNext_i704---NEBNext_i504.M16E-384-Root-Exp3-D19	0.48	0.48	0.98	genus	Root	Bacteria	Planctomycetota	Planctomycetia	Gemmatales	Gemmataceae	Limnoglobus	NA
	M16E-384-Root-Exp3-D-19	M16E-384-Root	D19	Exp3	11/10/2022	16	OSPW	Typha	E	Washed Roots	NS.LH00487_0019.005.NEBNext_i704---NEBNext_i504.M16E-384-Root-Exp3-D19	1.29	1.29	2.64	genus	Root	Bacteria	Pseudomonadota	Gammaproteobacteria	Burkholderiales	Burkholderiaceae	LMDS01	NA
	M16E-384-Root-Exp3-D-19	M16E-384-Root	D19	Exp3	11/10/2022	16	OSPW	Typha	E	Washed Roots	NS.LH00487_0019.005.NEBNext_i704---NEBNext_i504.M16E-384-Root-Exp3-D19	1.29	1.29	2.64	genus	Root	Bacteria	Pseudomonadota	Gammaproteobacteria	Burkholderiales	Burkholderiaceae	Scleromatobacter	NA
	M16E-384-Root-Exp3-D-19	M16E-384-Root	D19	Exp3	11/10/2022	16	OSPW	Typha	E	Washed Roots	NS.LH00487_0019.005.NEBNext_i704---NEBNext_i504.M16E-384-Root-Exp3-D19	0.73	1.35	2.76	genus	Root	Bacteria	Pseudomonadota	Gammaproteobacteria	Burkholderiales	Burkholderiaceae	Curvibacter	NA
	M16E-384-Root-Exp3-D-19	M16E-384-Root	D19	Exp3	11/10/2022	16	OSPW	Typha	E	Washed Roots	NS.LH00487_0019.005.NEBNext_i704---NEBNext_i504.M16E-384-Root-Exp3-D19	1.9	1.9	3.89	genus	Root	Bacteria	Pseudomonadota	Alphaproteobacteria	Rhizobiales	Xanthobacteraceae	Bradyrhizobium	NA
	M16E-384-Root-Exp3-D-19	M16E-384-Root	D19	Exp3	11/10/2022	16	OSPW	Typha	E	Washed Roots	NS.LH00487_0019.005.NEBNext_i704---NEBNext_i504.M16E-384-Root-Exp3-D19	0.47	0.47	0.96	genus	Root	Bacteria	Pseudomonadota	Alphaproteobacteria	Rhizobiales	Beijerinckiaceae	RH-AL1	NA
	M16E-384-Root-Exp3-D-19	M16E-384-Root	D19	Exp3	11/10/2022	16	OSPW	Typha	E	Washed Roots	NS.LH00487_0019.005.NEBNext_i704---NEBNext_i504.M16E-384-Root-Exp3-D19	0.48	0.48	0.98	genus	Root	Bacteria	Pseudomonadota	Alphaproteobacteria	Rhizobiales	Beijerinckiaceae	Bosea	NA
	M16E-384-Root-Exp3-D-19	M16E-384-Root	D19	Exp3	11/10/2022	16	OSPW	Typha	E	Washed Roots	NS.LH00487_0019.005.NEBNext_i704---NEBNext_i504.M16E-384-Root-Exp3-D19	0.54	0.54	1.1	genus	Root	Bacteria	Pseudomonadota	Alphaproteobacteria	Rhizobiales	Beijerinckiaceae	Roseiarcus	NA
	M16E-384-Root-Exp3-D-19	M16E-384-Root	D19	Exp3	11/10/2022	16	OSPW	Typha	E	Washed Roots	NS.LH00487_0019.005.NEBNext_i704---NEBNext_i504.M16E-384-Root-Exp3-D19	1.15	1.15	2.35	genus	Root	Bacteria	Pseudomonadota	Alphaproteobacteria	Rhizobiales	Rhizobiaceae	Ensifer_A	NA
	M16E-384-Root-Exp3-D-19	M16E-384-Root	D19	Exp3	11/10/2022	16	OSPW	Typha	E	Washed Roots	NS.LH00487_0019.005.NEBNext_i704---NEBNext_i504.M16E-384-Root-Exp3-D19	1.17	1.17	2.39	genus	Root	Bacteria	Pseudomonadota	Alphaproteobacteria	Rhizobiales	Aestuariivirgaceae	Aestuariivirga	NA
	M16E-384-Root-Exp3-D-19	M16E-384-Root	D19	Exp3	11/10/2022	16	OSPW	Typha	E	Washed Roots	NS.LH00487_0019.005.NEBNext_i704---NEBNext_i504.M16E-384-Root-Exp3-D19	0.52	0.52	1.06	genus	Root	Bacteria	Pseudomonadota	Alphaproteobacteria	Sphingomonadales	Sphingomonadaceae	Novosphingobium	NA
	M16E-384-Root-Exp3-D-19	M16E-384-Root	D19	Exp3	11/10/2022	16	OSPW	Typha	E	Washed Roots	NS.LH00487_0019.005.NEBNext_i704---NEBNext_i504.M16E-384-Root-Exp3-D19	0.41	0.41	0.84	genus	Root	Bacteria	Acidobacteriota	Terriglobia	Bryobacterales	Bryobacteraceae	F-183	NA
	M16E-384-Root-Exp3-D-19	M16E-384-Root	D19	Exp3	11/10/2022	16	OSPW	Typha	E	Washed Roots	NS.LH00487_0019.005.NEBNext_i704---NEBNext_i504.M16E-384-Root-Exp3-D19	0.62	0.62	1.27	species	Root	Bacteria	Pseudomonadota	Gammaproteobacteria	Burkholderiales	Burkholderiaceae	Curvibacter	Curvibacter gracilis
	M18E-385-Root-Exp3-D-19	M18E-385-Root	D19	Exp3	11/10/2022	18	OSPW	Typha	E	Washed Roots	NS.LH00487_0019.005.NEBNext_i704---NEBNext_i503.M18E-385-Root-Exp3-D19	0	42.29	100	root	Root	NA	NA	NA	NA	NA	NA	NA
	M18E-385-Root-Exp3-D-19	M18E-385-Root	D19	Exp3	11/10/2022	18	OSPW	Typha	E	Washed Roots	NS.LH00487_0019.005.NEBNext_i704---NEBNext_i503.M18E-385-Root-Exp3-D19	8.2	42.29	100	domain	Root	Bacteria	NA	NA	NA	NA	NA	NA
	M18E-385-Root-Exp3-D-19	M18E-385-Root	D19	Exp3	11/10/2022	18	OSPW	Typha	E	Washed Roots	NS.LH00487_0019.005.NEBNext_i704---NEBNext_i503.M18E-385-Root-Exp3-D19	1.16	27.37	64.72	phylum	Root	Bacteria	Pseudomonadota	NA	NA	NA	NA	NA
	M18E-385-Root-Exp3-D-19	M18E-385-Root	D19	Exp3	11/10/2022	18	OSPW	Typha	E	Washed Roots	NS.LH00487_0019.005.NEBNext_i704---NEBNext_i503.M18E-385-Root-Exp3-D19	0.25	0.75	1.77	phylum	Root	Bacteria	Planctomycetota	NA	NA	NA	NA	NA
	M18E-385-Root-Exp3-D-19	M18E-385-Root	D19	Exp3	11/10/2022	18	OSPW	Typha	E	Washed Roots	NS.LH00487_0019.005.NEBNext_i704---NEBNext_i503.M18E-385-Root-Exp3-D19	0.08	0.58	1.37	phylum	Root	Bacteria	Acidobacteriota	NA	NA	NA	NA	NA
	M18E-385-Root-Exp3-D-19	M18E-385-Root	D19	Exp3	11/10/2022	18	OSPW	Typha	E	Washed Roots	NS.LH00487_0019.005.NEBNext_i704---NEBNext_i503.M18E-385-Root-Exp3-D19	0.25	0.25	0.59	phylum	Root	Bacteria	Armatimonadota	NA	NA	NA	NA	NA
	M18E-385-Root-Exp3-D-19	M18E-385-Root	D19	Exp3	11/10/2022	18	OSPW	Typha	E	Washed Roots	NS.LH00487_0019.005.NEBNext_i704---NEBNext_i503.M18E-385-Root-Exp3-D19	0	4.48	10.59	phylum	Root	Bacteria	Bacteroidota	NA	NA	NA	NA	NA
	M18E-385-Root-Exp3-D-19	M18E-385-Root	D19	Exp3	11/10/2022	18	OSPW	Typha	E	Washed Roots	NS.LH00487_0019.005.NEBNext_i704---NEBNext_i503.M18E-385-Root-Exp3-D19	0	0.66	1.56	phylum	Root	Bacteria	Verrucomicrobiota	NA	NA	NA	NA	NA
[truncated: 1,363 more rows]

## Sheet: Table S4
	Table S4: Phylum- and family-level relative abundance of prokaryotes in OSPW and ROW samples
	A						B
[truncated: 122 more rows]

## Sheet: Table S5
	Table S5: Alpha and beta diversity between OSPW and ROW samples at different time points
[truncated: 105 more rows]

[truncated: 15 more sheets: Table S6, Table S7, Table S8, Table S9, Table S10, Table S11, Table S12, Table S13, Table S14, Table S15, Table S16, Table S17, Table S18, Table S19, Table S20]
